# Supplementary material for: Comparative analysis of ESTs involved in grape responses to Xylella fastidiosa infection
Source: BMC Plant Biol. 2007 Feb 22;7:8. doi: 10.1186/1471-2229-7-8 (PMC1821027; doi:10.1186/1471-2229-7-8)
Supplement: Additional file 1 — Summary of the BLAST search results for the non-redundant set of ESTs with NCBI 'nr' database. Summary table of the NCBI BLAST search. [file 1471-2229-7-8-S1.xls]

## Sheet: blast_to_table
Summary of the BLAST search results for the non-redundant set of ESTs with NCBI 'nr' database.
Seq name	length	NCBI hit ID		Hit Length	BLAST E-value
L1_67_L_TC_P1-B04-SP6.ab1 1 184	184	0	0	0	0
L1_67_L_TC_P2-H06-SP6.ab1 1 524	524	gb|AAS10179.1| YABBY2-like transcription factor YAB2 [Antirrhinum majus]	186	189	3e-47
L1_67_L_TC_P2-H06-SP6.ab1 1 524	524	dbj|BAD72168.1| YABBY2 like protein [Amborella trichopoda]	185	180	3e-44
L1_67_L_TC_P2-H06-SP6.ab1 1 524	524	gb|ABE78132.1| YABBY protein [Medicago truncatula]	157	167	1e-40
L1_67_L_TC_P3-A02-SP6.ab1 1 225	225	0	0	0	0
L1_67_L_TC_P3-E05-SP6.ab1 1 371	371	ref|NP_176604.1| unknown protein [Arabidopsis thaliana] sp|Q3ECI7|TOM7B_ARATH Mitochondrial import receptor subunit TOM7-2 (Translocase of outer membrane 7 kDa subunit 2)	77	94	2e-18
L1_67_L_TC_P3-E05-SP6.ab1 1 371	371	ref|NP_568593.1| protein transporter [Arabidopsis thaliana] gb|AAK32761.1| AT5g41690/MBK23_23 [Arabidopsis thaliana] gb|AAL15398.1| AT5g41690/MBK23_23 [Arabidopsis thaliana] sp|Q9ASY8|TOM7A_ARATH Mitochondrial import receptor subunit TOM7-1 (Translocase of outer membrane 7 kDa subunit 1)	75	93.2	3e-18
L1_67_L_TC_P3-E05-SP6.ab1 1 371	371	gb|ABF70136.1| translocase of outer membrane 7 (TOM7) family protein [Musa acuminata]	241	92.4	5e-18
L1_67_L_TC_P3-F01-SP6.ab1 1 361	361	ref|NP_913010.1| unnamed protein product [Oryza sativa (japonica cultivar-group)] dbj|BAA89564.1| putative ZIP [Oryza sativa (japonica cultivar-group)] dbj|BAA87823.1| putative ZIP [Oryza sativa (japonica cultivar-group)]	408	208	6e-53
L1_67_L_TC_P3-F01-SP6.ab1 1 361	361	gb|AAR20445.2| putative leucine zipper protein [Gossypium hirsutum]	424	207	1e-52
L1_67_L_TC_P3-F01-SP6.ab1 1 361	361	sp|Q6SJV8|CRD1_GOSHI Magnesium-protoporphyrin IX monomethyl ester [oxidative] cyclase, chloroplast precursor (Mg-protoporphyrin IX monomethyl ester oxidative cyclase)	405	207	1e-52
L1_67_L_TC_P3-F02-SP6.ab1 1 116	116	gb|AAP23944.1| leucine-rich repeat protein [x Citrofortunella mitis]	228	77.4	2e-13
L1_67_L_TC_P3-F02-SP6.ab1 1 116	116	ref|NP_197608.1| protein binding [Arabidopsis thaliana] gb|AAM10104.1| unknown protein [Arabidopsis thaliana] gb|AAP13376.1| At5g21090 [Arabidopsis thaliana] gb|AAG40341.1| AT5g21090 [Arabidopsis thaliana] gb|AAK48970.1| Unknown protein [Arabidopsis thaliana] gb|AAO73897.1| leucine rich repeat protein (LRP), putative [Arabidopsis thaliana] gb|AAO00877.1| Unknown protein [Arabidopsis thaliana]	218	77	2e-13
L1_67_L_TC_P3-F02-SP6.ab1 1 116	116	ref|NP_915914.1| putative leucine-rich repeat protein [Oryza sativa (japonica cultivar-group)]	189	75.9	5e-13
L1_67_L_TC_P4-B10-SP6.ab1 1 113	113	gb|AAM19786.1| At1g02150/T7I23.8 [Arabidopsis thaliana] gb|AAO64747.1| At1g02150/T7I23.8 [Arabidopsis thaliana]	524	60.5	2e-08
L1_67_L_TC_P4-B10-SP6.ab1 1 113	113	ref|NP_171717.2| unknown protein [Arabidopsis thaliana] gb|AAC24372.1| Unknown protein [Arabidopsis thaliana]	524	60.5	2e-08
L1_67_L_TC_P4-H08-SP6.ab1 1 484	484	gb|ABE90453.1| Rapid ALkalinization Factor [Medicago truncatula]	119	53.9	2e-06
L1_67_L_TC_P7-B01-SP6.ab1 1 380	380	gb|ABE87988.1| ribosomal protein S3 [Medicago truncatula]	239	132	5e-30
L1_67_L_TC_P7-B01-SP6.ab1 1 380	380	ref|XP_463024.1| putative ribosomal protein [Oryza sativa (japonica cultivar-group)] gb|AAR10854.1| putative ribosomal protein [Oryza sativa (japonica cultivar-group)]	228	123	2e-27
L1_67_L_TC_P7-B01-SP6.ab1 1 380	380	gb|ABB87113.1| unknown [Solanum tuberosum]	238	122	6e-27
L1_67_L_TC_P7-B09-SP6.ab1 1 190	190	gb|AAO45179.1| transcription factor Myb1 [Malus xiaojinensis]	302	68.6	8e-11
L1_67_L_TC_P7-B09-SP6.ab1 1 190	190	ref|NP_177622.1| DNA binding / transcription factor [Arabidopsis thaliana] gb|AAS09980.1| MYB transcription factor [Arabidopsis thaliana] gb|AAM20033.1| putative myb-related transcription activator [Arabidopsis thaliana] gb|AAL49835.1| putative myb-related transcription activator protein [Arabidopsis thaliana] gb|AAG51937.1| putative MYB family transcription factor; 86049-87165 [Arabidopsis thali…	265	58.9	6e-08
L1_67_L_TC_P7-B09-SP6.ab1 1 190	190	gb|AAM65651.1| Myb-related transcription activator, putative [Arabidopsis thaliana]	285	57.8	1e-07
L1_67_L_TC_P7-C04-SP6.ab1 1 202	202	0	0	0	0
L1_67_L_TC_P7-F12-SP6.ab1 1 375	375	gb|ABE79223.1| Zinc finger, CCHC-type; Homeodomain-related [Medicago truncatula]	289	58.9	6e-08
L1_67_L_TC_P7-F12-SP6.ab1 1 375	375	gb|AAL79778.1| putative DNA binding protein, 5'-partial [Oryza sativa]	209	53.1	4e-06
L1_67_L_TC_P7-F12-SP6.ab1 1 375	375	ref|NP_922730.1| putative Myb-related protein [Oryza sativa (japonica cultivar-group)] gb|AAK31280.1| putative Myb-related protein [Oryza sativa] gb|AAP55017.1| Transposable element protein, putative [Oryza sativa (japonica cultivar-group)]	318	53.1	4e-06
L1_67_L_TC_P8-C11-SP6.ab1 1 155	155	0	0	0	0
L1_67_L_TC_P9-B05-SP6.ab1 1 105	105	gb|AAV32147.1| putative small nuclear ribonucleoprotein D2 [Oryza sativa (japonica cultivar-group)]	105	76.3	4e-13
L1_67_L_TC_P9-B05-SP6.ab1 1 105	105	ref|NP_566107.1| unknown protein [Arabidopsis thaliana] gb|AAC63620.2| putative small nuclear ribonucleoprotein D2 [Arabidopsis thaliana] gb|AAM14847.1| putative small nuclear ribonucleoprotein D2 [Arabidopsis thaliana]	109	75.1	9e-13
L1_67_L_TC_P9-B05-SP6.ab1 1 105	105	ref|NP_850477.1| unknown protein [Arabidopsis thaliana] ref|NP_973710.1| unknown protein [Arabidopsis thaliana] ref|NP_567134.2| unknown protein [Arabidopsis thaliana] emb|CAB83134.1| small nuclear ribonucleoprotein-like protein [Arabidopsis thaliana] gb|AAO44049.1| At2g47640 [Arabidopsis thaliana]	108	75.1	9e-13
L1_67_L_TC_P9-C01-SP6.ab1 1 197	197	ref|NP_173259.1| calcium ion binding [Arabidopsis thaliana] ref|NP_849686.1| calcium ion binding [Arabidopsis thaliana] gb|AAL85125.1| putative calcium-binding protein [Arabidopsis thaliana] gb|AAK76479.1| putative calcium-binding protein [Arabidopsis thaliana] gb|AAF97837.1| Strong similarity to calcium-binding protein (PCA23) from Olea europaea gb|AF078680 and contains multiple EF-hand PF|00036…	170	86.7	3e-16
L1_67_L_TC_P9-C01-SP6.ab1 1 197	197	emb|CAC43238.1| calcium binding protein [Sesbania rostrata]	172	83.2	3e-15
L1_67_L_TC_P9-C01-SP6.ab1 1 197	197	ref|NP_564874.1| calcium ion binding [Arabidopsis thaliana] gb|AAM51400.1| putative calmodulin-related protein [Arabidopsis thaliana] gb|AAL36209.1| putative calmodulin-related protein [Arabidopsis thaliana] gb|AAG52166.1| calmodulin-related protein; 72976-72503 [Arabidopsis thaliana]	157	80.5	2e-14
L2_67_L_TC_P1-A08-SP6.ab1 1 347	347	ref|NP_908676.1| P0426D06.17 [Oryza sativa (japonica cultivar-group)] dbj|BAB21237.1| putative WD-40 repeat protein [Oryza sativa (japonica cultivar-group)]	517	101	1e-20
L2_67_L_TC_P1-A08-SP6.ab1 1 347	347	gb|AAK52092.1| WD-40 repeat protein [Lycopersicon esculentum]	514	99.4	4e-20
L2_67_L_TC_P1-A08-SP6.ab1 1 347	347	gb|ABE91642.1| hypothetical protein MtrDRAFT_AC142394g38v1 [Medicago truncatula]	551	98.2	1e-19
L2_67_L_TC_P1-B01-SP6.ab1 1 920	920	gb|AAF83857.1| conserved hypothetical protein [Xylella fastidiosa 9a5c] ref|NP_298337.1| hypothetical protein XF1047 [Xylella fastidiosa 9a5c]	434	439	e-121
L2_67_L_TC_P1-B01-SP6.ab1 1 920	920	sp|Q9PEI1|Y1047_XYLFA Hypothetical zinc metalloprotease Xf1047 ref|ZP_00681673.1| Peptidase M50, putative membrane-associated zinc metallopeptidase Xylella fastidiosa Ann-1] gb|EAO32810.1| Peptidase M50, putative membrane-associated zinc metallopeptidase Xylella fastidiosa Ann-1] ref|ZP_00651904.1| Peptidase M50, putative membrane-associated zinc metallopeptidase Xylella fastidiosa Dixon] gb|EAO1…	444	439	e-121
L2_67_L_TC_P1-B01-SP6.ab1 1 920	920	ref|ZP_00681561.1| Peptidase M50, putative membrane-associated zinc metallopeptidase Xylella fastidiosa Ann-1] gb|EAO32883.1| Peptidase M50, putative membrane-associated zinc metallopeptidase Xylella fastidiosa Ann-1]	444	437	e-121
L2_67_L_TC_P1-B03-SP6.ab1 1 519	519	gb|AAX26662.2| SJCHGC03128 protein [Schistosoma japonicum]	145	58.2	1e-07
L2_67_L_TC_P1-B03-SP6.ab1 1 519	519	gb|AAX26662.2| SJCHGC03128 protein [Schistosoma japonicum]	145	57.8	2e-07
L2_67_L_TC_P1-B03-SP6.ab1 1 519	519	ref|NP_006240.3| proline-rich protein BstNI subfamily 3 precursor [Homo sapiens]	351	57.4	3e-07
L2_67_L_TC_P1-B03-SP6.ab1 1 519	519	gb|EAS36177.1| hypothetical protein CIMG_01531 [Coccidioides immitis RS]	1176	57	3e-07
L2_67_L_TC_P1-B09-SP6.ab1 1 156	156	0	0	0	0
L2_67_L_TC_P1-E03-SP6.ab1 1 360	360	gb|AAK30204.1| endoxyloglucan transferase [Daucus carota]	330	216	2e-55
L2_67_L_TC_P1-E03-SP6.ab1 1 360	360	dbj|BAA88668.1| ETAG-A3 [Lycopersicon esculentum]	314	210	1e-53
L2_67_L_TC_P1-E03-SP6.ab1 1 360	360	ref|NP_172925.1| XTR2 (XYLOGLUCAN ENDOTRANSGLYCOSYLASE RELATED 2); hydrolase, acting on glycosyl bonds / hydrolase, hydrolyzing O-glycosyl compounds [Arabidopsis thaliana] gb|AAK60305.1| At1g14720/F10B6_29 [Arabidopsis thaliana] dbj|BAA20290.1| endoxyloglucan transferase related protein [Arabidopsis thaliana] gb|AAM63068.1| xyloglucan endo-transglycosylase, putative [Arabidopsis thaliana] gb|AAF7…	332	207	1e-52
L2_67_L_TC_P1-E05-SP6.ab1 1 301	301	0	0	0	0
L2_67_L_TC_P1-E08-SP6.ab1 1 25	25	0	0	0	0
L2_67_L_TC_P1-E09-SP6.ab1 1 301	301	gb|AAT74879.1| cinnamoyl CoA reductase [Eucalyptus globulus]	336	84.3	1e-15
L2_67_L_TC_P1-E09-SP6.ab1 1 301	301	gb|AAM34502.1| cinnamoyl CoA reductase [Eucalyptus globulus] gb|AAT74877.1| cinnamoyl CoA reductase [Eucalyptus globulus]	336	84.3	1e-15
L2_67_L_TC_P1-E09-SP6.ab1 1 301	301	gb|AAT74875.1| cinnamoyl CoA reductase [Eucalyptus cordata]	336	84.3	1e-15
L2_67_L_TC_P1-F08-SP6.ab1 1 248	248	gb|ABE94077.1| Lipoxygenase, LH2 [Medicago truncatula]	191	57	2e-07
L2_67_L_TC_P1-F08-SP6.ab1 1 248	248	gb|ABE94075.1| Lipoxygenase, LH2 [Medicago truncatula]	189	53.1	3e-06
L2_67_L_TC_P1-F08-SP6.ab1 1 248	248	gb|AAR83862.1| elicitor-inducible protein EIG-J7 [Capsicum annuum]	184	52.8	4e-06
L2_67_L_TC_P1-G01-SP6.ab1 1 611	611	dbj|BAD87185.1| putative 28 kDa heat- and acid-stable phosphoprotein [Oryza sativa japonica cultivar-group)]	166	197	2e-49
L2_67_L_TC_P1-G01-SP6.ab1 1 611	611	ref|NP_568653.1| unknown protein [Arabidopsis thaliana] gb|AAM10202.1| unknown protein [Arabidopsis thaliana] gb|AAL38326.1| unknown protein [Arabidopsis thaliana] gb|AAM61235.1| unknown [Arabidopsis thaliana] dbj|BAB08247.1| unnamed protein product [Arabidopsis thaliana]	164	186	4e-46
L2_67_L_TC_P1-G01-SP6.ab1 1 611	611	gb|AAT01307.1| hypothetical protein [Oryza sativa (japonica cultivar-group)]	172	184	3e-45
L2_67_L_TC_P1-G02-SP6.ab1 1 479	479	dbj|BAB84326.1| ras-related protein RAB8-5 [Nicotiana tabacum]	216	214	1e-54
L2_67_L_TC_P1-G02-SP6.ab1 1 479	479	dbj|BAB84324.1| ras-related protein RAB8-3 [Nicotiana tabacum]	216	212	4e-54
L2_67_L_TC_P1-G02-SP6.ab1 1 479	479	dbj|BAB84322.1| ras-related protein RAB8-1 [Nicotiana tabacum]	216	211	8e-54
L2_67_L_TC_P1-H01-SP6.ab1 1 127	127	0	0	0	0
L2_67_L_TC_P1-H02-SP6.ab1 1 143	143	0	0	0	0
L2_67_L_TC_P1-H09-SP6.ab1 1 430	430	0	0	0	0
L2_67_L_TC_P1-H10-SP6.ab1 1 176	176	0	0	0	0
L2_67_L_TC_P2-A01-SP6.ab1 1 37	37	0	0	0	0
L2_67_L_TC_P2-A05-SP6.ab1 1 385	385	emb|CAA42596.1| 3-isopropylmalate dehydrogenase [Brassica napus] sp|P29102|LEU3_BRANA 3-isopropylmalate dehydrogenase, chloroplast precursor (Beta-IPM dehydrogenase) (IMDH) (3-IPM-DH)	406	139	3e-32
L2_67_L_TC_P2-A05-SP6.ab1 1 385	385	gb|AAM47946.1| putative 3-isopropylmalate dehydrogenase [Arabidopsis thaliana] gb|AAL32519.1| putative 3-isopropylmalate dehydrogenase [Arabidopsis thaliana]	405	130	2e-29
L2_67_L_TC_P2-A05-SP6.ab1 1 385	385	gb|AAM62677.1| putative 3-isopropylmalate dehydrogenase [Arabidopsis thaliana]	404	130	2e-29
L2_67_L_TC_P2-A07-SP6.ab1 1 494	494	ref|NP_909793.1| hypothetical protein [Oryza sativa (japonica cultivar-group)] gb|AAN65008.1| hypothetical protein [Oryza sativa (japonica cultivar-group)]	154	244	1e-63
L2_67_L_TC_P2-A07-SP6.ab1 1 494	494	gb|AAP04058.1| unknown protein [Arabidopsis thaliana] gb|AAO64190.1| unknown protein [Arabidopsis thaliana]	157	193	2e-48
L2_67_L_TC_P2-A07-SP6.ab1 1 494	494	ref|NP_176998.1| unknown protein [Arabidopsis thaliana] gb|AAG52613.1| unknown protein; 44053-42626 [Arabidopsis thaliana] sp|Q9C9G6|U195A_ARATH Hypothetical UPF0195 protein At1g68310	159	183	2e-45
L2_67_L_TC_P2-B07-SP6.ab1 1 277	277	0	0	0	0
L2_67_L_TC_P2-B09-SP6.ab1 1 239	239	0	0	0	0
L2_67_L_TC_P2-C02-SP6.ab1 1 96	96	0	0	0	0
L2_67_L_TC_P2-C04-SP6.ab1 1 215	215	0	0	0	0
L2_67_L_TC_P2-C05-SP6.ab1 1 261	261	gb|ABE78686.1| Cyclin-like F-box; Serine/threonine protein phosphatase, BSU1 Medicago truncatula]	341	80.1	3e-14
L2_67_L_TC_P2-C09-SP6.ab1 1 166	166	0	0	0	0
L2_67_L_TC_P2-D04-SP6.ab1 1 372	372	ref|XP_478844.1| unknown protein [Oryza sativa (japonica cultivar-group)] dbj|BAC83075.1| unknown protein [Oryza sativa (japonica cultivar-group)]	121	147	1e-34
L2_67_L_TC_P2-D04-SP6.ab1 1 372	372	ref|NP_567434.1| unknown protein [Arabidopsis thaliana] gb|AAM14339.1| unknown protein [Arabidopsis thaliana] gb|AAL67066.1| unknown protein [Arabidopsis thaliana] gb|AAM63165.1| unknown [Arabidopsis thaliana] dbj|BAC43249.1| unknown protein [Arabidopsis thaliana] sp|Q8VXX9|BETL1_ARATH Bet1-like protein At4g14600	137	140	2e-32
L2_67_L_TC_P2-D04-SP6.ab1 1 372	372	ref|NP_912554.1| Hypothetical protein [Oryza sativa (japonica cultivar-group)] gb|AAN64137.1| Hypothetical protein [Oryza sativa (japonica cultivar-group)]	124	136	3e-31
L2_67_L_TC_P2-E01-SP6.ab1 1 268	268	0	0	0	0
L2_67_L_TC_P2-F07-SP6.ab1 1 286	286	gb|AAP34632.1| ubiquitin/actin fusion protein 2 [Lotharella globosa] gb|AAP34631.1| ubiquitin/actin fusion protein 1 [Lotharella globosa]	237	68.6	8e-11
L2_67_L_TC_P2-F07-SP6.ab1 1 286	286	gb|AAP34625.1| ubiquitin/actin fusion protein 2 [Bigelowiella natans]	459	68.6	8e-11
L2_67_L_TC_P2-F07-SP6.ab1 1 286	286	gb|AAM51219.1| polyubiquitin [Cercomonas ATCC50318]	99	68.6	8e-11
L2_67_L_TC_P2-G01-SP6.ab1 1 538	538	ref|NP_201325.1| structural constituent of ribosome [Arabidopsis thaliana] gb|AAL85082.1| putative 50S ribosomal protein L29 [Arabidopsis thaliana] gb|AAK76640.1| putative 50S ribosomal protein L29 [Arabidopsis thaliana] gb|AAM62883.1| 50S ribosomal protein L29 [Arabidopsis thaliana] dbj|BAB11658.1| 50S ribosomal protein L29 [Arabidopsis thaliana] sp|Q9FJP3|RK29_ARATH 50S ribosomal protein L29, c…	173	201	2e-50
L2_67_L_TC_P2-G01-SP6.ab1 1 538	538	ref|XP_467853.1| putative ribosomal protein L29 [Oryza sativa (japonica cultivar-group)] ref|XP_507532.1| PREDICTED P0627E03.11 gene product [Oryza sativa (japonica cultivar-group)] ref|XP_506978.1| PREDICTED P0627E03.11 gene product [Oryza sativa (japonica cultivar-group)] dbj|BAD17237.1| putative ribosomal protein L29 [Oryza sativa (japonica cultivar-group)]	165	165	7e-40
L2_67_L_TC_P2-G01-SP6.ab1 1 538	538	gb|AAD50383.1| ribosomal protein L29 [Zea mays] sp|Q9SWI6|RK29_MAIZE 50S ribosomal protein L29, chloroplast precursor	161	164	2e-39
L2_67_L_TC_P2-G03-SP6.ab1 1 267	267	0	0	0	0
L2_67_L_TC_P2-G07-SP6.ab1 1 377	377	ref|NP_680457.1| unknown protein [Arabidopsis thaliana] ref|NP_190227.1| unknown protein [Arabidopsis thaliana] emb|CAB62034.1| putative protein [Arabidopsis thaliana] gb|AAM19926.1| AT3g46430/F18L15_150 [Arabidopsis thaliana] gb|AAM10121.1| unknown protein [Arabidopsis thaliana] gb|AAL36060.1| AT3g46430/F18L15_150 [Arabidopsis thaliana] gb|AAL32914.1| Unknown protein [Arabidopsis thaliana] dbj|B…	55	90.5	2e-17
L2_67_L_TC_P2-G07-SP6.ab1 1 377	377	dbj|BAB21526.1| mitochondrial ATP synthase 6 KD subunit [Oryza sativa (japonica cultivar-group)]	58	90.1	3e-17
L2_67_L_TC_P2-G07-SP6.ab1 1 377	377	gb|AAR87233.1| hypothetical protein [Oryza sativa (japonica cultivar-group)] gb|AAT78768.1| hypothetical protein [Oryza sativa (japonica cultivar-group)]	145	89.4	4e-17
L2_67_L_TC_P2-H09-SP6.ab1 1 534	534	gb|ABC86739.1| cyclase [Vitis pseudoreticulata]	270	320	1e-86
L2_67_L_TC_P2-H09-SP6.ab1 1 534	534	ref|NP_567979.1| unknown protein [Arabidopsis thaliana] gb|AAL69532.1| AT4g35220/F23E12_220 [Arabidopsis thaliana] gb|AAK50095.1| AT4g35220/F23E12_220 [Arabidopsis thaliana] gb|AAM61741.1| unknown [Arabidopsis thaliana]	272	191	9e-48
L2_67_L_TC_P2-H09-SP6.ab1 1 534	534	emb|CAB80239.1| putative protein [Arabidopsis thaliana] emb|CAA18747.1| putative protein [Arabidopsis thaliana]	180	174	2e-42
L2_67_L_TC_P3-A01-SP6.ab1 1 466	466	0	0	0	0
L2_67_L_TC_P3-A12-SP6.ab1 1 369	369	gb|AAD51854.1| stress related protein [Vitis riparia] sp|Q9SW70|SRP_VITRI Stress-related protein	248	163	2e-39
L2_67_L_TC_P3-A12-SP6.ab1 1 369	369	ref|NP_187201.1| unknown protein [Arabidopsis thaliana] gb|AAF64533.1| stress related protein, putative [Arabidopsis thaliana] gb|AAL36083.1| AT3g05500/F22F7_5 [Arabidopsis thaliana] gb|AAK96587.1| AT3g05500/F22F7_5 [Arabidopsis thaliana] gb|AAM61694.1| stress related protein, putative [Arabidopsis thaliana] sp|Q9MA63|Y3550_ARATH Protein At3g05500	246	158	6e-38
L2_67_L_TC_P3-A12-SP6.ab1 1 369	369	gb|ABD28680.1| Rubber elongation factor [Medicago truncatula]	213	138	8e-32
L2_67_L_TC_P3-B10-SP6.ab1 1 244	244	0	0	0	0
L2_67_L_TC_P3-C06-SP6.ab1 1 489	489	0	0	0	0
L2_67_L_TC_P3-C09-SP6.ab1 1 189	189	0	0	0	0
L2_67_L_TC_P3-C10-SP6.ab1 1 311	311	gb|ABB16999.1| unknown [Solanum tuberosum] gb|ABA46753.1| unknown [Solanum tuberosum]	98	73.9	2e-12
L2_67_L_TC_P3-C10-SP6.ab1 1 311	311	gb|AAA86424.1| heat shock protein gb|AAA34193.1| ORF	97	73.6	2e-12
L2_67_L_TC_P3-C10-SP6.ab1 1 311	311	emb|CAA66948.1| protein induced upon tuberization [Solanum demissum]	98	70.5	2e-11
L2_67_L_TC_P3-C12-SP6.ab1 1 346	346	gb|ABE90159.1| Pyridoxal-dependent decarboxylase [Medicago truncatula]	508	150	1e-35
L2_67_L_TC_P3-C12-SP6.ab1 1 346	346	gb|AAL91148.1| glutamate decarboxylase, putative [Arabidopsis thaliana]	419	150	2e-35
L2_67_L_TC_P3-C12-SP6.ab1 1 346	346	gb|AAL16126.1| At1g65960/F12P19_12 [Arabidopsis thaliana]	494	150	2e-35
L2_67_L_TC_P3-D07-SP6.ab1 1 497	497	ref|NP_564880.1| CLPP3; endopeptidase Clp [Arabidopsis thaliana] gb|AAG60075.1| ATP-dependent Clp protease (nClpP3) [Arabidopsis thaliana] gb|AAG51173.1| ATP-dependent Clp protease (nClpP3) [Arabidopsis thaliana] gb|AAM64899.1| ATP-dependent Clp protease proteolytic subunit ClpP3 [Arabidopsis thaliana] dbj|BAA82067.1| nClpP3 [Arabidopsis thaliana]	309	158	7e-38
L2_67_L_TC_P3-D07-SP6.ab1 1 497	497	gb|AAC35489.1| clp protease [Arabidopsis thaliana]	310	158	7e-38
L2_67_L_TC_P3-D07-SP6.ab1 1 497	497	gb|AAL66941.1| ATP-dependent Clp protease (nClpP3) [Arabidopsis thaliana] gb|AAK48955.1| ATP-dependent Clp protease; nClpP3 [Arabidopsis thaliana]	309	157	2e-37
L2_67_L_TC_P3-E02-SP6.ab1 1 503	503	gb|AAZ67353.1| chloroplast ferritin [Malus x domestica]	277	161	9e-39
L2_67_L_TC_P3-E02-SP6.ab1 1 503	503	sp|Q948P6|FRI3_SOYBN Ferritin-3, chloroplast precursor (SFerH-3) dbj|BAB64536.1| ferritin [Glycine max]	256	159	4e-38
L2_67_L_TC_P3-E02-SP6.ab1 1 503	503	sp|Q41709|FRI2_VIGUN Ferritin-2, chloroplast precursor gb|AAC06027.1| ferritin subunit cowpea2 precursor [Vigna unguiculata]	250	157	2e-37
L2_67_L_TC_P3-F11-SP6.ab1 1 133	133	0	0	0	0
L2_67_L_TC_P3-G04-SP6.ab1 1 365	365	dbj|BAE71279.1| hypothetical protein [Trifolium pratense]	563	112	6e-24
L2_67_L_TC_P3-G04-SP6.ab1 1 365	365	emb|CAB81601.1| putative protein [Arabidopsis thaliana]	497	100	2e-20
L2_67_L_TC_P3-G04-SP6.ab1 1 365	365	gb|AAM98146.1| putative protein [Arabidopsis thaliana]	578	100	2e-20
L2_67_L_TC_P3-G07-SP6.ab1 1 123	123	0	0	0	0
L2_67_L_TC_P4-B01-SP6.ab1 1 321	321	gb|AAF63756.1| pectate lyase [Vitis vinifera]	398	69.7	4e-11
L2_67_L_TC_P4-B01-SP6.ab1 1 321	321	dbj|BAE48664.1| Pectate lyase [Prunus mume]	413	66.2	4e-10
L2_67_L_TC_P4-B01-SP6.ab1 1 321	321	gb|AAQ84042.1| pectate lyase [Malus x domestica]	418	65.1	9e-10
L2_67_L_TC_P4-B02-SP6.ab1 1 365	365	0	0	0	0
L2_67_L_TC_P4-B12-SP6.ab1 1 15	15	0	0	0	0
L2_67_L_TC_P4-C05-SP6.ab1 1 559	559	ref|NP_564630.1| unknown protein [Arabidopsis thaliana] gb|AAL15232.1| unknown protein [Arabidopsis thaliana] gb|AAK43979.1| unknown protein [Arabidopsis thaliana] gb|AAF69541.1| F12M16.29 [Arabidopsis thaliana]	114	200	2e-50
L2_67_L_TC_P4-C05-SP6.ab1 1 559	559	ref|NP_916777.1| P0435H01.26 [Oryza sativa (japonica cultivar-group)] dbj|BAB63530.1| unknown protein [Oryza sativa (japonica cultivar-group)]	113	186	4e-46
L2_67_L_TC_P4-C05-SP6.ab1 1 559	559	dbj|BAD29098.1| unknown protein [Oryza sativa (japonica cultivar-group)]	116	179	7e-44
L2_67_L_TC_P4-C06-SP6.ab1 1 435	435	ref|NP_199924.1| unknown protein [Arabidopsis thaliana] gb|AAS45833.1| PCD/DCoH-like protein 1 [Arabidopsis thaliana] gb|AAN28764.1| At5g51110/MWD22_5 [Arabidopsis thaliana] gb|AAK97723.1| AT5g51110/MWD22_5 [Arabidopsis thaliana] dbj|BAA97373.1| unnamed protein product [Arabidopsis thaliana]	220	137	1e-31
L2_67_L_TC_P4-C06-SP6.ab1 1 435	435	gb|AAM66965.1| unknown [Arabidopsis thaliana]	220	133	2e-30
L2_67_L_TC_P4-C06-SP6.ab1 1 435	435	ref|NP_174274.2| dihydroxy-acid dehydratase [Arabidopsis thaliana] gb|AAS45834.1| PCD/DCoH-like protein 2 [Arabidopsis thaliana]	187	82	7e-15
L2_67_L_TC_P4-C09-SP6.ab1 1 509	509	dbj|BAD35479.1| unknown protein [Oryza sativa (japonica cultivar-group)]	402	95.1	1e-18
L2_67_L_TC_P4-C09-SP6.ab1 1 509	509	ref|NP_199846.1| unknown protein [Arabidopsis thaliana] gb|AAN15532.1| unknown protein [Arabidopsis thaliana] gb|AAM97028.1| unknown protein [Arabidopsis thaliana] dbj|BAB09454.1| unnamed protein product [Arabidopsis thaliana]	584	75.1	1e-12
L2_67_L_TC_P4-C12-SP6.ab1 1 535	535	gb|AAR13304.1| phytochelatin synthetase-like protein [Phaseolus vulgaris]	448	322	6e-87
L2_67_L_TC_P4-C12-SP6.ab1 1 535	535	gb|AAV31332.1| putative phytochelatin synthetase [Oryza sativa (japonica cultivar-group)]	457	319	3e-86
L2_67_L_TC_P4-C12-SP6.ab1 1 535	535	dbj|BAB10641.1| phytochelatin synthetase [Arabidopsis thaliana] emb|CAA07251.1| putative phytochelatin synthetase [Arabidopsis thaliana]	362	315	6e-85
L2_67_L_TC_P4-D03-SP6.ab1 1 525	525	gb|AAQ74955.1| Gbiaa-Re [Gossypium barbadense]	190	196	5e-49
L2_67_L_TC_P4-D03-SP6.ab1 1 525	525	sp|O24542|AX22D_PHAAU Auxin-induced protein 22D (Indole-3-acetic acid-induced protein ARG13) dbj|BAA20848.1| Aux22d [Vigna radiata]	193	185	8e-46
L2_67_L_TC_P4-D03-SP6.ab1 1 525	525	gb|AAD32145.1| Nt-iaa4.5 deduced protein [Nicotiana tabacum]	195	179	3e-44
L2_67_L_TC_P4-D12-SP6.ab1 1 119	119	0	0	0	0
L2_67_L_TC_P4-E01-SP6.ab1 1 623	623	ref|NP_198861.1| unknown protein [Arabidopsis thaliana]	2910	85.1	2e-15
L2_67_L_TC_P4-E01-SP6.ab1 1 623	623	dbj|BAC42024.1| unknown protein [Arabidopsis thaliana]	237	85.1	2e-15
L2_67_L_TC_P4-E01-SP6.ab1 1 623	623	gb|AAL83988.1| putative heat shock protein [Oryza sativa]	145	67.4	4e-10
L2_67_L_TC_P4-E03-SP6.ab1 1 449	449	0	0	0	0
L2_67_L_TC_P4-E10-SP6.ab1 1 367	367	emb|CAA07234.1| histone H2A [Cicer arietinum] sp|O65759|H2A_CICAR Histone H2A	139	118	9e-26
L2_67_L_TC_P4-E10-SP6.ab1 1 367	367	emb|CAC84681.1| putative histone H2B [Pinus pinaster] emb|CAA48030.1| histone H2A [Picea abies] sp|P35063|H2A_PICAB Histone H2A	138	116	3e-25
L2_67_L_TC_P4-E10-SP6.ab1 1 367	367	gb|AAM65474.1| putative histone H2A [Arabidopsis thaliana]	143	112	5e-24
L2_67_L_TC_P4-F09-SP6.ab1 1 570	570	ref|XP_477026.1| putative coatomer protein gamma 2-subunit [Oryza sativa (japonica cultivar-group)] dbj|BAC84213.1| putative coatomer protein gamma 2-subunit [Oryza sativa (japonica cultivar-group)]	889	172	7e-42
L2_67_L_TC_P4-F09-SP6.ab1 1 570	570	gb|ABE87941.1| Adaptin N terminal region, putative [Medicago truncatula]	885	172	9e-42
L2_67_L_TC_P4-F09-SP6.ab1 1 570	570	ref|NP_912507.1| Putative Nonclathrin coat protein gamma - like protein [Oryza sativa japonica cultivar-group)] gb|AAN60990.1| Putative Nonclathrin coat protein gamma - like protein [Oryza sativa japonica cultivar-group)]	826	169	4e-41
L2_67_L_TC_P4-G02-SP6.ab1 1 286	286	0	0	0	0
L2_67_L_TC_P4-G06-SP6.ab1 1 205	205	0	0	0	0
L2_67_L_TC_P4-H03-SP6.ab1 1 239	239	0	0	0	0
L2_67_L_TC_P4-H11-SP6.ab1 1 547	547	ref|NP_177725.1| unknown protein [Arabidopsis thaliana]	225	206	5e-52
L2_67_L_TC_P4-H11-SP6.ab1 1 547	547	gb|AAF26769.2| T4O12.20 [Arabidopsis thaliana]	217	191	2e-47
L2_67_L_TC_P4-H11-SP6.ab1 1 547	547	gb|EAA08138.1| ENSANGP00000021928 [Anopheles gambiae str. PEST] ref|XP_312490.1| ENSANGP00000021928 [Anopheles gambiae str. PEST]	220	100	4e-20
L2_67_L_TC_P5-A04-SP6.ab1 1 118	118	0	0	0	0
L2_67_L_TC_P5-A08-SP6.ab1 1 482	482	gb|ABC01894.1| ubiquitin-conjugating enzyme E2-like protein [Solanum tuberosum] sp|P35135|UBC4_LYCES Ubiquitin-conjugating enzyme E2-17 kDa (Ubiquitin-protein ligase) Ubiquitin carrier protein) gb|AAA34125.1| ubiquitin carrier protein	148	263	1e-69
L2_67_L_TC_P5-A08-SP6.ab1 1 482	482	gb|AAL99225.1| ubiquitin-conjugating enzyme E2 [Gossypium raimondii] gb|AAL99224.1| ubiquitin-conjugating enzyme E2 [Gossypium thurberi]	148	262	4e-69
L2_67_L_TC_P5-A08-SP6.ab1 1 482	482	gb|AAL99223.1| ubiquitin-conjugating enzyme E2 [Gossypium arboreum]	148	261	7e-69
L2_67_L_TC_P5-B05-SP6.ab1 1 268	268	0	0	0	0
L2_67_L_TC_P5-C06-SP6.ab1 1 662	662	gb|AAN60307.1| unknown [Arabidopsis thaliana]	225	203	5e-51
L2_67_L_TC_P5-C06-SP6.ab1 1 662	662	ref|NP_197686.1| unknown protein [Arabidopsis thaliana] gb|AAM91142.1| unknown protein [Arabidopsis thaliana] gb|AAK96805.1| Unknown protein [Arabidopsis thaliana] dbj|BAB10616.1| unnamed protein product [Arabidopsis thaliana]	229	203	5e-51
L2_67_L_TC_P5-C06-SP6.ab1 1 662	662	ref|NP_912192.1| putative endosomal Vps protein complex subunit [Oryza sativa japonica cultivar-group)] dbj|BAC45115.1| putative endosomal Vps protein complex subunit [Oryza sativa japonica cultivar-group)]	229	193	5e-48
L2_67_L_TC_P5-C07-SP6.ab1 1 340	340	0	0	0	0
L2_67_L_TC_P5-D05-SP6.ab1 1 98	98	0	0	0	0
L2_67_L_TC_P5-D09-SP6.ab1 1 243	243	0	0	0	0
L2_67_L_TC_P5-E07-SP6.ab1 1 37	37	0	0	0	0
L2_67_L_TC_P5-E08-SP6.ab1 1 485	485	ref|NP_191416.1| ATP binding / ATP-dependent helicase/ helicase/ nucleic acid binding [Arabidopsis thaliana] emb|CAB68195.1| ATP-dependent RNA helicase-like protein [Arabidopsis thaliana] gb|AAK83627.1| AT3g58570/F14P22_160 [Arabidopsis thaliana] gb|AAM65677.1| ATP-dependent RNA helicase-like protein [Arabidopsis thaliana] gb|AAO11647.1| At3g58570/F14P22_160 [Arabidopsis thaliana]	646	290	2e-77
L2_67_L_TC_P5-E08-SP6.ab1 1 485	485	ref|NP_181780.1| ATP binding / ATP-dependent helicase/ helicase/ nucleic acid binding [Arabidopsis thaliana] gb|AAD23001.1| putative ATP-dependent RNA helicase [Arabidopsis thaliana]	633	286	3e-76
L2_67_L_TC_P5-E08-SP6.ab1 1 485	485	gb|AAO42134.1| putative DEAD/DEAH box RNA helicase [Arabidopsis thaliana]	633	286	3e-76
L2_67_L_TC_P5-E09-SP6.ab1 1 329	329	gb|AAN77152.1| fiber protein Fb13 [Gossypium barbadense]	93	92	7e-18
L2_67_L_TC_P5-E09-SP6.ab1 1 329	329	ref|NP_191528.1| calmodulin binding [Arabidopsis thaliana] emb|CAB75466.1| putative protein [Arabidopsis thaliana] gb|AAM91532.1| putative protein [Arabidopsis thaliana] gb|AAN65063.1| putative protein [Arabidopsis thaliana]	517	74.7	1e-12
L2_67_L_TC_P5-E09-SP6.ab1 1 329	329	ref|NP_850399.1| calmodulin binding [Arabidopsis thaliana] gb|AAP37767.1| At2g43680 [Arabidopsis thaliana] gb|AAM20673.1| putative SF16 protein [Arabidopsis thaliana]	668	63.5	3e-09
L2_67_L_TC_P5-E11-SP6.ab1 1 804	804	gb|AAL09401.1| ribosomal protein [Petunia x hybrida]	175	325	1e-87
L2_67_L_TC_P5-E11-SP6.ab1 1 804	804	gb|ABB29954.1| ribosomal protein PETRP-like [Solanum tuberosum] gb|ABB55371.1| ribosomal protein PETRP-like [Solanum tuberosum]	173	319	9e-86
L2_67_L_TC_P5-E11-SP6.ab1 1 804	804	ref|NP_176910.1| structural constituent of ribosome [Arabidopsis thaliana] gb|AAM10086.1| unknown protein [Arabidopsis thaliana] gb|AAK68802.1| ribosomal protein L17-like protein [Arabidopsis thaliana] gb|AAC18792.1| Similar to ribosomal protein L17 gb|X62724 from Hordeum vulgare. ESTs gb|Z34728, gb|F19974, gb|T75677 and gb|Z33937 come from this gene. [Arabidopsis thaliana] sp|P51413|RL172_ARATH …	175	312	1e-83
L2_67_L_TC_P5-F02-SP6.ab1 1 452	452	emb|CAB75447.1| putative protein [Arabidopsis thaliana]	259	256	2e-67
L2_67_L_TC_P5-F02-SP6.ab1 1 452	452	ref|NP_191509.2| unknown protein [Arabidopsis thaliana]	269	256	2e-67
L2_67_L_TC_P5-F02-SP6.ab1 1 452	452	gb|AAQ22607.1| At3g59500 [Arabidopsis thaliana]	259	254	8e-67
L2_67_L_TC_P5-F08-SP6.ab1 1 201	201	0	0	0	0
L2_67_L_TC_P5-G02-SP6.ab1 1 456	456	ref|NP_920265.1| hypothetical protein [Oryza sativa (japonica cultivar-group)] gb|AAM93466.1| hypothetical protein [Oryza sativa (japonica cultivar-group)] gb|AAP52552.1| hypothetical protein LOC_Os10g11340 [Oryza sativa (japonica cultivar-group)]	587	95.5	6e-19
L2_67_L_TC_P5-G02-SP6.ab1 1 456	456	ref|NP_171704.2| oxidoreductase/ oxidoreductase, acting on NADH or NADPH, nitrogenous group as acceptor [Arabidopsis thaliana] gb|AAM67520.1| unknown protein [Arabidopsis thaliana] gb|AAL49814.1| unknown protein [Arabidopsis thaliana] gb|AAC24366.1| hypothetical protein [Arabidopsis thaliana]	642	92	7e-18
L2_67_L_TC_P5-G02-SP6.ab1 1 456	456	dbj|BAD94275.1| hypothetical protein [Arabidopsis thaliana]	221	88.6	7e-17
L2_67_L_TC_P5-G12-SP6.ab1 1 438	438	gb|AAD33943.1| Tha4 protein [Pisum sativum]	137	134	9e-31
L2_67_L_TC_P5-G12-SP6.ab1 1 438	438	ref|NP_198227.1| protein translocase/ protein transporter [Arabidopsis thaliana] gb|AAM14368.1| putative Tha4 protein [Arabidopsis thaliana] gb|AAL07125.1| putative Tha4 protein [Arabidopsis thaliana] gb|AAG40358.1| AT5g28750 [Arabidopsis thaliana] gb|AAF67362.1| Hypothetical protein T32B20.e [Arabidopsis thaliana]	147	126	3e-28
L2_67_L_TC_P5-G12-SP6.ab1 1 438	438	gb|AAD31522.1| THA4 [Zea mays]	170	120	1e-26
L2_67_L_TC_P5-H06-SP6.ab1 1 577	577	gb|AAF44672.1| caffeic acid O-methyltransferase [Vitis vinifera]	386	251	9e-66
L2_67_L_TC_P5-H06-SP6.ab1 1 577	577	prf||2119166A caffeic acid O-methyltransferase	365	214	2e-54
L2_67_L_TC_P5-H06-SP6.ab1 1 577	577	gb|AAB71141.1| caffeic acid O-methyltransferase [Clarkia breweri] sp|O23760|COMT1_CLABR Caffeic acid 3-O-methyltransferase S-adenosysl-L-methionine:caffeic acid 3-O-methyltransferase) (COMT) (CAOMT)	370	211	1e-53
L2_67_L_TC_P6-A01-SP6.ab1 1 183	183	0	0	0	0
L2_67_L_TC_P6-D06-SP6.ab1 1 358	358	emb|CAA82709.1| guanine nucleotide regulatory protein [Vicia faba] dbj|BAA02113.1| GTP-binding protein [Pisum sativum] prf||2115367C small GTP-binding protein prf||2001457E GTP-binding protein	217	212	3e-54
L2_67_L_TC_P6-D06-SP6.ab1 1 358	358	gb|AAT64010.1| putative GTP-binding protein [Gossypium hirsutum]	218	204	7e-52
L2_67_L_TC_P6-D06-SP6.ab1 1 358	358	gb|AAN03472.1| GTP-binding protein [Glycine max]	217	204	9e-52
L2_67_L_TC_P6-D07-SP6.ab1 1 425	425	ref|NP_974854.1| unknown protein [Arabidopsis thaliana] gb|AAU05510.1| At5g35732 [Arabidopsis thaliana] gb|AAT47801.1| At5g35732 [Arabidopsis thaliana]	100	100	2e-20
L2_67_L_TC_P6-D07-SP6.ab1 1 425	425	ref|NP_565314.1| unknown protein [Arabidopsis thaliana] gb|AAM15337.1| Expressed protein [Arabidopsis thaliana] gb|AAM10271.1| At2g04793/At2g04793 [Arabidopsis thaliana] gb|AAK49611.1| AT2g04793 [Arabidopsis thaliana]	95	92.8	4e-18
L2_67_L_TC_P6-E03-SP6.ab1 1 715	715	gb|ABE79749.1| EPS15 homology (EH); Protein kinase [Medicago truncatula]	517	145	2e-33
L2_67_L_TC_P6-E03-SP6.ab1 1 715	715	emb|CAC83060.1| calcium dependent calmodulin independent protein kinase [Cucumis sativus]	413	135	1e-30
L2_67_L_TC_P6-E03-SP6.ab1 1 715	715	emb|CAC44471.1| calcium dependent calmodulin independent protein kinase [Cucumis sativus] gb|AAK26164.2| calcium-dependent calmodulin-independent protein kinase 5 [Cucumis sativus]	514	135	1e-30
L2_67_L_TC_P6-F08-SP6.ab1 1 479	479	emb|CAA49585.1| H2B histone [Zea mays] sp|P49120|H2B4_MAIZE Histone H2B.4	137	87.8	1e-16
L2_67_L_TC_P6-F08-SP6.ab1 1 479	479	emb|CAB88668.1| histone H2B [Cicer arietinum]	139	84.7	1e-15
L2_67_L_TC_P6-F08-SP6.ab1 1 479	479	ref|NP_909296.1| putative histone H2B [Oryza sativa (japonica cultivar-group)] dbj|BAB44053.1| putative histone H2B [Oryza sativa (japonica cultivar-group)] dbj|BAB03632.1| putative histone H2B [Oryza sativa (japonica cultivar-group)]	153	80.5	2e-14
L2_67_L_TC_P6-F08-SP6.ab1 1 479	479	ref|NP_909296.1| putative histone H2B [Oryza sativa (japonica cultivar-group)] dbj|BAB44053.1| putative histone H2B [Oryza sativa (japonica cultivar-group)] dbj|BAB03632.1| putative histone H2B [Oryza sativa (japonica cultivar-group)]	153	57	3e-07
L2_67_L_TC_P6-G01-SP6.ab1 1 416	416	ref|NP_565088.1| transcription factor [Arabidopsis thaliana] gb|ABD60689.1| At1g74660 [Arabidopsis thaliana] gb|AAG52375.1| hypothetical protein; 104370-104062 [Arabidopsis thaliana]	102	54.7	1e-06
L2_67_L_TC_P6-G01-SP6.ab1 1 416	416	gb|AAM62558.1| unknown [Arabidopsis thaliana]	101	54.7	1e-06
L2_67_L_TC_P6-G05-SP6.ab1 1 389	389	emb|CAA54255.1| ribosomal protein L1 [Spinacia oleracea]	352	108	7e-23
L2_67_L_TC_P6-G05-SP6.ab1 1 389	389	emb|CAA62364.1| L1 protein [Arabidopsis thaliana]	346	97.8	1e-19
L2_67_L_TC_P6-G05-SP6.ab1 1 389	389	ref|NP_191908.1| RNA binding / structural constituent of ribosome [Arabidopsis thaliana] emb|CAB87802.1| chloroplast ribosomal L1-like protein [Arabidopsis thaliana] gb|AAM91349.1| At3g63490/MAA21_120 [Arabidopsis thaliana] gb|AAL24411.1| chloroplast ribosomal L1-like protein [Arabidopsis thaliana] gb|AAK96640.1| AT3g63490/MAA21_120 [Arabidopsis thaliana] gb|AAN65078.1| chloroplast ribosomal L1-l…	346	97.8	1e-19
L2_67_L_TC_P7-A12-SP6.ab1 1 616	616	ref|NP_188147.1| 3-hydroxybutyryl-CoA dehydrogenase/ oxidoreductase [Arabidopsis thaliana] gb|AAN17431.1| putative 3-hydroxybutyryl-CoA dehydrogenase [Arabidopsis thaliana] dbj|BAB02158.1| 3-hydroxybutyryl-CoA dehydrogenase-like protein [Arabidopsis thaliana] gb|AAN65095.1| putative 3-hydroxybutyryl-CoA dehydrogenase [Arabidopsis thaliana]	294	180	3e-44
L2_67_L_TC_P7-A12-SP6.ab1 1 616	616	ref|NP_915791.1| putative 3-hydroxybutyryl-CoA dehydrogenase [Oryza sativa (japonica cultivar-group)] dbj|BAB89894.1| putative S(+)-beta-hydroxybutyryl CoA dehydrogenase [Oryza sativa japonica cultivar-group)]	302	175	1e-42
L2_67_L_TC_P7-A12-SP6.ab1 1 616	616	emb|CAC47224.1| PROBABLE 3-HYDROXYBUTYRYL-COA DEHYDROGENASE PROTEIN [Sinorhizobium meliloti] ref|NP_386751.1| 3-hydroxybutyryl-CoA dehydrogenase [Sinorhizobium meliloti 1021]	290	147	3e-34
L2_67_L_TC_P7-B05-SP6.ab1 1 448	448	ref|NP_187074.1| SEC (SECRET AGENT); transferase, transferring glycosyl groups Arabidopsis thaliana] gb|AAF26789.1| putative O-linked GlcNAc transferase [Arabidopsis thaliana] gb|AAM51415.1| putative O-linked GlcNAc transferase [Arabidopsis thaliana] gb|AAM13988.1| putative O-linked GlcNAc transferase [Arabidopsis thaliana] gb|AAL60196.1| O-linked N-acetyl glucosamine transferase [Arabidopsis tha…	977	102	4e-21
L2_67_L_TC_P7-B05-SP6.ab1 1 448	448	ref|XP_465744.1| putative O-linked N-acetyl glucosamine transferase [Oryza sativa japonica cultivar-group)] dbj|BAD21873.1| putative O-linked N-acetyl glucosamine transferase [Oryza sativa japonica cultivar-group)] dbj|BAD21878.1| putative O-linked N-acetyl glucosamine transferase [Oryza sativa japonica cultivar-group)]	953	95.5	6e-19
L2_67_L_TC_P7-B12-SP6.ab1 1 275	275	gb|AAB80715.1| phosphoenolpyruvate carboxylase 2 [Gossypium hirsutum]	192	177	9e-44
L2_67_L_TC_P7-B12-SP6.ab1 1 275	275	emb|CAD10147.1| phosphoenolpyruvate carboxylase [Cucumis sativus]	198	177	1e-43
L2_67_L_TC_P7-B12-SP6.ab1 1 275	275	emb|CAC86691.1| phosphoenolpyruvate carboxylase [Kalanchoe pinnata] emb|CAC84951.1| phosphoenolpyruvate carboxylase, isoform 1 [Kalanchoe pinnata]	373	175	6e-43
L2_67_L_TC_P7-C01-SP6.ab1 1 468	468	gb|ABD28704.1| WD40-like [Medicago truncatula]	1123	170	2e-41
L2_67_L_TC_P7-C01-SP6.ab1 1 468	468	ref|NP_568507.2| unknown protein [Arabidopsis thaliana]	1127	156	3e-37
L2_67_L_TC_P7-C01-SP6.ab1 1 468	468	ref|NP_974846.1| unknown protein [Arabidopsis thaliana]	1087	134	2e-30
L2_67_L_TC_P7-C06-SP6.ab1 1 468	468	gb|ABE81465.1| C2 [Medicago truncatula]	417	98.6	7e-20
L2_67_L_TC_P7-C06-SP6.ab1 1 468	468	gb|AAG51182.1| unknown protein [Arabidopsis thaliana]	675	92	7e-18
L2_67_L_TC_P7-C06-SP6.ab1 1 468	468	ref|NP_564576.1| unknown protein [Arabidopsis thaliana] ref|NP_001031166.1| unknown protein [Arabidopsis thaliana] gb|AAF87878.1| Unknown protein [Arabidopsis thaliana]	388	92	7e-18
L2_67_L_TC_P7-D08-SP6.ab1 1 286	286	0	0	0	0
L2_67_L_TC_P7-E10-SP6.ab1 1 500	500	gb|ABE77974.1| Helix-loop-helix DNA-binding domain, putative [Medicago truncatula]	337	158	7e-38
L2_67_L_TC_P7-E10-SP6.ab1 1 500	500	emb|CAA09459.1| hypothetical protein [Cicer arietinum]	175	150	1e-35
L2_67_L_TC_P7-E10-SP6.ab1 1 500	500	ref|NP_912559.1| Unknown protein [Oryza sativa (japonica cultivar-group)] gb|AAN64142.1| Unknown protein [Oryza sativa (japonica cultivar-group)]	329	129	4e-29
L2_67_L_TC_P7-E11-SP6.ab1 1 598	598	ref|NP_567210.1| unknown protein [Arabidopsis thaliana] emb|CAB80924.1| hypothetical protein [Arabidopsis thaliana] gb|AAM10278.1| AT4g01150/F2N1_18 [Arabidopsis thaliana] gb|AAK63864.1| AT4g01150/F2N1_18 [Arabidopsis thaliana] gb|AAB61025.1| A_IG002N01.18 gene product [Arabidopsis thaliana]	164	100	5e-20
L2_67_L_TC_P7-E11-SP6.ab1 1 598	598	ref|NP_567210.1| unknown protein [Arabidopsis thaliana] emb|CAB80924.1| hypothetical protein [Arabidopsis thaliana] gb|AAM10278.1| AT4g01150/F2N1_18 [Arabidopsis thaliana] gb|AAK63864.1| AT4g01150/F2N1_18 [Arabidopsis thaliana] gb|AAB61025.1| A_IG002N01.18 gene product [Arabidopsis thaliana]	164	94	4e-18
L2_67_L_TC_P7-E11-SP6.ab1 1 598	598	gb|AAB00107.1| unknown	164	100	5e-20
L2_67_L_TC_P7-E11-SP6.ab1 1 598	598	gb|AAB00107.1| unknown	164	92.8	8e-18
L2_67_L_TC_P7-E11-SP6.ab1 1 598	598	dbj|BAD54375.1| unknown protein [Oryza sativa (japonica cultivar-group)]	156	98.6	1e-19
L2_67_L_TC_P7-E11-SP6.ab1 1 598	598	dbj|BAD54375.1| unknown protein [Oryza sativa (japonica cultivar-group)]	156	66.6	6e-10
L2_67_L_TC_P7-G02-SP6.ab1 1 172	172	0	0	0	0
L2_67_L_TC_P7-G09-SP6.ab1 1 551	551	gb|ABE94095.1| C2 [Medicago truncatula]	199	118	1e-25
L2_67_L_TC_P7-G09-SP6.ab1 1 551	551	ref|NP_201308.1| unknown protein [Arabidopsis thaliana] dbj|BAA97315.1| unnamed protein product [Arabidopsis thaliana]	202	118	1e-25
L2_67_L_TC_P7-G09-SP6.ab1 1 551	551	gb|ABE94094.1| C2 [Medicago truncatula]	199	113	4e-24
L2_67_L_TC_P7-G11-SP6.ab1 1 304	285	ref|NP_191205.1| oxidoreductase/ zinc ion binding [Arabidopsis thaliana] gb|AAN41337.1| putative quinone reductase [Arabidopsis thaliana] emb|CAB88049.1| quinone reductase-like protein [Arabidopsis thaliana] dbj|BAD94498.1| quinone reductase-like protein [Arabidopsis thaliana]	348	56.6	3e-07
L2_67_L_TC_P7-H05-SP6.ab1 1 222	222	0	0	0	0
L2_67_L_TC_P8-A07-SP6.ab1 1 326	326	0	0	0	0
L2_67_L_TC_P8-A11-SP6.ab1 1 414	414	gb|AAG00256.1| F1N21.7 [Arabidopsis thaliana]	303	141	7e-33
L2_67_L_TC_P8-A11-SP6.ab1 1 414	414	ref|NP_564892.1| unknown protein [Arabidopsis thaliana] gb|AAK73254.1| Unknown protein [Arabidopsis thaliana] gb|AAO39907.1| At1g67250 [Arabidopsis thaliana] gb|AAM63832.1| unknown [Arabidopsis thaliana] dbj|BAC41881.1| unknown protein [Arabidopsis thaliana]	141	140	2e-32
L2_67_L_TC_P8-A11-SP6.ab1 1 414	414	gb|AAC32110.1| hypothetical protein [Picea mariana]	141	140	2e-32
L2_67_L_TC_P8-B03-SP6.ab1 1 272	272	gb|AAG31813.1| cytosolic fructose-1,6-bisphosphatase [Beta vulgaris] sp|Q42649|F16P2_BETVU Fructose-1,6-bisphosphatase, cytosolic (D-fructose-1,6-bisphosphate 1-phosphohydrolase) (FBPase)	341	142	4e-33
L2_67_L_TC_P8-B03-SP6.ab1 1 272	272	sp|P46267|F16P2_BRANA Fructose-1,6-bisphosphatase, cytosolic (D-fructose-1,6-bisphosphate 1-phosphohydrolase) (FBPase) gb|AAA82750.1| fructose 1,6-bisphosphatase	339	142	4e-33
L2_67_L_TC_P8-B03-SP6.ab1 1 272	272	gb|AAA32915.1| cytosolic fructose-1,6-bisphosphatase [Beta vulgaris] prf||1906373A cytosolic fructose bisphosphatase	329	142	4e-33
L2_67_L_TC_P8-D04-SP6.ab1 1 38	38	0	0	0	0
L2_67_L_TC_P8-D05-SP6.ab1 1 587	587	0	0	0	0
L2_67_L_TC_P8-D07-SP6.ab1 1 290	290	gb|ABE82916.1| Protein of unknown function DUF588 [Medicago truncatula]	166	162	5e-39
L2_67_L_TC_P8-D07-SP6.ab1 1 290	290	ref|NP_566990.1| unknown protein [Arabidopsis thaliana] gb|AAM52240.1| AT4g31460/F3L17_30 [Arabidopsis thaliana] gb|AAL06511.1| AT4g31460/F3L17_30 [Arabidopsis thaliana]	154	157	1e-37
L2_67_L_TC_P8-D07-SP6.ab1 1 290	290	ref|NP_195826.1| unknown protein [Arabidopsis thaliana] gb|AAT47789.1| At5g02060 [Arabidopsis thaliana] emb|CAB82979.1| putative protein [Arabidopsis thaliana] dbj|BAD43123.1| unknown protein [Arabidopsis thaliana]	152	152	3e-36
L2_67_L_TC_P8-D10-SP6.ab1 1 467	467	ref|NP_196413.1| unknown protein [Arabidopsis thaliana] emb|CAB62608.1| putative protein [Arabidopsis thaliana] gb|AAO42799.1| At5g07960 [Arabidopsis thaliana] gb|AAM64297.1| unknown [Arabidopsis thaliana] dbj|BAB09960.1| unnamed protein product [Arabidopsis thaliana] sp|Q9SD88|U139_ARATH UPF0139 protein At5g07960	107	132	3e-30
L2_67_L_TC_P8-D10-SP6.ab1 1 467	467	gb|AAM47587.1| unknown protein [Sorghum bicolor]	153	102	5e-21
L2_67_L_TC_P8-D10-SP6.ab1 1 467	467	ref|XP_469825.1| unknown protein [Oryza sativa (japonica cultivar-group)] gb|AAK16184.1| unknown protein [Oryza sativa (japonica cultivar-group)]	93	99	6e-20
L2_67_L_TC_P8-E01-SP6.ab1 1 149	149	0	0	0	0
L2_67_L_TC_P8-E05-SP6.ab1 1 407	407	gb|AAD27575.1| hypothetical protein [Sorghum bicolor]	214	90.9	2e-17
L2_67_L_TC_P8-E05-SP6.ab1 1 407	407	gb|AAM64577.1| putative nitrilase-associated protein [Arabidopsis thaliana]	110	89.7	3e-17
L2_67_L_TC_P8-E05-SP6.ab1 1 407	407	ref|NP_177083.1| unknown protein [Arabidopsis thaliana] ref|NP_974110.1| unknown protein [Arabidopsis thaliana] gb|ABD57501.1| At1g69230 [Arabidopsis thaliana] gb|AAG52493.1| putative nitrilase-associated protein; 69823-70365 [Arabidopsis thaliana] gb|AAF27065.1| F4N2.18 [Arabidopsis thaliana]	110	89.4	4e-17
L2_67_L_TC_P8-E12-SP6.ab1 1 146	146	0	0	0	0
L2_67_L_TC_P8-F04-SP6.ab1 1 99	99	0	0	0	0
L2_67_L_TC_P8-F05-SP6.ab1 1 69	69	0	0	0	0
L2_67_L_TC_P8-F11-SP6.ab1 1 192	192	ref|NP_176877.2| unknown protein [Arabidopsis thaliana]	234	109	3e-23
L2_67_L_TC_P8-F11-SP6.ab1 1 192	192	ref|XP_384337.1| hypothetical protein FG04161.1 [Gibberella zeae PH-1] gb|EAA71182.1| hypothetical protein FG04161.1 [Gibberella zeae PH-1]	272	67	2e-10
L2_67_L_TC_P8-F11-SP6.ab1 1 192	192	ref|XP_323533.1| hypothetical protein ( (AL451015) conserved hypothetical protein Neurospora crassa OR74A] ) ref|XP_961153.1| hypothetical protein ( (AL451015) conserved hypothetical protein Neurospora crassa OR74A] ) emb|CAC18209.1| conserved hypothetical protein [Neurospora crassa] gb|EAA31917.1| hypothetical protein ( (AL451015) conserved hypothetical protein Neurospora crassa] )	287	66.6	3e-10
L2_67_L_TC_P8-G09-SP6.ab1 1 261	242	ref|NP_917311.1| OSJNBb0006H05.27 [Oryza sativa (japonica cultivar-group)]	428	138	6e-32
L2_67_L_TC_P8-G09-SP6.ab1 1 261	242	ref|NP_564364.1| ARPC2A/DIS2; structural molecule [Arabidopsis thaliana] gb|AAO63372.1| At1g30825 [Arabidopsis thaliana] gb|AAM60850.1| unknown [Arabidopsis thaliana] dbj|BAC43079.1| unknown protein [Arabidopsis thaliana]	318	132	3e-30
L2_67_L_TC_P8-G09-SP6.ab1 1 261	242	gb|AAD32938.1| T17H7.13 [Arabidopsis thaliana]	415	85.9	5e-16
L2_67_L_TC_P8-H01-SP6.ab1 1 643	643	gb|AAF75749.1| dehydration-induced protein ERD15 [Lycopersicon esculentum]	156	58.9	1e-07
L2_67_L_TC_P8-H01-SP6.ab1 1 643	643	gb|ABE94464.1| Aldehyde dehydrogenase [Medicago truncatula]	169	55.1	2e-06
L2_67_L_TC_P8-H02-SP6.ab1 1 104	104	0	0	0	0
L2_67_L_TC_P9-C06-SP6.ab1 1 448	448	0	0	0	0
L2_67_L_TC_P9-E01-SP6.ab1 1 179	179	0	0	0	0
L2_67_L_TC_P9-G07-SP6.ab1 1 472	472	gb|AAL77725.1| AT3g47831/T23J7 [Arabidopsis thaliana] gb|AAK60319.1| AT3g47831/T23J7 [Arabidopsis thaliana] dbj|BAC43208.1| unknown protein [Arabidopsis thaliana]	57	73.6	2e-12
L2_67_L_TC_P9-G07-SP6.ab1 1 472	472	ref|NP_910036.1| unknown protein [Oryza sativa (japonica cultivar-group)] gb|AAO18438.1| unknown protein [Oryza sativa (japonica cultivar-group)]	50	62.4	6e-09
L3_67_L_TC_P10_B10-SP6.ab1 1 320	320	ref|NP_566574.1| S-adenosylmethionine-dependent methyltransferase/ catalytic Arabidopsis thaliana] gb|AAM67530.1| unknown protein [Arabidopsis thaliana] gb|AAK93650.1| unknown protein [Arabidopsis thaliana]	239	152	3e-36
L3_67_L_TC_P10_B10-SP6.ab1 1 320	320	ref|XP_483344.1| unknown protein [Oryza sativa (japonica cultivar-group)] dbj|BAD09975.1| unknown protein [Oryza sativa (japonica cultivar-group)]	241	132	6e-30
L3_67_L_TC_P10_B10-SP6.ab1 1 320	320	ref|XP_483345.1| unknown protein [Oryza sativa (japonica cultivar-group)] dbj|BAD09976.1| unknown protein [Oryza sativa (japonica cultivar-group)]	197	129	4e-29
L3_67_L_TC_P10_C02-SP6.ab1 1 11	11	0	0	0	0
L3_67_L_TC_P10_C07-SP6.ab1 1 191	191	gb|AAK73102.1| Bax inhibitor 1 [Nicotiana tabacum]	249	102	7e-21
L3_67_L_TC_P10_C07-SP6.ab1 1 191	191	gb|AAR28754.1| Bax inhibitor [Lycopersicon esculentum]	248	97.8	1e-19
L3_67_L_TC_P10_C07-SP6.ab1 1 191	191	emb|CAC82183.1| putative BAX inhibitor 1 [Hordeum vulgare subsp. vulgare]	146	95.1	8e-19
L3_67_L_TC_P10_C09-SP6.ab1 1 351	351	gb|ABE85154.1| 2OG-Fe(II) oxygenase [Medicago truncatula]	338	164	8e-40
L3_67_L_TC_P10_C09-SP6.ab1 1 351	351	ref|XP_468578.1| Putative flavanone 3-hydroxylase [Oryza sativa (japonica cultivar-group)] gb|AAN74829.1| Putative flavanone 3-hydroxylase [Oryza sativa (japonica cultivar-group)]	250	162	5e-39
L3_67_L_TC_P10_C09-SP6.ab1 1 351	351	ref|NP_922524.1| unknown protein [Oryza sativa (japonica cultivar-group)] gb|AAL58118.1| putative flavanone 3-hydroxylase [Oryza sativa (japonica cultivar-group)] gb|AAM76343.1| unknown protein [Oryza sativa (japonica cultivar-group)] gb|AAP54811.1| flavanone 3-hydroxylase, putative [Oryza sativa (japonica cultivar-group)]	342	160	1e-38
L3_67_L_TC_P10_E10-SP6.ab1 1 35	35	0	0	0	0
L3_67_L_TC_P10_F02-SP6.ab1 1 72	72	0	0	0	0
L3_67_L_TC_P2-B10-SP6.ab1 1 137	137	0	0	0	0
L3_67_L_TC_P2-C09-SP6.ab1 1 502	502	gb|AAT47553.1| putative inorganic pyrophosphatase [Arachis hypogaea] emb|CAG30522.1| putative inorganic pyrophosphatase [Arachis hypogaea]	216	276	2e-73
L3_67_L_TC_P2-C09-SP6.ab1 1 502	502	ref|NP_190930.1| inorganic diphosphatase/ magnesium ion binding / pyrophosphatase Arabidopsis thaliana] emb|CAB67669.1| inorganic pyrophosphatase-like protein [Arabidopsis thaliana]	216	265	6e-70
L3_67_L_TC_P2-C09-SP6.ab1 1 502	502	emb|CAJ44304.1| soluble inorganic pyrophosphatase [Papaver rhoeas]	236	264	1e-69
L3_67_L_TC_P2-F10-SP6.ab1 1 253	253	gb|ABE89546.1| Peptidase T1A, proteasome beta-subunit [Medicago truncatula]	231	157	2e-37
L3_67_L_TC_P2-F10-SP6.ab1 1 253	253	ref|NP_176040.1| PBG1; endopeptidase/ peptidase/ threonine endopeptidase Arabidopsis thaliana] gb|AAK96453.1| At1g56450/F13N6_3 [Arabidopsis thaliana] gb|AAK73954.1| At1g56450/F13N6_3 [Arabidopsis thaliana] gb|AAK55683.1| At1g56450/F13N6_3 [Arabidopsis thaliana] dbj|BAD93840.1| putative protein [Arabidopsis thaliana] gb|AAG51500.1| 20S proteasome beta subunit (PBG1) [Arabidopsis thaliana] sp|Q7DL…	246	152	3e-36
L3_67_L_TC_P2-F10-SP6.ab1 1 253	253	gb|AAC32074.1| 20S proteasome beta subunit PBG1 [Arabidopsis thaliana]	246	152	3e-36
L3_67_L_TC_P3-G02-SP6.ab1 1 163	163	0	0	0	0
L3_67_L_TC_P3-H03-SP6.ab1 1 282	282	0	0	0	0
L3_67_L_TC_P3-H05-SP6.ab1 1 155	155	0	0	0	0
L3_67_L_TC_P4-E01-SP6.ab1 1 188	188	0	0	0	0
L3_67_L_TC_P5-D09-SP6.ab1 1 145	145	0	0	0	0
L3_67_L_TC_P5-G01-SP6.ab1 1 147	147	0	0	0	0
L3_67_L_TC_P5-G10-SP6.ab1 1 480	480	ref|NP_850736.1| ATP binding / proline-tRNA ligase/ tRNA ligase [Arabidopsis thaliana] ref|NP_191771.1| ATP binding / proline-tRNA ligase/ tRNA ligase [Arabidopsis thaliana] emb|CAB71872.1| multifunctional aminoacyl-tRNA ligase-like protein [Arabidopsis thaliana] gb|AAM91120.1| multifunctional aminoacyl-tRNA ligase-like protein [Arabidopsis thaliana] gb|AAL24294.1| multifunctional aminoacyl-tRNA …	530	322	3e-87
L3_67_L_TC_P5-G10-SP6.ab1 1 480	480	gb|ABA97740.1| prolyl-tRNA synthetase [Oryza sativa (japonica cultivar-group)]	489	299	3e-80
L3_67_L_TC_P5-G10-SP6.ab1 1 480	480	gb|ABA97739.1| prolyl-tRNA synthetase [Oryza sativa (japonica cultivar-group)]	510	299	3e-80
L3_67_L_TC_P5-H10-SP6.ab1 1 210	210	gb|AAB03108.1| aspartic protease	506	133	3e-30
L3_67_L_TC_P5-H10-SP6.ab1 1 210	210	gb|AAQ15289.1| aspartic protease [Pyrus pyrifolia]	199	132	6e-30
L3_67_L_TC_P5-H10-SP6.ab1 1 210	210	gb|AAB03843.2| aspartic proteinase [Vigna unguiculata] gb|AAQ14346.1| aspartic proteinase [Vigna unguiculata]	513	132	6e-30
L3_67_L_TC_P7-E11-SP6.ab1 1 212	212	0	0	0	0
L3_67_L_TC_P7-H05-SP6.ab1 1 282	282	gb|ABA98987.1| expressed protein [Oryza sativa (japonica cultivar-group)]	106	95.5	6e-19
L3_67_L_TC_P7-H05-SP6.ab1 1 282	282	gb|AAM64270.1| unknown [Arabidopsis thaliana]	104	94.7	1e-18
L3_67_L_TC_P7-H05-SP6.ab1 1 282	282	ref|NP_568115.1| unknown protein [Arabidopsis thaliana] gb|ABD38895.1| At5g03345 [Arabidopsis thaliana]	104	92.4	5e-18
L3_67_L_TC_P8-E10-SP6.ab1 1 267	267	ref|NP_567130.1| unknown protein [Arabidopsis thaliana]	213	160	2e-38
L3_67_L_TC_P8-E10-SP6.ab1 1 267	267	gb|ABA99572.1| hypothetical protein LOC_Os12g37060 [Oryza sativa (japonica cultivar-group)]	214	151	9e-36
L3_67_L_TC_P8-E10-SP6.ab1 1 267	267	gb|ABA95272.1| hypothetical protein LOC_Os11g44940 [Oryza sativa (japonica cultivar-group)]	211	142	6e-33
L3_67_L_TC_P8-G06-SP6.ab1 1 100	100	emb|CAC43328.1| putative beta7 proteasome subunit [Nicotiana tabacum]	129	70.5	2e-11
L3_67_L_TC_P8-G06-SP6.ab1 1 100	100	gb|ABE89546.1| Peptidase T1A, proteasome beta-subunit [Medicago truncatula]	231	69.3	5e-11
L3_67_L_TC_P8-G06-SP6.ab1 1 100	100	ref|NP_176040.1| PBG1; endopeptidase/ peptidase/ threonine endopeptidase Arabidopsis thaliana] gb|AAK96453.1| At1g56450/F13N6_3 [Arabidopsis thaliana] gb|AAK73954.1| At1g56450/F13N6_3 [Arabidopsis thaliana] gb|AAK55683.1| At1g56450/F13N6_3 [Arabidopsis thaliana] dbj|BAD93840.1| putative protein [Arabidopsis thaliana] gb|AAG51500.1| 20S proteasome beta subunit (PBG1) [Arabidopsis thaliana] sp|Q7DL…	246	63.5	3e-09
L3_67_L_TC_P8-H07-SP6.ab1 1 171	171	0	0	0	0
L3_67_L_TC_P9-F01-SP6.ab1 1 104	104	0	0	0	0
L4_67_L_TC_P11_A01-SP6.ab1 1 25	25	0	0	0	0
L4_67_L_TC_P11_B07-SP6.ab1 1 520	520	gb|AAP37971.1| seed specific protein Bn15D18B [Brassica napus]	109	56.2	6e-07
L4_67_L_TC_P11_B07-SP6.ab1 1 520	520	ref|NP_200459.1| lipid binding [Arabidopsis thaliana] dbj|BAB11276.1| unnamed protein product [Arabidopsis thaliana]	113	53.1	5e-06
L4_67_L_TC_P11_B07-SP6.ab1 1 520	520	ref|NP_195081.2| lipid binding [Arabidopsis thaliana] gb|AAS88755.1| At4g33550 [Arabidopsis thaliana] gb|AAS76206.1| At4g33550 [Arabidopsis thaliana]	130	52.8	6e-06
L4_67_L_TC_P11_H05-SP6.ab1 1 155	155	gb|AAK32773.1| AT3g03250/T17B22_6 [Arabidopsis thaliana]	469	100	3e-20
L4_67_L_TC_P11_H05-SP6.ab1 1 155	155	ref|NP_186975.1| UGP; UTP-glucose-1-phosphate uridylyltransferase/ nucleotidyltransferase [Arabidopsis thaliana] gb|AAF26102.1| putative UDP-glucose pyrophosphorylase [Arabidopsis thaliana] gb|AAL15254.1| putative UDP-glucose pyrophosphorylase [Arabidopsis thaliana] gb|AAK59576.1| putative UDP-glucose pyrophosphorylase [Arabidopsis thaliana] sp|Q9M9P3|UGPA2_ARATH Probable UTP--glucose-1-phosphate…	469	100	3e-20
L4_67_L_TC_P11_H05-SP6.ab1 1 155	155	gb|ABB88893.1| UDP-glucose pyrophosphorylase [Populus tremula x Populus tremuloides]	469	99.4	4e-20
L4_67_l_TC_P1-A09-SP6.ab1 1 219	219	0	0	0	0
L4_67_l_TC_P1-B04-SP6.ab1 1 267	267	emb|CAC01846.1| Heat Shock Factor 3 [Arabidopsis thaliana] pir||T51514 Heat Shock Factor 3 - Arabidopsis thaliana	447	136	2e-31
L4_67_l_TC_P1-B04-SP6.ab1 1 267	267	ref|NP_197184.2| HSF3 (HEAT SHOCK FACTOR 3); DNA binding / transcription factor Arabidopsis thaliana] ref|NP_850832.1| HSF3 (HEAT SHOCK FACTOR 3); DNA binding / transcription factor Arabidopsis thaliana] sp|O81821|HSF3_ARATH Heat shock factor protein 3 (HSF 3) (Heat shock transcription factor 3) (HSTF 3)	481	136	2e-31
L4_67_l_TC_P1-B04-SP6.ab1 1 267	267	emb|CAA74397.1| Heat Shock Factor 3 [Arabidopsis thaliana] pir||T51945 heat shock transcription factor HSF3 [imported] - Arabidopsis thaliana (fragment)	520	136	2e-31
L4_67_l_TC_P1-C03-SP6.ab1 1 134	134	0	0	0	0
L4_67_l_TC_P1-H02-SP6.ab1 1 171	171	0	0	0	0
L4_67_L_TC_P10-A10-SP6.ab1 1 507	507	emb|CAA90969.1| caffeoyl-CoA O-methyltransferase [Vitis vinifera] sp|Q43237|CAMT_VITVI Caffeoyl-CoA O-methyltransferase (Trans-caffeoyl-CoA 3-O-methyltransferase) (CCOAMT) (CCOAOMT)	242	343	1e-93
L4_67_L_TC_P10-A10-SP6.ab1 1 507	507	gb|AAT37172.1| caffeoyl-CoA-O-methyltransferase [Broussonetia papyrifera]	247	335	6e-91
L4_67_L_TC_P10-A10-SP6.ab1 1 507	507	gb|AAS91565.1| caffeoyl-CoA O-methyltransferase [Broussonetia papyrifera]	247	333	2e-90
L4_67_L_TC_P10-C09-SP6.ab1 1 699	699	gb|AAF85226.1| hypothetical protein XF_2427 [Xylella fastidiosa 9a5c] ref|NP_299706.1| hypothetical protein XF2427 [Xylella fastidiosa 9a5c]	316	298	2e-79
L4_67_L_TC_P10-C09-SP6.ab1 1 699	699	ref|ZP_00682591.1| conserved hypothetical protein [Xylella fastidiosa Ann-1] gb|EAO31866.1| conserved hypothetical protein [Xylella fastidiosa Ann-1] ref|ZP_00652480.1| conserved hypothetical protein [Xylella fastidiosa Dixon] gb|EAO12685.1| conserved hypothetical protein [Xylella fastidiosa Dixon]	311	292	7e-78
L4_67_L_TC_P10-C09-SP6.ab1 1 699	699	ref|ZP_00680931.1| conserved hypothetical protein [Xylella fastidiosa Ann-1] gb|EAO33589.1| conserved hypothetical protein [Xylella fastidiosa Ann-1]	311	281	2e-74
L4_67_L_TC_P10-D11-SP6.ab1 1 293	293	gb|ABE91529.1| Arabidopsis proteins of unknown function, putative [Medicago truncatula]	410	154	1e-36
L4_67_L_TC_P10-D11-SP6.ab1 1 293	293	ref|NP_565888.1| unknown protein [Arabidopsis thaliana] gb|AAK44125.1| unknown protein [Arabidopsis thaliana] gb|AAC28772.2| expressed protein [Arabidopsis thaliana]	410	131	8e-30
L4_67_L_TC_P10-D11-SP6.ab1 1 293	293	ref|XP_470109.1| hypothetical protein [Oryza sativa (japonica cultivar-group)] gb|AAO60038.1| hypothetical protein [Oryza sativa (japonica cultivar-group)]	473	97.1	2e-19
L4_67_L_TC_P10-E03-SP6.ab1 1 315	315	gb|ABE89361.1| Glyoxalase/bleomycin resistance protein/dioxygenase [Medicago truncatula]	193	83.6	2e-15
L4_67_L_TC_P10-E03-SP6.ab1 1 315	315	dbj|BAD95096.1| hypothetical protein [Arabidopsis thaliana]	72	70.1	3e-11
L4_67_L_TC_P10-E03-SP6.ab1 1 315	315	ref|NP_001031049.1| lactoylglutathione lyase [Arabidopsis thaliana] ref|NP_563973.1| lactoylglutathione lyase [Arabidopsis thaliana] gb|AAM47938.1| unknown protein [Arabidopsis thaliana] gb|AAL62369.1| unknown protein [Arabidopsis thaliana] gb|AAM65839.1| unknown [Arabidopsis thaliana] gb|AAD39666.1| Is a member of the PF|00903 gyloxalase family. ESTs gb|T44721, gb|T21844 and gb|AA395404 come fro…	174	70.1	3e-11
L4_67_L_TC_P10-H11-SP6.ab1 1 121	121	gb|AAO63625.1| legumin-like protein [Zea mays]	372	68.6	8e-11
L4_67_L_TC_P10-H11-SP6.ab1 1 121	121	ref|NP_914389.1| putative legumin-like protein [Oryza sativa (japonica cultivar-group)] dbj|BAB63836.1| putative prepro-glutelin [Oryza sativa (japonica cultivar-group)] dbj|BAC57623.1| putative prepro-glutelin [Oryza sativa (japonica cultivar-group)]	377	68.6	8e-11
L4_67_L_TC_P10-H11-SP6.ab1 1 121	121	gb|AAO63266.1| legumin-like protein [Zea mays]	360	68.6	8e-11
L4_67_l_TC_P3-C05-SP6.ab1 1 132	132	0	0	0	0
L4_67_l_TC_P4-B01-SP6.ab1 1 97	97	0	0	0	0
L4_67_l_TC_P4-C08-SP6.ab1 1 89	89	0	0	0	0
L4_67_l_TC_P4-D01-SP6.ab1 1 21	21	0	0	0	0
L4_67_l_TC_P4-D05-SP6.ab1 1 61	61	0	0	0	0
L4_67_l_TC_P4-E03-SP6.ab1 1 68	68	0	0	0	0
L4_67_l_TC_P4-F02-SP6.ab1 1 395	395	0	0	0	0
L4_67_l_TC_P4-F08-SP6.ab1 1 113	113	0	0	0	0
L4_67_l_TC_P5-C09-SP6.ab1 1 59	59	0	0	0	0
L4_67_L_TC_P6-E05-SP6.ab1 1 441	441	gb|AAY28930.1| sucrose responsive element binding protein [Vitis vinifera]	312	301	7e-81
L4_67_L_TC_P6-E05-SP6.ab1 1 441	441	gb|AAG08959.1| tuber-specific and sucrose-responsive element binding factor Solanum tuberosum]	364	231	6e-60
L4_67_L_TC_P6-E05-SP6.ab1 1 441	441	gb|AAZ20429.1| MYB6 [Malus x domestica]	312	231	6e-60
L4_67_L_TC_P7-E11-SP6.ab1 1 241	241	0	0	0	0
L4_67_L_TC_P8-D08-SP6.ab1 1 296	296	gb|AAF64423.1| globulin-like protein [Cucumis melo]	181	117	2e-25
L4_67_L_TC_P8-D08-SP6.ab1 1 296	296	gb|AAV44198.1| putative legumin [Oryza sativa (japonica cultivar-group)] gb|AAU44086.1| putative legumin [Oryza sativa (japonica cultivar-group)]	359	102	7e-21
L4_67_L_TC_P8-D08-SP6.ab1 1 296	296	gb|AAM65577.1| globulin-like protein [Arabidopsis thaliana]	356	96.7	3e-19
L4_67_L_TC_P8-E06-SP6.ab1 1 276	276	0	0	0	0
L4_67_L_TC_P8-H08-SP6.ab1 1 182	182	0	0	0	0
L4_67_L_TC_P9-D08-SP6.ab1 1 24	24	0	0	0	0
L4_67_L_TC_P9-F08-SP6.ab1 1 138	138	0	0	0	0
L5_67_L_TC_P10_B06-SP6.ab1 1 200	200	0	0	0	0
L5_67_L_TC_P10_B07-SP6.ab1 1 386	386	ref|NP_176113.1| unknown protein [Arabidopsis thaliana] gb|AAG50769.1| dirigent protein, putative [Arabidopsis thaliana] gb|AAG50703.1| hypothetical protein [Arabidopsis thaliana] gb|AAO39937.1| At1g58170 [Arabidopsis thaliana] dbj|BAC42538.1| unknown protein [Arabidopsis thaliana]	185	96.7	3e-19
L5_67_L_TC_P10_B07-SP6.ab1 1 386	386	ref|NP_187975.2| unknown protein [Arabidopsis thaliana] gb|AAU15153.1| At3g13660 [Arabidopsis thaliana] gb|AAU06129.1| At3g13660 [Arabidopsis thaliana]	125	92.4	5e-18
L5_67_L_TC_P10_B07-SP6.ab1 1 386	386	gb|AAM91539.1| unknown protein [Arabidopsis thaliana]	187	91.3	1e-17
L5_67_L_TC_P10_C01-SP6.ab1 1 106	106	0	0	0	0
L5_67_L_TC_P10_D01-SP6.ab1 1 208	208	0	0	0	0
L5_67_L_TC_P10_D07-SP6.ab1 1 148	148	0	0	0	0
L5_67_L_TC_P10_F03-SP6.ab1 1 386	386	ref|NP_193962.1| unknown protein [Arabidopsis thaliana] gb|AAL85113.1| unknown protein [Arabidopsis thaliana] gb|AAK64046.1| unknown protein [Arabidopsis thaliana] emb|CAB79186.1| putative protein [Arabidopsis thaliana] emb|CAA16781.1| putative protein [Arabidopsis thaliana] gb|AAG40360.1| AT4g22310 [Arabidopsis thaliana]	108	75.5	7e-13
L5_67_L_TC_P10_F03-SP6.ab1 1 386	386	ref|NP_567439.1| unknown protein [Arabidopsis thaliana] gb|AAM91629.1| putative light induced protein [Arabidopsis thaliana]	109	73.6	2e-12
L5_67_L_TC_P10_F03-SP6.ab1 1 386	386	emb|CAB10248.1| light induced protein like [Arabidopsis thaliana] emb|CAB78511.1| light induced protein like [Arabidopsis thaliana]	318	73.6	2e-12
L5_67_L_TC_P10_F12-SP6.ab1 1 25	25	0	0	0	0
L5_67_L_TC_P10_G04-SP6.ab1 1 230	230	ref|NP_563805.1| unknown protein [Arabidopsis thaliana] ref|NP_001030994.1| unknown protein [Arabidopsis thaliana] gb|AAM14127.1| putative storage protein [Arabidopsis thaliana] gb|AAL07171.1| putative storage protein [Arabidopsis thaliana]	382	170	2e-41
L5_67_L_TC_P10_G04-SP6.ab1 1 230	230	ref|NP_850119.1| unknown protein [Arabidopsis thaliana] ref|NP_850118.1| unknown protein [Arabidopsis thaliana] dbj|BAD94744.1| hypothetical protein [Arabidopsis thaliana]	374	170	2e-41
L5_67_L_TC_P10_G04-SP6.ab1 1 230	230	gb|AAM20490.1| unknown protein [Arabidopsis thaliana] gb|AAN72175.1| unknown protein [Arabidopsis thaliana]	341	170	2e-41
L5_67_l_TC_P1-C02-SP6.ab1 1 107	107	emb|CAH56500.1| putative histidine-containing phosphotransfer protein 2 [Populus x canadensis]	154	62.8	4e-09
L5_67_l_TC_P1-C02-SP6.ab1 1 107	107	emb|CAH56501.1| putative histidine-containing phosphotransfer protein 3 [Populus x canadensis]	152	60.5	2e-08
L5_67_l_TC_P1-C02-SP6.ab1 1 107	107	emb|CAH56502.1| putative histidine-containing phosphotransfer protein 4 [Populus x canadensis]	152	60.1	3e-08
L5_67_l_TC_P1-D05-SP6.ab1 1 309	309	ref|XP_469601.1| expressed protein [Oryza sativa (japonica cultivar-group)] gb|AAS07156.1| expressed protein [Oryza sativa (japonica cultivar-group)]	212	143	2e-33
L5_67_l_TC_P1-D05-SP6.ab1 1 309	309	ref|NP_201430.1| unknown protein [Arabidopsis thaliana] dbj|BAB10708.1| unnamed protein product [Arabidopsis thaliana]	202	140	2e-32
L5_67_l_TC_P1-D05-SP6.ab1 1 309	309	dbj|BAC41949.1| unknown protein [Arabidopsis thaliana]	76	95.1	8e-19
L5_67_l_TC_P1-D08-SP6.ab1 1 153	153	0	0	0	0
L5_67_l_TC_P1-E06-SP6.ab1 1 36	36	0	0	0	0
L5_67_l_TC_P1-E07-SP6.ab1 1 36	36	0	0	0	0
L5_67_l_TC_P1-E12-SP6.ab1 1 104	104	0	0	0	0
L5_67_l_TC_P1-F12-SP6.ab1 1 413	413	gb|ABE92919.1| Longin-like [Medicago truncatula] gb|ABD28727.1| Longin-like [Medicago truncatula]	147	69.7	4e-11
L5_67_l_TC_P1-F12-SP6.ab1 1 413	413	emb|CAG14986.1| hypothetical protein [Cicer arietinum]	139	68.2	1e-10
L5_67_l_TC_P1-F12-SP6.ab1 1 413	413	ref|XP_470471.1| putative chloroplastic RNA-binding protein, with alternative splicing isoforms [Oryza sativa (japonica cultivar-group)] gb|AAS01974.1| putative chloroplastic RNA-binding protein, with alternative splicing isoforms [Oryza sativa (japonica cultivar-group)]	884	67.4	2e-10
L5_67_l_TC_P1-H10-SP6.ab1 1 246	246	0	0	0	0
L5_67_l_TC_P2-A03-SP6.ab1 1 171	171	ref|NP_200679.1| ROC7; peptidyl-prolyl cis-trans isomerase [Arabidopsis thaliana] gb|AAM16173.1| AT5g58710/mzn1_160 [Arabidopsis thaliana] gb|AAK82490.1| AT5g58710/mzn1_160 [Arabidopsis thaliana] gb|AAM63473.1| cyclophilin ROC7 [Arabidopsis thaliana] dbj|BAA97339.1| cyclophilin [Arabidopsis thaliana] gb|AAF05760.1| cyclophilin [Arabidopsis thaliana] sp|Q9SP02|CP20A_ARATH Peptidyl-prolyl cis-trans…	204	52.8	5e-06
L5_67_l_TC_P2-A10-SP6.ab1 1 120	120	gb|AAT08681.1| aldo/keto reductase [Hyacinthus orientalis]	209	61.2	1e-08
L5_67_l_TC_P2-A10-SP6.ab1 1 120	120	ref|NP_921503.1| putative polyprotein [Oryza sativa (japonica cultivar-group)]	434	58.5	8e-08
L5_67_l_TC_P2-A10-SP6.ab1 1 120	120	gb|AAZ62740.1| Aldo/keto reductase [Ralstonia eutropha JMP134] ref|YP_297584.1| Aldo/keto reductase [Ralstonia eutropha JMP134]	340	58.5	8e-08
L5_67_l_TC_P2-A11-SP6.ab1 1 232	210	ref|NP_569038.1| DGL1; dolichyl-diphosphooligosaccharide-protein glycotransferase Arabidopsis thaliana] gb|AAN12926.1| putative dolichyl-di-phosphooligosaccharide glycotransferase oligosaccharyltransferase) [Arabidopsis thaliana] gb|AAL16268.1| AT5g66680/MSN2_7 [Arabidopsis thaliana]	437	132	3e-30
L5_67_l_TC_P2-A11-SP6.ab1 1 232	210	gb|AAM63023.1| dolichyl-di-phosphooligosaccharide-protein glycotransferase oligosaccharyltransferase)-like [Arabidopsis thaliana]	437	132	3e-30
L5_67_l_TC_P2-A11-SP6.ab1 1 232	210	dbj|BAA97274.1| dolichyl-di-phosphooligosaccharide-protein glycotransferase oligosaccharyltransferase)-like [Arabidopsis thaliana]	442	132	3e-30
L5_67_l_TC_P2-C12-SP6.ab1 1 213	213	emb|CAB10188.1| hypothetical protein [Arabidopsis thaliana] emb|CAB78451.1| hypothetical protein [Arabidopsis thaliana]	1047	61.6	1e-08
L5_67_l_TC_P2-C12-SP6.ab1 1 213	213	gb|AAM64947.1| unknown [Arabidopsis thaliana]	206	61.6	1e-08
L5_67_l_TC_P2-C12-SP6.ab1 1 213	213	ref|NP_567420.1| transferase, transferring glycosyl groups [Arabidopsis thaliana] gb|ABD42988.1| At4g14100 [Arabidopsis thaliana] dbj|BAD44302.1| unknown protein [Arabidopsis thaliana] dbj|BAD43453.1| unknown protein [Arabidopsis thaliana]	206	61.6	1e-08
L5_67_l_TC_P2-D04-SP6.ab1 1 117	117	0	0	0	0
L5_67_l_TC_P2-D05-SP6.ab1 1 37	37	0	0	0	0
L5_67_l_TC_P2-D07-SP6.ab1 1 215	215	0	0	0	0
L5_67_l_TC_P2-D11-SP6.ab1 1 203	181	gb|ABE90224.1| Blue (type 1) copper domain; O-methyltransferase, family 2 Medicago truncatula]	369	89	6e-17
L5_67_l_TC_P2-D11-SP6.ab1 1 203	181	dbj|BAC78828.1| caffeic acid O-methyltransferase [Rosa chinensis var. spontanea]	359	87.8	1e-16
L5_67_l_TC_P2-D11-SP6.ab1 1 203	181	gb|AAQ01668.1| (R,S)-reticuline 7-O-methyltransferase [Papaver somniferum]	355	78.2	1e-13
L5_67_l_TC_P2-E05-SP6.ab1 1 278	278	ref|NP_563681.1| RNA polymerase II transcription factor/ transcription initiation factor [Arabidopsis thaliana] gb|AAR28007.1| TFIIE-alpha 1 [Arabidopsis thaliana] gb|AAM20302.1| unknown protein [Arabidopsis thaliana] gb|AAL07078.1| unknown protein [Arabidopsis thaliana]	479	89	6e-17
L5_67_l_TC_P2-E05-SP6.ab1 1 278	278	ref|XP_481784.1| unknown protein [Oryza sativa (japonica cultivar-group)] dbj|BAD03272.1| unknown protein [Oryza sativa (japonica cultivar-group)]	462	84.7	1e-15
L5_67_l_TC_P2-E05-SP6.ab1 1 278	278	gb|AAR28009.1| TFIIE-alpha 2 [Arabidopsis thaliana]	275	83.2	3e-15
L5_67_l_TC_P2-G05-SP6.ab1 1 239	239	ref|NP_195834.1| unknown protein [Arabidopsis thaliana] emb|CAB82987.1| thaumatin-like protein [Arabidopsis thaliana]	294	108	9e-23
L5_67_l_TC_P2-G05-SP6.ab1 1 239	239	gb|AAX95282.1| Similar to thaumatin-like protein - Arabidopsis thaliana [Oryza sativa (japonica cultivar-group)] gb|AAX95411.1| thaumatin-like protein - Arabidopsis thaliana-related [Oryza sativa japonica cultivar-group)]	253	94.4	1e-18
L5_67_l_TC_P2-G05-SP6.ab1 1 239	239	gb|ABE81419.1| Thaumatin, pathogenesis-related [Medicago truncatula]	249	77.4	2e-13
L5_67_l_TC_P2-G06-SP6.ab1 1 328	328	gb|AAF71820.1| putative aquaporin PIP2-2 [Vitis berlandieri x Vitis rupestris]	279	178	7e-44
L5_67_l_TC_P2-G06-SP6.ab1 1 328	328	emb|CAE53883.1| aquaporin [Ricinus communis]	280	161	9e-39
L5_67_l_TC_P2-G06-SP6.ab1 1 328	328	ref|NP_179277.1| PIP2;8/PIP3B; water channel [Arabidopsis thaliana] gb|AAM15086.1| putative plasma membrane intrinsic protein [Arabidopsis thaliana] gb|AAC64216.1| putative plasma membrane intrinsic protein [Arabidopsis thaliana] gb|AAO63278.1| At2g16850 [Arabidopsis thaliana] sp|Q9ZVX8|PIP28_ARATH Probable aquaporin PIP2.8 (Plasma membrane intrinsic protein 3b) PIP3b) pir||A84545 hypothetical pr…	278	159	5e-38
L5_67_l_TC_P3-A10-SP6.ab1 1 456	456	ref|NP_850144.2| unknown protein [Arabidopsis thaliana] gb|AAT69197.1| hypothetical protein At2g30395 [Arabidopsis thaliana] gb|AAO89198.1| hypothetical protein [Arabidopsis thaliana]	195	114	1e-24
L5_67_l_TC_P3-A10-SP6.ab1 1 456	456	gb|AAV44062.1| hypothetical protein [Oryza sativa (japonica cultivar-group)] gb|AAV43987.1| hypothetical protein [Oryza sativa (japonica cultivar-group)]	237	113	3e-24
L5_67_l_TC_P3-A10-SP6.ab1 1 456	456	ref|NP_001030983.1| unknown protein [Arabidopsis thaliana] gb|ABF59191.1| unknown protein [Arabidopsis thaliana]	170	111	8e-24
L5_67_l_TC_P3-B04-SP6.ab1 1 344	344	ref|XP_483016.1| putative basic-helix-loop-helix (bHLH)transcription factor [Oryza sativa (japonica cultivar-group)] dbj|BAD09301.1| putative basic-helix-loop-helix (bHLH)transcription factor [Oryza sativa (japonica cultivar-group)] dbj|BAD10700.1| putative basic-helix-loop-helix (bHLH)transcription factor [Oryza sativa (japonica cultivar-group)]	363	155	7e-37
L5_67_l_TC_P3-B04-SP6.ab1 1 344	344	ref|XP_450954.1| helix-loop-helix DNA-binding protein-like [Oryza sativa (japonica cultivar-group)] dbj|BAD22258.1| helix-loop-helix DNA-binding protein-like [Oryza sativa (japonica cultivar-group)] dbj|BAD19748.1| helix-loop-helix DNA-binding protein-like [Oryza sativa (japonica cultivar-group)]	351	153	3e-36
L5_67_l_TC_P3-B04-SP6.ab1 1 344	344	ref|NP_912559.1| Unknown protein [Oryza sativa (japonica cultivar-group)] gb|AAN64142.1| Unknown protein [Oryza sativa (japonica cultivar-group)]	329	151	7e-36
L5_67_l_TC_P3-B05-SP6.ab1 1 108	108	0	0	0	0
L5_67_l_TC_P3-C03-SP6.ab1 1 189	189	emb|CAC14718.1| laccase [Populus trichocarpa]	396	101	1e-20
L5_67_l_TC_P3-C03-SP6.ab1 1 189	189	emb|CAA74101.1| laccase [Populus trichocarpa]	407	101	1e-20
L5_67_l_TC_P3-C03-SP6.ab1 1 189	189	ref|NP_565881.1| IRX12; copper ion binding [Arabidopsis thaliana] gb|AAM47955.1| putative diphenol oxidase [Arabidopsis thaliana] gb|AAC27158.2| putative diphenol oxidase [Arabidopsis thaliana] gb|AAL38363.1| putative diphenol oxidase [Arabidopsis thaliana] gb|AAL36080.1| At2g38080/T8P21. [Arabidopsis thaliana] gb|AAK96573.1| At2g38080/T8P21. [Arabidopsis thaliana]	558	100	2e-20
L5_67_l_TC_P3-D06-SP6.ab1 1 232	213	dbj|BAA03099.1| cinnamyl alcohol dehydrogenase [Aralia cordata] sp|P42495|CADH1_ARACO Cinnamyl-alcohol dehydrogenase 1 (CAD) prf||2015401A cinnamoyl alcohol dehydrogenase	360	66.6	3e-10
L5_67_l_TC_P3-D06-SP6.ab1 1 232	213	gb|AAG15553.1| cinnamyl alcohol dehydrogenase [Eucalyptus saligna]	356	66.2	4e-10
L5_67_l_TC_P3-D06-SP6.ab1 1 232	213	dbj|BAA04046.1| cinnamyl alcohol dehydrogenase [Eucalyptus botryoides]	317	66.2	4e-10
L5_67_l_TC_P3-D10-SP6.ab1 1 44	44	0	0	0	0
L5_67_l_TC_P3-E08-SP6.ab1 1 153	153	0	0	0	0
L5_67_l_TC_P3-H05-SP6.ab1 1 377	377	ref|NP_914258.1| P0483G10.15 [Oryza sativa (japonica cultivar-group)] dbj|BAB63621.1| putative Ubiquitin-fold modifier 1 [Oryza sativa (japonica cultivar-group)] sp|Q94DM8|UFM1_ORYSA Probable ubiquitin-fold modifier 1 precursor	102	124	2e-27
L5_67_l_TC_P3-H05-SP6.ab1 1 377	377	ref|NP_177894.1| unknown protein [Arabidopsis thaliana] gb|AAN15416.1| unknown protein [Arabidopsis thaliana] gb|AAM13088.1| unknown protein [Arabidopsis thaliana] gb|AAG51633.1| unknown protein; 14107-15252 [Arabidopsis thaliana] sp|Q9CA23|UFM1_ARATH Probable ubiquitin-fold modifier 1 precursor	93	122	6e-27
L5_67_l_TC_P3-H05-SP6.ab1 1 377	377	ref|XP_972666.1| PREDICTED: similar to ZK652.3 [Tribolium castaneum]	88	117	2e-25
L5_67_l_TC_P3-H08-SP6.ab1 1 242	242	ref|NP_177447.1| unknown protein [Arabidopsis thaliana] gb|AAX49365.1| At1g73040 [Arabidopsis thaliana] gb|AAD55651.1| Similar to jacalin [Arabidopsis thaliana]	176	127	1e-28
L5_67_l_TC_P3-H08-SP6.ab1 1 242	242	ref|XP_475815.1| unknown protein [Oryza sativa (japonica cultivar-group)]	202	95.5	6e-19
L5_67_l_TC_P3-H08-SP6.ab1 1 242	242	ref|NP_916350.1| P0413G02.3 [Oryza sativa (japonica cultivar-group)]	925	87.8	1e-16
L5_67_l_TC_P3-H08-SP6.ab1 1 242	242	ref|NP_916350.1| P0413G02.3 [Oryza sativa (japonica cultivar-group)]	925	63.9	2e-09
L5_67_l_TC_P3-H08-SP6.ab1 1 242	242	ref|NP_916350.1| P0413G02.3 [Oryza sativa (japonica cultivar-group)]	925	61.2	1e-08
L5_67_l_TC_P4-B08-SP6.ab1 1 243	221	ref|NP_850120.2| unknown protein [Arabidopsis thaliana]	240	125	6e-28
L5_67_l_TC_P4-B08-SP6.ab1 1 243	221	ref|XP_466859.1| phosphate translocator-like [Oryza sativa (japonica cultivar-group)] dbj|BAD23725.1| phosphate translocator-like [Oryza sativa (japonica cultivar-group)]	341	113	2e-24
L5_67_l_TC_P4-B08-SP6.ab1 1 243	221	ref|NP_172172.2| unknown protein [Arabidopsis thaliana] gb|AAM51356.1| unknown protein [Arabidopsis thaliana] gb|AAL87295.1| unknown protein [Arabidopsis thaliana]	357	106	3e-22
L5_67_l_TC_P4-C11-SP6.ab1 1 387	387	gb|AAP68991.1| 4-coumarate:coenzyme A ligase 2 [Salvia miltiorrhiza]	540	133	2e-30
L5_67_l_TC_P4-C11-SP6.ab1 1 387	387	dbj|BAA08365.1| 4-coumarate:CoA ligase [Lithospermum erythrorhizon]	636	133	2e-30
L5_67_l_TC_P4-C11-SP6.ab1 1 387	387	sp|O24540|4CL_VANPL 4-coumarate--CoA ligase (4CL) (4-coumaroyl-CoA synthase)	553	133	3e-30
L5_67_l_TC_P4-D10-SP6.ab1 1 171	171	0	0	0	0
L5_67_l_TC_P4-E07-SP6.ab1 1 116	116	0	0	0	0
L5_67_l_TC_P4-F10-SP6.ab1 1 372	372	ref|NP_566043.1| FLA8 [Arabidopsis thaliana] gb|AAN31110.1| At2g45470/F4L23.2 [Arabidopsis thaliana] gb|AAM19815.1| At2g45470/F4L23.2 [Arabidopsis thaliana] gb|AAB82617.1| expressed protein [Arabidopsis thaliana] sp|O22126|FLA8_ARATH Fasciclin-like arabinogalactan protein 8 precursor (AtAGP8)	420	195	6e-49
L5_67_l_TC_P4-F10-SP6.ab1 1 372	372	gb|AAG24276.1| fasciclin-like arabinogalactan protein FLA8 [Arabidopsis thaliana]	323	195	6e-49
L5_67_l_TC_P4-F10-SP6.ab1 1 372	372	gb|AAM66074.1| endosperm-specific protein-like protein [Arabidopsis thaliana]	420	195	6e-49
L5_67_l_TC_P4-G12-SP6.ab1 1 419	397	ref|NP_921503.1| putative polyprotein [Oryza sativa (japonica cultivar-group)]	434	157	1e-37
L5_67_l_TC_P4-G12-SP6.ab1 1 419	397	gb|ABB47623.1| oxidoreductase, aldo/keto reductase family [Oryza sativa (japonica cultivar-group)]	343	157	1e-37
L5_67_l_TC_P4-G12-SP6.ab1 1 419	397	dbj|BAD61512.1| putative auxin-induced protein [Oryza sativa (japonica cultivar-group)]	344	142	4e-33
L5_67_L_TC_P6-A03-SP6.ab1 1 58	58	0	0	0	0
L5_67_L_TC_P6-B09-SP6.ab1 1 211	211	0	0	0	0
L5_67_L_TC_P6-C02-SP6.ab1 1 384	384	0	0	0	0
L5_67_L_TC_P6-C04-SP6.ab1 1 102	102	0	0	0	0
L5_67_L_TC_P6-G02-SP6.ab1 1 72	72	0	0	0	0
L5_67_L_TC_P6-G03-SP6.ab1 1 109	109	0	0	0	0
L5_67_L_TC_P6-G08-SP6.ab1 1 156	156	0	0	0	0
L5_67_L_TC_P6-H02-SP6.ab1 1 304	304	gb|AAK93603.1| unknown protein [Arabidopsis thaliana]	250	191	6e-48
L5_67_L_TC_P6-H02-SP6.ab1 1 304	304	dbj|BAD38167.1| putative leucine zipper protein [Oryza sativa (japonica cultivar-group)]	250	191	6e-48
L5_67_L_TC_P6-H02-SP6.ab1 1 304	304	ref|NP_566436.1| unknown protein [Arabidopsis thaliana] gb|AAN12949.1| unknown protein [Arabidopsis thaliana] dbj|BAB02420.1| unnamed protein product [Arabidopsis thaliana]	250	191	6e-48
L5_67_L_TC_P6-H04-SP6.ab1 1 211	211	ref|NP_172701.2| unknown protein [Arabidopsis thaliana] gb|AAO42819.1| At1g12390 [Arabidopsis thaliana]	137	84	2e-15
L5_67_L_TC_P6-H04-SP6.ab1 1 211	211	ref|NP_176476.1| unknown protein [Arabidopsis thaliana] gb|AAO42976.1| At1g62880 [Arabidopsis thaliana] dbj|BAC43243.1| unknown protein [Arabidopsis thaliana]	137	80.9	2e-14
L5_67_L_TC_P6-H04-SP6.ab1 1 211	211	gb|AAF79633.1| F5O11.11 [Arabidopsis thaliana]	110	71.2	1e-11
L5_67_L_TC_P7-C12-SP6.ab1 1 237	237	ref|NP_192897.2| ATGPX6 (GLUTATHIONE PEROXIDASE 6); glutathione peroxidase Arabidopsis thaliana] gb|AAL76133.1| AT4g11600/T5C23_30 [Arabidopsis thaliana] gb|AAK63967.1| AT4g11600/T5C23_30 [Arabidopsis thaliana] sp|O48646|GPX6_ARATH Probable phospholipid hydroperoxide glutathione peroxidase 6, mitochondrial precursor (PHGPx) (AtGPX1)	232	92.8	4e-18
L5_67_L_TC_P7-C12-SP6.ab1 1 237	237	emb|CAB78203.1| phospholipid hydroperoxide glutathione peroxidase [Arabidopsis thaliana] emb|CAB39931.1| phospholipid hydroperoxide glutathione peroxidase [Arabidopsis thaliana] gb|AAM66969.1| phospholipid hydroperoxide glutathione peroxidase [Arabidopsis thaliana] dbj|BAA24226.1| phospholipid hydroperoxide glutathione peroxidase-like protein Arabidopsis thaliana] gb|AAC09173.1| glutathione perox…	169	92.4	5e-18
L5_67_L_TC_P7-C12-SP6.ab1 1 237	237	gb|AAP69867.1| glutathione peroxidase 1 [Lotus japonicus]	236	91.7	9e-18
L5_67_L_TC_P7-D05-SP6.ab1 1 249	239	0	0	0	0
L5_67_L_TC_P7-D07-SP6.ab1 1 180	180	ref|NP_201522.1| unknown protein [Arabidopsis thaliana] gb|AAO23644.1| At5g67210 [Arabidopsis thaliana] dbj|BAB10955.1| unnamed protein product [Arabidopsis thaliana]	317	101	1e-20
L5_67_L_TC_P7-D07-SP6.ab1 1 180	180	ref|NP_190591.1| unknown protein [Arabidopsis thaliana] gb|ABE66005.1| unknown [Arabidopsis thaliana] emb|CAB62301.1| putative protein [Arabidopsis thaliana]	322	95.1	8e-19
L5_67_L_TC_P7-D07-SP6.ab1 1 180	180	dbj|BAD94344.1| hypothetical protein [Arabidopsis thaliana]	322	95.1	8e-19
L5_67_L_TC_P7-D10-SP6.ab1 1 97	97	0	0	0	0
L5_67_L_TC_P7-D11-SP6.ab1 1 241	241	ref|NP_910315.1| unknown protein [Oryza sativa (japonica cultivar-group)] dbj|BAA92731.1| unknown protein [Oryza sativa (japonica cultivar-group)] dbj|BAD67904.1| unknown protein [Oryza sativa (japonica cultivar-group)]	205	75.9	5e-13
L5_67_L_TC_P7-D11-SP6.ab1 1 241	241	ref|NP_568343.1| unknown protein [Arabidopsis thaliana] gb|AAM44978.1| unknown protein [Arabidopsis thaliana] gb|AAK59682.1| unknown protein [Arabidopsis thaliana]	209	72	7e-12
L5_67_L_TC_P7-D11-SP6.ab1 1 241	241	dbj|BAB10508.1| unnamed protein product [Arabidopsis thaliana]	179	72	7e-12
L5_67_L_TC_P7-D12-SP6.ab1 1 132	132	0	0	0	0
L5_67_L_TC_P7-F04-SP6.ab1 1 85	85	emb|CAA63121.1| enolase [Alnus glutinosa] sp|Q43321|ENO_ALNGL Enolase (2-phosphoglycerate dehydratase) (2-phospho-D-glycerate hydro-lyase)	440	56.6	3e-07
L5_67_L_TC_P7-F04-SP6.ab1 1 85	85	emb|CAA82232.1| enolase [Ricinus communis] sp|P42896|ENO_RICCO Enolase (2-phosphoglycerate dehydratase) (2-phospho-D-glycerate hydro-lyase)	445	56.2	4e-07
L5_67_L_TC_P7-F04-SP6.ab1 1 85	85	gb|AAQ18140.1| enolase [Gossypium barbadense]	445	55.5	7e-07
L5_67_L_TC_P7-H03-SP6.ab1 1 393	393	ref|NP_172952.2| unknown protein [Arabidopsis thaliana] gb|ABD38910.1| At1g14990 [Arabidopsis thaliana] dbj|BAC43486.1| unknown protein [Arabidopsis thaliana]	122	139	5e-32
L5_67_L_TC_P7-H03-SP6.ab1 1 393	393	ref|NP_917579.1| P0704D04.6 [Oryza sativa (japonica cultivar-group)] dbj|BAB92466.1| hypothetical protein [Oryza sativa (japonica cultivar-group)]	122	137	1e-31
L5_67_L_TC_P7-H03-SP6.ab1 1 393	393	gb|AAF31021.1| T15D22.3 [Arabidopsis thaliana]	121	137	1e-31
L5_67_L_TC_P7-H04-SP6.ab1 1 142	124	0	0	0	0
L5_67_L_TC_P7-H09-SP6.ab1 1 107	107	0	0	0	0
L5_67_L_TC_P8-A05-SP6.ab1 1 206	206	0	0	0	0
L5_67_L_TC_P8-A09-SP6.ab1 1 285	285	gb|AAB57671.1| pectinesterase [Citrus sinensis] pir||T10494 pectinesterase (EC 3.1.1.11) PECS-c2 - sweet orange	510	181	7e-45
L5_67_L_TC_P8-A09-SP6.ab1 1 285	285	sp|O04887|PME2_CITSI Pectinesterase-2 precursor (Pectin methylesterase) (PE) gb|AAB57669.1| pectinesterase [Citrus sinensis]	510	180	2e-44
L5_67_L_TC_P8-A09-SP6.ab1 1 285	285	gb|AAT02350.1| pectin methylesterase 9 [Medicago truncatula]	116	176	3e-43
L5_67_L_TC_P8-A11-SP6.ab1 1 89	89	0	0	0	0
L5_67_L_TC_P8-B03-SP6.ab1 1 372	372	gb|ABE80913.1| AUX/IAA protein [Medicago truncatula]	326	184	1e-45
L5_67_L_TC_P8-B03-SP6.ab1 1 372	372	gb|AAB70005.1| GH1 protein [Glycine max]	339	168	8e-41
L5_67_L_TC_P8-B03-SP6.ab1 1 372	372	gb|AAM12952.1| auxin-regulated protein [Zinnia elegans]	351	166	4e-40
L5_67_L_TC_P8-D10-SP6.ab1 1 552	552	ref|NP_191725.1| unknown protein [Arabidopsis thaliana] emb|CAB71096.1| hypothetical protein [Arabidopsis thaliana]	129	55.8	9e-07
L5_67_L_TC_P8-D10-SP6.ab1 1 552	552	ref|NP_917322.1| P0694A04.5 [Oryza sativa (japonica cultivar-group)]	130	52.4	1e-05
L5_67_L_TC_P8-D10-SP6.ab1 1 552	552	dbj|BAD72335.1| hypothetical protein [Oryza sativa (japonica cultivar-group)] dbj|BAD72400.1| hypothetical protein [Oryza sativa (japonica cultivar-group)]	144	52.4	1e-05
L5_67_L_TC_P8-F07-SP6.ab1 1 320	320	emb|CAI93186.1| glycosyltransferase [Gossypium raimondii]	477	145	4e-34
L5_67_L_TC_P8-F07-SP6.ab1 1 320	320	emb|CAI94901.1| glycosyltransferase [Poncirus trifoliata]	507	142	4e-33
L5_67_L_TC_P8-F07-SP6.ab1 1 320	320	emb|CAI94900.1| glycosyltransferase [Glycine max]	491	142	4e-33
L5_67_L_TC_P8-G07-SP6.ab1 1 257	257	gb|AAD47346.1| ribosomal protein S26 [Pisum sativum]	130	140	1e-32
L5_67_L_TC_P8-G07-SP6.ab1 1 257	257	dbj|BAD87076.1| putative ribosomal protein S26 [Oryza sativa (japonica cultivar-group)] dbj|BAD73505.1| putative ribosomal protein S26 [Oryza sativa (japonica cultivar-group)]	133	130	2e-29
L5_67_L_TC_P8-G07-SP6.ab1 1 257	257	ref|XP_475416.1| putative 40S ribosomal protein S26 [Oryza sativa (japonica cultivar-group)] gb|AAT01360.1| putative 40S ribosomal protein S26 [Oryza sativa (japonica cultivar-group)]	194	128	7e-29
L5_67_L_TC_P8-G08-SP6.ab1 1 132	132	0	0	0	0
L5_67_L_TC_P8-H06-SP6.ab1 1 206	206	0	0	0	0
L5_67_L_TC_P9-B03-SP6.ab1 1 452	452	gb|AAQ82702.1| potyviral capsid protein interacting protein 2a [Nicotiana tabacum]	305	185	5e-46
L5_67_L_TC_P9-B03-SP6.ab1 1 452	452	gb|AAQ82703.1| potyviral capsid protein interacting protein 2b [Nicotiana tabacum]	305	184	1e-45
L5_67_L_TC_P9-B03-SP6.ab1 1 452	452	gb|AAQ82701.1| potyviral capsid protein interacting protein 1 [Nicotiana tabacum]	306	176	3e-43
L5_67_L_TC_P9-C01-SP6.ab1 1 274	274	0	0	0	0
L5_67_L_TC_P9-D11-SP6.ab1 1 279	279	gb|ABE77609.1| hypothetical protein MtrDRAFT_AC146631g19v1 [Medicago truncatula]	52	54.3	2e-06
L5_67_L_TC_P9-E01-SP6.ab1 1 416	416	gb|AAF04193.1| short-chain alcohol dehydrogenase [Pisum sativum]	268	107	2e-22
L5_67_L_TC_P9-E01-SP6.ab1 1 416	416	dbj|BAC81652.1| short-chain alcohol dehydrogenase A [Pisum sativum]	277	106	3e-22
L5_67_L_TC_P9-E01-SP6.ab1 1 416	416	gb|AAU20370.1| (-)-isopiperitenol dehydrogenase [Mentha x piperita]	265	106	3e-22
L5_67_L_TC_P9-E03-SP6.ab1 1 132	132	0	0	0	0
L5_67_L_TC_P9-F02-SP6.ab1 1 308	308	ref|XP_550428.1| putative 18kDa heat shock protein [Oryza sativa (japonica cultivar-group)] gb|ABA29610.1| class II small heat shock protein [Oryza sativa (japonica cultivar-group)] dbj|BAD67794.1| putative 18kDa heat shock protein [Oryza sativa (japonica cultivar-group)]	166	110	1e-23
L5_67_L_TC_P9-F02-SP6.ab1 1 308	308	emb|CAA12390.1| Hsp20.2 protein [Lycopersicon peruvianum]	155	109	4e-23
L5_67_L_TC_P9-F02-SP6.ab1 1 308	308	emb|CAA82653.1| 17.9 kDa heat-shock protein [Helianthus annuus] sp|P46516|HSP21_HELAN 17.9 kDa class II heat shock protein	160	109	4e-23
L5_67_L_TC_P9-F09-SP6.ab1 1 69	69	0	0	0	0
L5_67_L_TC_P9-G05-SP6.ab1 1 266	266	ref|NP_565164.1| structural constituent of ribosome [Arabidopsis thaliana] gb|AAM45084.1| putative ribosomal protein L30 [Arabidopsis thaliana] gb|AAL38811.1| putative ribosomal protein L30 [Arabidopsis thaliana] gb|AAO44015.1| At1g77940 [Arabidopsis thaliana] gb|AAM63094.1| ribosomal protein L30, putative [Arabidopsis thaliana]	112	91.7	9e-18
L5_67_L_TC_P9-G05-SP6.ab1 1 266	266	ref|NP_188504.1| structural constituent of ribosome [Arabidopsis thaliana] gb|AAL38613.1| AT3g18740/MVE11_10 [Arabidopsis thaliana] gb|AAK96614.1| AT3g18740/MVE11_10 [Arabidopsis thaliana] gb|AAM65824.1| 60S ribosomal protein, putative [Arabidopsis thaliana] dbj|BAB01800.1| 60S ribosomal protein L30-like [Arabidopsis thaliana] sp|Q9LSA3|RL30_ARATH 60S ribosomal protein L30	112	90.9	2e-17
L5_67_L_TC_P9-G05-SP6.ab1 1 266	266	emb|CAA11256.1| ribosomal protein L30 [Lupinus luteus] sp|O49884|RL30_LUPLU 60S ribosomal protein L30	112	90.9	2e-17
L5_67_L_TC_P9-G06-SP6.ab1 1 186	186	emb|CAC14718.1| laccase [Populus trichocarpa]	396	112	6e-24
L5_67_L_TC_P9-G06-SP6.ab1 1 186	186	emb|CAA74101.1| laccase [Populus trichocarpa]	407	112	6e-24
L5_67_L_TC_P9-G06-SP6.ab1 1 186	186	gb|AAT75352.1| laccase-like multicopper oxidase 19 [Brassica napus]	357	99	6e-20
L6_67_L_TC_P08_B01-SP6.ab1 1 78	78	0	0	0	0
L6_67_L_TC_P08_B02-SP6.ab1 1 462	462	gb|AAM19707.1| putative RING zinc finger protein-like protein [Thellungiella halophila]	164	178	7e-44
L6_67_L_TC_P08_B02-SP6.ab1 1 462	462	gb|AAP46154.1| putative C3HC4-type RING zinc finger protein [Hevea brasiliensis]	156	171	1e-41
L6_67_L_TC_P08_B02-SP6.ab1 1 462	462	gb|ABA42952.1| RING-H2 finger protein [Poncirus trifoliata]	158	170	2e-41
L6_67_L_TC_P08_B04-SP6.ab1 1 485	485	gb|AAB99950.1| UDP-glucuronosyltransferase [Pisum sativum]	347	185	6e-46
L6_67_L_TC_P08_B04-SP6.ab1 1 485	485	dbj|BAB86928.1| glucosyltransferase-10 [Vigna angularis]	485	174	9e-43
L6_67_L_TC_P08_B04-SP6.ab1 1 485	485	dbj|BAD93690.1| glycosyltransferase NTGT5b [Nicotiana tabacum]	485	174	1e-42
L6_67_L_TC_P08_B07-SP6.ab1 1 641	641	gb|ABE89853.1| Thioredoxin-related [Medicago truncatula]	132	211	1e-53
L6_67_L_TC_P08_B07-SP6.ab1 1 641	641	gb|AAM64350.1| unknown [Arabidopsis thaliana]	134	176	8e-43
L6_67_L_TC_P08_B07-SP6.ab1 1 641	641	ref|NP_974872.1| electron transporter [Arabidopsis thaliana] ref|NP_568614.1| electron transporter [Arabidopsis thaliana] gb|AAO63864.1| unknown protein [Arabidopsis thaliana] dbj|BAC42750.1| unknown protein [Arabidopsis thaliana] dbj|BAB09186.1| unnamed protein product [Arabidopsis thaliana]	134	176	8e-43
L6_67_L_TC_P08_B08-SP6.ab1 1 116	116	gb|AAR10457.2| annexin [Brassica juncea]	317	60.5	2e-08
L6_67_L_TC_P08_B08-SP6.ab1 1 116	116	emb|CAA67608.1| annexin [Arabidopsis thaliana]	314	60.1	3e-08
L6_67_L_TC_P08_B08-SP6.ab1 1 116	116	ref|NP_174810.1| ANNAT1 (ANNEXIN ARABIDOPSIS 1); calcium ion binding / calcium-dependent phospholipid binding [Arabidopsis thaliana] gb|AAL61954.1| Ca2+-dependent membrane-binding protein annexin [Arabidopsis thaliana] gb|AAG48798.1| putative Ca2+-dependent membrane-binding protein annexin Arabidopsis thaliana] gb|AAO29977.1| Ca2+-dependent membrane-binding protein annexin [Arabidopsis thaliana] …	317	60.1	3e-08
L6_67_L_TC_P08_B11-SP6.ab1 1 501	501	ref|NP_922201.1| putative steroid membrane binding protein [Oryza sativa (japonica cultivar-group)] gb|AAG13629.1| putative steroid membrane binding protein [Oryza sativa (japonica cultivar-group)] gb|AAP54488.1| steroid membrane binding protein, putative [Oryza sativa (japonica cultivar-group)]	232	220	2e-56
L6_67_L_TC_P08_B11-SP6.ab1 1 501	501	ref|NP_190458.1| ATMP2 [Arabidopsis thaliana] emb|CAB87917.1| putative progesterone-binding protein homolog Atmp2 [Arabidopsis thaliana] gb|AAL84988.1| AT3g48890/T21J18_160 [Arabidopsis thaliana] gb|AAL31899.1| AT3g48890/T21J18_160 [Arabidopsis thaliana] sp|Q9M2Z4|SBP2_ARATH Putative steroid binding protein 2 (AtMP2)	233	209	3e-53
L6_67_L_TC_P08_B11-SP6.ab1 1 501	501	gb|AAD34615.1| putative progesterone-binding protein homolog [Arabidopsis thaliana]	253	209	4e-53
L6_67_L_TC_P08_C05-SP6.ab1 1 62	46	0	0	0	0
L6_67_L_TC_P08_C11-SP6.ab1 1 462	462	gb|ABE81110.1| Proteasome component region PCI [Medicago truncatula]	417	248	7e-65
L6_67_L_TC_P08_C11-SP6.ab1 1 462	462	gb|AAM47349.1| AT5g14250/F18O22_40 [Arabidopsis thaliana] gb|AAL31917.1| AT5g14250/F18O22_40 [Arabidopsis thaliana]	429	224	7e-58
L6_67_L_TC_P08_C11-SP6.ab1 1 462	462	emb|CAB87764.1| putative protein [Arabidopsis thaliana]	459	223	1e-57
L6_67_L_TC_P08_D02-SP6.ab1 1 44	44	0	0	0	0
L6_67_L_TC_P08_D08-SP6.ab1 1 129	129	0	0	0	0
L6_67_L_TC_P08_D10-SP6.ab1 1 474	474	ref|NP_192996.1| unknown protein [Arabidopsis thaliana] gb|AAP75807.1| At4g12590 [Arabidopsis thaliana] emb|CAB78302.1| putative protein [Arabidopsis thaliana] emb|CAB53752.1| putative protein [Arabidopsis thaliana] gb|AAM64797.1| unknown [Arabidopsis thaliana] gb|AAO00840.1| putative protein [Arabidopsis thaliana]	246	129	4e-29
L6_67_L_TC_P08_D10-SP6.ab1 1 474	474	gb|AAS20990.1| AT4g12590-like protein [Hyacinthus orientalis]	161	123	3e-27
L6_67_L_TC_P08_D10-SP6.ab1 1 474	474	emb|CAG07261.1| unnamed protein product [Tetraodon nigroviridis]	261	64.7	1e-09
L6_67_L_TC_P08_D11-SP6.ab1 1 324	324	ref|XP_469777.1| putative ribosomal protein L6 [Oryza sativa (japonica cultivar-group)] gb|AAO32311.1| putative chloroplast 50S ribosomal protein L6 [Oryza sativa japonica cultivar-group)] gb|AAR87250.1| putative ribosomal protein L6 [Oryza sativa (japonica cultivar-group)]	226	136	2e-31
L6_67_L_TC_P08_D11-SP6.ab1 1 324	324	gb|AAP68351.1| putative ribosomal protein CtrL6e, 5'-partial [Oryza sativa japonica cultivar-group)]	111	136	2e-31
L6_67_L_TC_P08_D11-SP6.ab1 1 324	324	ref|NP_172011.1| EMB2394; structural constituent of ribosome [Arabidopsis thaliana] gb|AAK64135.1| putative chloroplast 50S ribosomal protein L6 [Arabidopsis thaliana] gb|AAK25975.1| putative chloroplast 50S ribosomal protein L6 [Arabidopsis thaliana] gb|AAM62933.1| putative chloroplast 50S ribosomal protein L6 [Arabidopsis thaliana] gb|AAB71459.1| Similar to Mycobacterium RlpF (gb|Z84395). ESTs …	223	136	2e-31
L6_67_L_TC_P08_F02-SP6.ab1 1 369	369	gb|ABE84071.1| Nucleic acid-binding, OB-fold, subgroup [Medicago truncatula]	160	155	7e-37
L6_67_L_TC_P08_F02-SP6.ab1 1 369	369	gb|ABE80949.1| Nucleic acid-binding, OB-fold, subgroup [Medicago truncatula]	160	154	9e-37
L6_67_L_TC_P08_F02-SP6.ab1 1 369	369	ref|XP_478736.1| putative 40S ribosomal protein S11 [Oryza sativa (japonica cultivar-group)] dbj|BAC79661.1| putative 40S ribosomal protein S11 [Oryza sativa (japonica cultivar-group)] dbj|BAD30107.1| putative 40S ribosomal protein S11 [Oryza sativa (japonica cultivar-group)]	161	154	1e-36
L6_67_L_TC_P08_F03-SP6.ab1 1 309	292	gb|ABE79940.1| Aldo/keto reductase [Medicago truncatula]	309	117	1e-25
L6_67_L_TC_P08_F03-SP6.ab1 1 309	292	ref|NP_179721.1| oxidoreductase [Arabidopsis thaliana] gb|AAM13238.1| putative NADPH-dependent mannose 6-phosphate reductase [Arabidopsis thaliana] gb|AAM15409.1| putative NADPH dependent mannose 6-phosphate reductase [Arabidopsis thaliana] gb|AAD23673.1| putative NADPH dependent mannose 6-phosphate reductase [Arabidopsis thaliana] gb|AAN65130.1| putative NADPH-dependent mannose 6-phosphate reduc…	309	110	2e-23
L6_67_L_TC_P08_F03-SP6.ab1 1 309	292	ref|NP_179722.1| oxidoreductase [Arabidopsis thaliana] gb|AAM15410.1| putative NADPH dependent mannose 6-phosphate reductase [Arabidopsis thaliana] gb|AAD23674.1| putative NADPH dependent mannose 6-phosphate reductase [Arabidopsis thaliana]	309	107	2e-22
L6_67_L_TC_P08_F08-SP6.ab1 1 267	267	ref|XP_479784.1| putative RNA-binding protein RBP37 [Oryza sativa (japonica cultivar-group)] dbj|BAD33090.1| putative RNA-binding protein RBP37 [Oryza sativa (japonica cultivar-group)]	201	153	2e-36
L6_67_L_TC_P08_F08-SP6.ab1 1 267	267	ref|XP_479784.1| putative RNA-binding protein RBP37 [Oryza sativa (japonica cultivar-group)] dbj|BAD33090.1| putative RNA-binding protein RBP37 [Oryza sativa (japonica cultivar-group)]	201	64.7	1e-09
L6_67_L_TC_P08_F08-SP6.ab1 1 267	267	ref|XP_479783.1| putative RNA-binding protein RBP37 [Oryza sativa (japonica cultivar-group)] dbj|BAD33089.1| putative RNA-binding protein RBP37 [Oryza sativa (japonica cultivar-group)]	302	153	2e-36
L6_67_L_TC_P08_F08-SP6.ab1 1 267	267	ref|XP_479783.1| putative RNA-binding protein RBP37 [Oryza sativa (japonica cultivar-group)] dbj|BAD33089.1| putative RNA-binding protein RBP37 [Oryza sativa (japonica cultivar-group)]	302	64.7	1e-09
L6_67_L_TC_P08_F08-SP6.ab1 1 267	267	ref|NP_174556.1| CID11; RNA binding / protein binding [Arabidopsis thaliana] gb|AAF25974.1| F6N18.17 [Arabidopsis thaliana]	358	148	8e-35
L6_67_L_TC_P08_F08-SP6.ab1 1 267	267	ref|NP_174556.1| CID11; RNA binding / protein binding [Arabidopsis thaliana] gb|AAF25974.1| F6N18.17 [Arabidopsis thaliana]	358	61.6	1e-08
L6_67_L_TC_P08_G01-SP6.ab1 1 24	24	0	0	0	0
L6_67_L_TC_P08_G07-SP6.ab1 1 349	349	0	0	0	0
L6_67_L_TC_P08_H04-SP6.ab1 1 63	63	0	0	0	0
L6_67_L_TC_P08_H09-SP6.ab1 1 188	188	0	0	0	0
L6_67_L_TC_P1-A03-SP6.ab1 1 21	21	0	0	0	0
L6_67_L_TC_P1-A11-SP6.ab1 1 71	71	0	0	0	0
L6_67_L_TC_P1-A12-SP6.ab1 1 147	147	0	0	0	0
L6_67_L_TC_P1-B02-SP6.ab1 1 552	552	emb|CAA77847.1| THIOREDOXIN [Nicotiana tabacum] sp|Q07090|TRXH2_TOBAC Thioredoxin H-type 2 (TRX-H2) prf||1913431A thioredoxin	118	192	8e-48
L6_67_L_TC_P1-B02-SP6.ab1 1 552	552	emb|CAA94534.1| thioredoxin [Ricinus communis] sp|Q43636|TRXH_RICCO Thioredoxin H-type (TRX-H)	118	190	3e-47
L6_67_L_TC_P1-B02-SP6.ab1 1 552	552	pdb|1XFL|A Chain A, Solution Structure Of Thioredoxin H1 From Arabidopsis Thaliana	124	181	2e-44
L6_67_L_TC_P1-C08-SP6.ab1 1 148	148	0	0	0	0
L6_67_L_TC_P1-C09-SP6.ab1 1 459	459	ref|NP_920413.1| putative endonuclease [Oryza sativa (japonica cultivar-group)] gb|AAL86501.1| putative endonuclease [Oryza sativa (japonica cultivar-group)]	483	245	5e-64
L6_67_L_TC_P1-C09-SP6.ab1 1 459	459	gb|ABB47030.1| endonuclease, putative [Oryza sativa (japonica cultivar-group)]	504	245	5e-64
L6_67_L_TC_P1-C09-SP6.ab1 1 459	459	gb|ABB47029.1| endonuclease, putative [Oryza sativa (japonica cultivar-group)]	471	245	5e-64
L6_67_L_TC_P1-D06-SP6.ab1 1 380	380	emb|CAC67492.1| selenium binding protein [Lotus corniculatus var. japonicus] emb|CAC67491.1| selenium binding protein [Lotus corniculatus var. japonicus]	487	237	1e-61
L6_67_L_TC_P1-D06-SP6.ab1 1 380	380	emb|CAC67501.1| selenium binding protein [Medicago sativa]	488	236	2e-61
L6_67_L_TC_P1-D06-SP6.ab1 1 380	380	emb|CAJ91148.1| selenium binding protein [Platanus x acerifolia]	208	236	3e-61
L6_67_L_TC_P1-D07-SP6.ab1 1 198	198	0	0	0	0
L6_67_L_TC_P1-D08-SP6.ab1 1 305	305	0	0	0	0
L6_67_L_TC_P1-D11-SP6.ab1 1 380	380	gb|AAF14843.1| hypothetical protein [Arabidopsis thaliana]	297	181	1e-44
L6_67_L_TC_P1-D11-SP6.ab1 1 380	380	ref|NP_566156.2| unknown protein [Arabidopsis thaliana] gb|AAF03443.1| hypothetical protein [Arabidopsis thaliana] gb|AAN28792.1| At3g1920/F28J7.25 [Arabidopsis thaliana] gb|AAL84979.1| At3g1920/F28J7.25 [Arabidopsis thaliana]	307	181	1e-44
L6_67_L_TC_P1-D11-SP6.ab1 1 380	380	ref|XP_483482.1| translation factor-like [Oryza sativa (japonica cultivar-group)] dbj|BAD09030.1| translation factor-like [Oryza sativa (japonica cultivar-group)] dbj|BAD11637.1| translation factor-like [Oryza sativa (japonica cultivar-group)]	313	154	1e-36
L6_67_L_TC_P1-D12-SP6.ab1 1 384	384	0	0	0	0
L6_67_L_TC_P1-E10-SP6.ab1 1 258	258	dbj|BAD29384.1| putative 2C-methyl-D-erythritol 2,4-cyclodiphosphate synthase Oryza sativa (japonica cultivar-group)]	222	74.7	1e-12
L6_67_L_TC_P1-E10-SP6.ab1 1 258	258	ref|NP_850971.1| ISPF; 2-C-methyl-D-erythritol 2,4-cyclodiphosphate synthase Arabidopsis thaliana] gb|AAL15202.1| unknown protein [Arabidopsis thaliana] gb|AAK43969.1| unknown protein [Arabidopsis thaliana] gb|AAG52445.1| unknown protein; 376-1789 [Arabidopsis thaliana] sp|Q9CAK8|ISPF_ARATH 2-C-methyl-D-erythritol 2,4-cyclodiphosphate synthase, chloroplast precursor (MECPS) (MECDP-synthase)	231	73.2	3e-12
L6_67_L_TC_P1-E10-SP6.ab1 1 258	258	ref|NP_564819.2| ISPF; 2-C-methyl-D-erythritol 2,4-cyclodiphosphate synthase Arabidopsis thaliana]	223	73.2	3e-12
L6_67_L_TC_P1-E11-SP6.ab1 1 452	452	gb|ABE84740.1| At4g00525 [Medicago truncatula] gb|ABD28437.1| At4g00525 [Medicago truncatula]	142	100	2e-20
L6_67_L_TC_P1-E11-SP6.ab1 1 452	452	ref|NP_680547.2| unknown protein [Arabidopsis thaliana] gb|AAU15158.1| At4g00525 [Arabidopsis thaliana] gb|AAT85739.1| At4g00525 [Arabidopsis thaliana]	140	81.3	1e-14
L6_67_L_TC_P1-E11-SP6.ab1 1 452	452	gb|AAF78402.1| T1N6.11 [Arabidopsis thaliana]	140	57.4	2e-07
L6_67_L_TC_P1-F03-SP6.ab1 1 228	228	gb|AAS79798.1| heat shock protein 90 [Nicotiana tabacum]	699	152	6e-36
L6_67_L_TC_P1-F03-SP6.ab1 1 228	228	gb|AAR12196.1| molecular chaperone Hsp90-2 [Lycopersicon esculentum] sp|P36181|HSP80_LYCES Heat shock cognate protein 80 gb|AAB01376.1| heat shock cognate protein 80 prf||1909348A heat shock protein hsp80	699	151	7e-36
L6_67_L_TC_P1-F03-SP6.ab1 1 228	228	gb|ABB55365.1| Hsp90-2-like [Solanum tuberosum]	700	151	9e-36
L6_67_L_TC_P1-F06-SP6.ab1 1 132	132	0	0	0	0
L6_67_L_TC_P1-F10-SP6.ab1 1 31	31	0	0	0	0
L6_67_L_TC_P1-G02-SP6.ab1 1 501	501	gb|ABE83204.1| IQ calmodulin-binding region; CG-1 [Medicago truncatula]	924	281	1e-74
L6_67_L_TC_P1-G02-SP6.ab1 1 501	501	sp|O23463|CMTA5_ARATH Calmodulin-binding transcription activator 5 (Signal-responsive protein 6) (Ethylene-induced calmodulin-binding protein f) (EICBP.f)	923	254	7e-67
L6_67_L_TC_P1-G02-SP6.ab1 1 501	501	gb|AAM91103.1| AT4g16150/dl4115w [Arabidopsis thaliana]	923	251	6e-66
L6_67_L_TC_P1-G10-SP6.ab1 1 273	273	0	0	0	0
L6_67_L_TC_P2-A06-SP6.ab1 1 24	24	0	0	0	0
L6_67_L_TC_P2-A07-SP6.ab1 1 422	422	emb|CAC43324.1| putative beta 3 proteasome subunit [Nicotiana tabacum]	178	254	6e-67
L6_67_L_TC_P2-A07-SP6.ab1 1 422	422	ref|NP_564149.1| PBC1; peptidase/ threonine endopeptidase [Arabidopsis thaliana] gb|AAM47947.1| proteasome subunit [Arabidopsis thaliana] gb|AAL38246.1| proteasome subunit [Arabidopsis thaliana]	204	253	2e-66
L6_67_L_TC_P2-A07-SP6.ab1 1 422	422	gb|AAK06878.1| putative 20S proteasome beta subunit PBC2 [Arabidopsis thaliana] sp|Q9XI05|PSB3A_ARATH Proteasome subunit beta type 3-A (20S proteasome beta subunit C-1) Proteasome component T) gb|AAD41426.1| Identical to gb|Y13173 Arabidopsis thaliana mRNA for proteasome subunit. EST gb|T76747 comes from this gene	204	253	2e-66
L6_67_L_TC_P2-A11-SP6.ab1 1 541	541	emb|CAB85625.1| putative ripening-related protein [Vitis vinifera]	198	202	4e-51
L6_67_L_TC_P2-A11-SP6.ab1 1 541	541	gb|AAM67138.1| ripening-related protein-like [Arabidopsis thaliana]	202	173	3e-42
L6_67_L_TC_P2-A11-SP6.ab1 1 541	541	ref|NP_201041.1| enzyme inhibitor/ pectinesterase/ pectinesterase inhibitor Arabidopsis thaliana] gb|AAL66944.1| ripening-related protein-like [Arabidopsis thaliana] gb|AAK62409.1| ripening-related protein-like; contains similarity to pectinesterase [Arabidopsis thaliana] dbj|BAA97199.1| ripening-related protein-like; contains similarity to pectinesterase [Arabidopsis thaliana]	202	172	6e-42
L6_67_L_TC_P2-B01-SP6.ab1 1 149	149	0	0	0	0
L6_67_L_TC_P2-B02-SP6.ab1 1 285	275	0	0	0	0
L6_67_L_TC_P2-B03-SP6.ab1 1 280	280	0	0	0	0
L6_67_L_TC_P2-B05-SP6.ab1 1 297	297	ref|NP_564289.1| unknown protein [Arabidopsis thaliana] gb|AAK96823.1| Similar to CGI-126 protein [Arabidopsis thaliana] gb|AAM62915.1| unknown [Arabidopsis thaliana] gb|AAD45991.1| Similar to gb|AF151884 CGI-126 protein from Homo sapiens. EST gb|Z18048 comes from this gene. [Arabidopsis thaliana]	174	125	4e-28
L6_67_L_TC_P2-B05-SP6.ab1 1 297	297	gb|AAN65067.1| Similar to CGI-126 protein [Arabidopsis thaliana]	174	124	1e-27
L6_67_L_TC_P2-B05-SP6.ab1 1 297	297	ref|NP_920438.1| unknown protein [Oryza sativa (japonica cultivar-group)] gb|AAM18764.1| unknown protein [Oryza sativa (japonica cultivar-group)] gb|AAP52725.1| expressed protein [Oryza sativa (japonica cultivar-group)] gb|ABB47034.1| expressed protein [Oryza sativa (japonica cultivar-group)]	185	122	4e-27
L6_67_L_TC_P2-B07-SP6.ab1 1 407	407	ref|XP_472247.1| OSJNBa0072D21.10 [Oryza sativa (japonica cultivar-group)] emb|CAD40738.2| OSJNBa0072D21.10 [Oryza sativa (japonica cultivar-group)]	425	122	4e-27
L6_67_L_TC_P2-B07-SP6.ab1 1 407	407	gb|AAO61674.1| AKIN gamma [Medicago truncatula]	420	120	2e-26
L6_67_L_TC_P2-B07-SP6.ab1 1 407	407	gb|AAM64867.1| unknown [Arabidopsis thaliana]	424	116	3e-25
L6_67_L_TC_P2-B11-SP6.ab1 1 709	709	gb|AAF79558.1| F22G5.31 [Arabidopsis thaliana]	415	162	1e-38
L6_67_L_TC_P2-B11-SP6.ab1 1 709	709	gb|AAK92735.1| putative transformer-SR ribonucleoprotein [Arabidopsis thaliana]	352	160	6e-38
L6_67_L_TC_P2-B11-SP6.ab1 1 709	709	ref|NP_563787.2| RNA binding / nucleic acid binding [Arabidopsis thaliana] gb|AAO64199.1| putative transformer-SR ribonucleoprotein [Arabidopsis thaliana]	382	160	6e-38
L6_67_L_TC_P2-C04-SP6.ab1 1 26	26	0	0	0	0
L6_67_L_TC_P2-D02-SP6.ab1 1 415	415	gb|ABE84573.1| Helix-loop-helix DNA-binding [Medicago truncatula]	244	177	1e-43
L6_67_L_TC_P2-D02-SP6.ab1 1 415	415	ref|NP_568850.1| DNA binding / transcription factor [Arabidopsis thaliana]	247	152	3e-36
L6_67_L_TC_P2-D02-SP6.ab1 1 415	415	emb|CAB79751.1| putative protein [Arabidopsis thaliana] emb|CAB43668.1| putative protein [Arabidopsis thaliana]	277	151	7e-36
L6_67_L_TC_P2-E03-SP6.ab1 1 45	45	0	0	0	0
L6_67_L_TC_P2-E11-SP6.ab1 1 83	83	0	0	0	0
L6_67_L_TC_P2-F05-SP6.ab1 1 391	391	0	0	0	0
L6_67_L_TC_P2-G04-SP6.ab1 1 13	13	0	0	0	0
L6_67_L_TC_P2-H02-SP6.ab1 1 432	432	0	0	0	0
L6_67_L_TC_P2-H03-SP6.ab1 1 329	329	emb|CAA07232.1| putative Pi starvation-induced protein [Cicer arietinum]	129	99	6e-20
L6_67_L_TC_P2-H03-SP6.ab1 1 329	329	ref|NP_565029.1| unknown protein [Arabidopsis thaliana] gb|AAG52229.1| unknown protein; 53911-52791 [Arabidopsis thaliana] gb|AAO44020.1| At1g71950 [Arabidopsis thaliana]	136	93.2	3e-18
L6_67_L_TC_P2-H03-SP6.ab1 1 329	329	gb|AAM65234.1| unknown [Arabidopsis thaliana]	138	93.2	3e-18
L6_67_L_TC_P2-H05-SP6.ab1 1 288	288	0	0	0	0
L6_67_L_TC_P2-H06-SP6.ab1 1 236	236	0	0	0	0
L6_67_L_TC_P2-H08-SP6.ab1 1 324	324	gb|AAB95281.1| unknown protein [Arabidopsis thaliana]	171	104	1e-21
L6_67_L_TC_P2-H08-SP6.ab1 1 324	324	ref|NP_181525.2| signal peptidase [Arabidopsis thaliana] gb|AAM20168.1| unknown protein [Arabidopsis thaliana] gb|AAL38688.1| unknown protein [Arabidopsis thaliana] sp|P58684|SPCS2_ARATH Probable signal peptidase complex subunit 2 (Microsomal signal peptidase 25 kDa subunit) (SPase 25 kDa subunit)	192	104	1e-21
L6_67_L_TC_P2-H08-SP6.ab1 1 324	324	gb|AAQ65135.1| At4g04200 [Arabidopsis thaliana] dbj|BAD44488.1| unnamed protein product [Arabidopsis thaliana]	193	94.7	1e-18
L6_67_L_TC_P2-H10-SP6.ab1 1 425	425	gb|ABB29467.1| salt-tolerance protein [Glycine max]	238	138	8e-32
L6_67_L_TC_P2-H10-SP6.ab1 1 425	425	gb|ABA40448.1| fructokinase 2-like protein [Solanum tuberosum]	233	121	1e-26
L6_67_L_TC_P2-H10-SP6.ab1 1 425	425	gb|ABC25454.1| zinc finger B-box protein [Solanum sogarandinum]	233	120	1e-26
L6_67_L_TC_P3-A01-SP6.ab1 1 401	401	emb|CAA90426.1| pentose-5-phosphate-3-epimerase [Solanum tuberosum] sp|Q43843|RPE_SOLTU Ribulose-phosphate 3-epimerase, chloroplast precursor Pentose-5-phosphate 3-epimerase) (PPE) (RPE) (R5P3E)	280	188	5e-47
L6_67_L_TC_P3-A01-SP6.ab1 1 401	401	ref|NP_200949.1| RPE; ribulose-phosphate 3-epimerase [Arabidopsis thaliana] ref|NP_851240.1| RPE; ribulose-phosphate 3-epimerase [Arabidopsis thaliana] gb|AAM14320.1| putative ribulose-5-phosphate-3-epimerase [Arabidopsis thaliana] gb|AAK76529.1| putative ribulose-5-phosphate-3-epimerase [Arabidopsis thaliana] dbj|BAB08496.1| ribulose-5-phosphate-3-epimerase [Arabidopsis thaliana] gb|AAD09954.1| …	281	187	9e-47
L6_67_L_TC_P3-A01-SP6.ab1 1 401	401	gb|AAC24708.1| ribulose-phosphate 3-epimerase [Spinacia oleracea] sp|Q43157|RPE_SPIOL Ribulose-phosphate 3-epimerase, chloroplast precursor Pentose-5-phosphate 3-epimerase) (PPE) (RPE) (R5P3E) gb|AAC41677.1| ribulose-5-phosphate 3-epimerase prf||2207382A D-ribulose-5-phosphate 3-epimerase	285	186	3e-46
L6_67_L_TC_P3-A04-SP6.ab1 1 429	429	gb|ABE79516.1| Mov34-1; Flagellar motor switch protein FliG-like [Medicago truncatula]	309	286	2e-76
L6_67_L_TC_P3-A04-SP6.ab1 1 429	429	ref|NP_197745.1| unknown protein [Arabidopsis thaliana] gb|AAP86672.1| 26S proteasome subunit RPN11 [Arabidopsis thaliana] gb|AAP86671.1| 26S proteasome subunit RPN11a [Arabidopsis thaliana] gb|AAP86670.1| 26S proteasome subunit RPN11A [Arabidopsis thaliana] gb|AAM14268.1| putative 26S proteasome, non-ATPase regulatory subunit [Arabidopsis thaliana] gb|AAL49768.1| putative 26S proteasome, non-ATP…	308	282	3e-75
L6_67_L_TC_P3-A04-SP6.ab1 1 429	429	gb|AAV31238.1| putative 26S proteasome non-ATPase regulatory subunit 14 [Oryza sativa (japonica cultivar-group)]	307	282	4e-75
L6_67_L_TC_P3-A05-SP6.ab1 1 27	27	0	0	0	0
L6_67_L_TC_P3-A11-SP6.ab1 1 46	46	0	0	0	0
L6_67_L_TC_P3-C02-SP6.ab1 1 410	410	ref|NP_197701.1| unknown protein [Arabidopsis thaliana] gb|AAQ62428.1| At5g23100 [Arabidopsis thaliana] dbj|BAD93939.1| putative protein [Arabidopsis thaliana] dbj|BAB09827.1| unnamed protein product [Arabidopsis thaliana]	277	73.2	3e-12
L6_67_L_TC_P3-C02-SP6.ab1 1 410	410	gb|ABE81582.1| Plant-specific domain of unknown function 3588 [Medicago truncatula]	255	72	7e-12
L6_67_L_TC_P3-C02-SP6.ab1 1 410	410	ref|XP_467414.1| unknown protein [Oryza sativa (japonica cultivar-group)] dbj|BAD07762.1| unknown protein [Oryza sativa (japonica cultivar-group)]	290	67.8	1e-10
L6_67_L_TC_P3-C04-SP6.ab1 1 308	308	gb|AAF30310.1| hypothetical protein [Arabidopsis thaliana]	315	173	2e-42
L6_67_L_TC_P3-C04-SP6.ab1 1 308	308	ref|NP_187268.2| unknown protein [Arabidopsis thaliana] gb|AAZ23918.1| At3g06170 [Arabidopsis thaliana]	409	173	2e-42
L6_67_L_TC_P3-C04-SP6.ab1 1 308	308	ref|XP_468227.1| putative tumor differentially expressed protein 1 [Oryza sativa japonica cultivar-group)] ref|XP_507542.1| PREDICTED OJ1249_F12.26 gene product [Oryza sativa (japonica cultivar-group)] ref|XP_507541.1| PREDICTED OJ1249_F12.26 gene product [Oryza sativa (japonica cultivar-group)] ref|XP_507023.1| PREDICTED OJ1249_F12.26 gene product [Oryza sativa (japonica cultivar-group)] dbj|BAD…	414	168	7e-41
L6_67_L_TC_P3-C05-SP6.ab1 1 98	77	0	0	0	0
L6_67_L_TC_P3-C06-SP6.ab1 1 149	149	0	0	0	0
L6_67_L_TC_P3-C07-SP6.ab1 1 143	143	0	0	0	0
L6_67_L_TC_P3-C09-SP6.ab1 1 16	16	0	0	0	0
L6_67_L_TC_P3-C10-SP6.ab1 1 267	267	0	0	0	0
L6_67_L_TC_P3-D04-SP6.ab1 1 615	615	ref|NP_850279.1| unknown protein [Arabidopsis thaliana] gb|AAY57307.1| At2g37195 [Arabidopsis thaliana] gb|AAY17406.1| At2g37195 [Arabidopsis thaliana]	133	152	9e-36
L6_67_L_TC_P3-D04-SP6.ab1 1 615	615	ref|XP_468290.1| unknown protein [Oryza sativa (japonica cultivar-group)] dbj|BAD19428.1| unknown protein [Oryza sativa (japonica cultivar-group)] dbj|BAD19380.1| unknown protein [Oryza sativa (japonica cultivar-group)]	144	87.4	3e-16
L6_67_L_TC_P3-E01-SP6.ab1 1 282	282	0	0	0	0
L6_67_L_TC_P3-F01-SP6.ab1 1 77	77	0	0	0	0
L6_67_L_TC_P3-F03-SP6.ab1 1 194	194	0	0	0	0
L6_67_L_TC_P3-G06-SP6.ab1 1 168	168	0	0	0	0
L6_67_L_TC_P3-G08-SP6.ab1 1 104	104	0	0	0	0
L6_67_L_TC_P3-G09-SP6.ab1 1 436	436	gb|AAG01381.1| alcohol dehydrogenase 1 [Vitis vinifera] gb|AAB65840.1| alcohol dehydrogenase	380	290	2e-77
L6_67_L_TC_P3-G09-SP6.ab1 1 436	436	gb|AAF44336.1| alcohol dehydrogenase 7 [Vitis vinifera]	363	264	8e-70
L6_67_L_TC_P3-G09-SP6.ab1 1 436	436	gb|AAF44335.1| alcohol dehydrogenase 6 [Vitis vinifera]	380	264	8e-70
L6_67_L_TC_P3-H01-SP6.ab1 1 111	111	ref|NP_564495.1| unknown protein [Arabidopsis thaliana] gb|AAN15642.1| unknown protein [Arabidopsis thaliana] gb|AAM20677.1| unknown protein [Arabidopsis thaliana] dbj|BAD95386.1| hypothetical protein [Arabidopsis thaliana] gb|AAG50630.1| unknown protein [Arabidopsis thaliana] gb|AAM66126.1| unknown [Arabidopsis thaliana]	342	55.8	5e-07
L6_67_L_TC_P3-H01-SP6.ab1 1 111	111	gb|AAO42869.1| At5g42860 [Arabidopsis thaliana]	320	55.5	7e-07
L6_67_L_TC_P3-H01-SP6.ab1 1 111	111	ref|NP_199100.1| unknown protein [Arabidopsis thaliana] dbj|BAB09187.1| unnamed protein product [Arabidopsis thaliana]	320	55.5	7e-07
L6_67_l_TC_P4-A07-SP6.ab1 1 212	212	0	0	0	0
L6_67_l_TC_P4-A08-SP6.ab1 1 433	433	gb|ABC86745.1| pollen-specific protein [Vitis pseudoreticulata]	159	65.1	9e-10
L6_67_l_TC_P4-A10-SP6.ab1 1 252	252	0	0	0	0
L6_67_l_TC_P4-A11-SP6.ab1 1 318	318	ref|NP_200132.2| TRY; DNA binding / transcription factor [Arabidopsis thaliana] gb|AAS09993.1| MYB transcription factor [Arabidopsis thaliana] gb|ABD57497.1| At5g53200 [Arabidopsis thaliana] gb|AAN78321.1| TRIPTYCHON [Arabidopsis thaliana]	106	72.8	4e-12
L6_67_l_TC_P4-A11-SP6.ab1 1 318	318	dbj|BAB08423.1| unnamed protein product [Arabidopsis thaliana]	105	72.8	4e-12
L6_67_l_TC_P4-A11-SP6.ab1 1 318	318	ref|NP_182164.1| CPC (CAPRICE); DNA binding / transcription factor [Arabidopsis thaliana] gb|AAS09991.1| MYB transcription factor [Arabidopsis thaliana] gb|AAD23043.1| putative MYB family transcription factor [Arabidopsis thaliana] gb|AAL69453.1| At2g46410/F11C10.10 [Arabidopsis thaliana] sp|O22059|CPC_ARATH Transcription factor CAPRICE dbj|BAA21917.1| CPC [Arabidopsis thaliana]	94	61.6	1e-08
L6_67_l_TC_P4-C02-SP6.ab1 1 337	327	gb|AAB03079.1| E6 pir||A46130 fiber protein E6 (clone CKE6-1A) - upland cotton sp|Q01197|E6_GOSHI Protein E6 gb|AAA33055.1| 5' start site is putative; putative	238	65.1	9e-10
L6_67_l_TC_P4-C02-SP6.ab1 1 337	327	gb|AAY43792.1| E6-3 [Gossypium hirsutum]	246	64.3	2e-09
L6_67_l_TC_P4-C02-SP6.ab1 1 337	327	gb|AAY43790.1| E6-1 [Gossypium hirsutum]	246	64.3	2e-09
L6_67_l_TC_P4-C04-SP6.ab1 1 299	299	gb|ABA46785.1| ubiquitin extension protein-like protein [Solanum tuberosum] emb|CAA71132.1| ubiquitin extension protein [Solanum tuberosum]	156	66.2	4e-10
L6_67_l_TC_P4-C04-SP6.ab1 1 299	299	gb|AAG13985.1| ubiquitin/ribosomal protein 27a [Prunus avium]	156	66.2	4e-10
L6_67_l_TC_P4-C04-SP6.ab1 1 299	299	gb|AAO38879.1| ubiquitin/ribosomal fusion protein [Malus x domestica]	156	66.2	4e-10
L6_67_l_TC_P4-D02-SP6.ab1 1 608	608	ref|NP_568046.1| unknown protein [Arabidopsis thaliana] gb|AAM20232.1| putative thaumatin [Arabidopsis thaliana] gb|AAL49903.1| putative thaumatin protein [Arabidopsis thaliana]	345	116	5e-25
L6_67_l_TC_P4-D02-SP6.ab1 1 608	608	gb|AAM64698.1| putative thaumatin-like protein [Arabidopsis thaliana]	345	116	5e-25
L6_67_l_TC_P4-D02-SP6.ab1 1 608	608	ref|NP_001031809.1| unknown protein [Arabidopsis thaliana] emb|CAB80530.1| putative thaumatin-like protein [Arabidopsis thaliana] emb|CAB37522.1| putative thaumatin-like protein [Arabidopsis thaliana]	323	116	5e-25
L6_67_l_TC_P4-D10-SP6.ab1 1 61	61	0	0	0	0
L6_67_l_TC_P4-D12-SP6.ab1 1 125	125	0	0	0	0
L6_67_l_TC_P4-E01-SP6.ab1 1 296	296	0	0	0	0
L6_67_l_TC_P4-E12-SP6.ab1 1 277	277	0	0	0	0
L6_67_l_TC_P4-F02-SP6.ab1 1 614	614	gb|AAK61383.1| basic proline-rich protein [Sus scrofa]	676	91.7	2e-17
L6_67_l_TC_P4-F02-SP6.ab1 1 614	614	gb|AAK61383.1| basic proline-rich protein [Sus scrofa]	676	88.2	2e-16
L6_67_l_TC_P4-F02-SP6.ab1 1 614	614	gb|AAK61383.1| basic proline-rich protein [Sus scrofa]	676	88.2	2e-16
L6_67_l_TC_P4-F02-SP6.ab1 1 614	614	gb|AAK61383.1| basic proline-rich protein [Sus scrofa]	676	84.3	3e-15
L6_67_l_TC_P4-F02-SP6.ab1 1 614	614	gb|AAK61383.1| basic proline-rich protein [Sus scrofa]	676	83.2	6e-15
L6_67_l_TC_P4-F02-SP6.ab1 1 614	614	gb|AAK61383.1| basic proline-rich protein [Sus scrofa]	676	82.4	1e-14
L6_67_l_TC_P4-F02-SP6.ab1 1 614	614	gb|AAK61383.1| basic proline-rich protein [Sus scrofa]	676	82.4	1e-14
L6_67_l_TC_P4-F02-SP6.ab1 1 614	614	gb|AAK61383.1| basic proline-rich protein [Sus scrofa]	676	82	1e-14
L6_67_l_TC_P4-F02-SP6.ab1 1 614	614	gb|AAK61383.1| basic proline-rich protein [Sus scrofa]	676	81.6	2e-14
L6_67_l_TC_P4-F02-SP6.ab1 1 614	614	gb|AAK61383.1| basic proline-rich protein [Sus scrofa]	676	81.6	2e-14
L6_67_l_TC_P4-F02-SP6.ab1 1 614	614	gb|AAK61383.1| basic proline-rich protein [Sus scrofa]	676	80.9	3e-14
L6_67_l_TC_P4-F02-SP6.ab1 1 614	614	gb|AAK61383.1| basic proline-rich protein [Sus scrofa]	676	80.5	4e-14
L6_67_l_TC_P4-F02-SP6.ab1 1 614	614	gb|AAK61383.1| basic proline-rich protein [Sus scrofa]	676	80.5	4e-14
L6_67_l_TC_P4-F02-SP6.ab1 1 614	614	gb|AAK61383.1| basic proline-rich protein [Sus scrofa]	676	80.5	4e-14
L6_67_l_TC_P4-F02-SP6.ab1 1 614	614	gb|AAK61383.1| basic proline-rich protein [Sus scrofa]	676	80.5	4e-14
L6_67_l_TC_P4-F02-SP6.ab1 1 614	614	gb|AAK61383.1| basic proline-rich protein [Sus scrofa]	676	79.7	7e-14
L6_67_l_TC_P4-F02-SP6.ab1 1 614	614	gb|AAK61383.1| basic proline-rich protein [Sus scrofa]	676	78.2	2e-13
L6_67_l_TC_P4-F02-SP6.ab1 1 614	614	gb|AAK61383.1| basic proline-rich protein [Sus scrofa]	676	77.8	3e-13
L6_67_l_TC_P4-F02-SP6.ab1 1 614	614	gb|AAK61383.1| basic proline-rich protein [Sus scrofa]	676	75.5	1e-12
L6_67_l_TC_P4-F02-SP6.ab1 1 614	614	gb|AAK61383.1| basic proline-rich protein [Sus scrofa]	676	75.1	2e-12
L6_67_l_TC_P4-F02-SP6.ab1 1 614	614	gb|AAK61383.1| basic proline-rich protein [Sus scrofa]	676	73.6	5e-12
L6_67_l_TC_P4-F02-SP6.ab1 1 614	614	gb|AAK61383.1| basic proline-rich protein [Sus scrofa]	676	71.2	3e-11
L6_67_l_TC_P4-F02-SP6.ab1 1 614	614	gb|AAK61383.1| basic proline-rich protein [Sus scrofa]	676	65.9	1e-09
L6_67_l_TC_P4-F02-SP6.ab1 1 614	614	gb|AAK61383.1| basic proline-rich protein [Sus scrofa]	676	64.7	2e-09
L6_67_l_TC_P4-F02-SP6.ab1 1 614	614	gb|AAK61383.1| basic proline-rich protein [Sus scrofa]	676	62.8	9e-09
L6_67_l_TC_P4-F02-SP6.ab1 1 614	614	gb|AAK61383.1| basic proline-rich protein [Sus scrofa]	676	61.6	2e-08
L6_67_l_TC_P4-F02-SP6.ab1 1 614	614	gb|AAK61383.1| basic proline-rich protein [Sus scrofa]	676	54.7	2e-06
L6_67_l_TC_P4-F02-SP6.ab1 1 614	614	gb|AAK61383.1| basic proline-rich protein [Sus scrofa]	676	53.9	4e-06
L6_67_l_TC_P4-F02-SP6.ab1 1 614	614	sp|Q95JC9|PRP_PIG Basic proline-rich protein precursor [Contains: Proline-rich peptide SP-A (PRP-SP-A); Proline-rich peptide SP-B PRP-SP-B); Parotid hormone (PH-Ab)]	676	90.9	3e-17
L6_67_l_TC_P4-F02-SP6.ab1 1 614	614	sp|Q95JC9|PRP_PIG Basic proline-rich protein precursor [Contains: Proline-rich peptide SP-A (PRP-SP-A); Proline-rich peptide SP-B PRP-SP-B); Parotid hormone (PH-Ab)]	676	88.2	2e-16
L6_67_l_TC_P4-F02-SP6.ab1 1 614	614	sp|Q95JC9|PRP_PIG Basic proline-rich protein precursor [Contains: Proline-rich peptide SP-A (PRP-SP-A); Proline-rich peptide SP-B PRP-SP-B); Parotid hormone (PH-Ab)]	676	87.4	3e-16
L6_67_l_TC_P4-F02-SP6.ab1 1 614	614	sp|Q95JC9|PRP_PIG Basic proline-rich protein precursor [Contains: Proline-rich peptide SP-A (PRP-SP-A); Proline-rich peptide SP-B PRP-SP-B); Parotid hormone (PH-Ab)]	676	84.3	3e-15
L6_67_l_TC_P4-F02-SP6.ab1 1 614	614	sp|Q95JC9|PRP_PIG Basic proline-rich protein precursor [Contains: Proline-rich peptide SP-A (PRP-SP-A); Proline-rich peptide SP-B PRP-SP-B); Parotid hormone (PH-Ab)]	676	83.2	6e-15
L6_67_l_TC_P4-F02-SP6.ab1 1 614	614	sp|Q95JC9|PRP_PIG Basic proline-rich protein precursor [Contains: Proline-rich peptide SP-A (PRP-SP-A); Proline-rich peptide SP-B PRP-SP-B); Parotid hormone (PH-Ab)]	676	82.4	1e-14
L6_67_l_TC_P4-F02-SP6.ab1 1 614	614	sp|Q95JC9|PRP_PIG Basic proline-rich protein precursor [Contains: Proline-rich peptide SP-A (PRP-SP-A); Proline-rich peptide SP-B PRP-SP-B); Parotid hormone (PH-Ab)]	676	82.4	1e-14
L6_67_l_TC_P4-F02-SP6.ab1 1 614	614	sp|Q95JC9|PRP_PIG Basic proline-rich protein precursor [Contains: Proline-rich peptide SP-A (PRP-SP-A); Proline-rich peptide SP-B PRP-SP-B); Parotid hormone (PH-Ab)]	676	82.4	1e-14
L6_67_l_TC_P4-F02-SP6.ab1 1 614	614	sp|Q95JC9|PRP_PIG Basic proline-rich protein precursor [Contains: Proline-rich peptide SP-A (PRP-SP-A); Proline-rich peptide SP-B PRP-SP-B); Parotid hormone (PH-Ab)]	676	82	1e-14
L6_67_l_TC_P4-F02-SP6.ab1 1 614	614	sp|Q95JC9|PRP_PIG Basic proline-rich protein precursor [Contains: Proline-rich peptide SP-A (PRP-SP-A); Proline-rich peptide SP-B PRP-SP-B); Parotid hormone (PH-Ab)]	676	81.6	2e-14
L6_67_l_TC_P4-F02-SP6.ab1 1 614	614	sp|Q95JC9|PRP_PIG Basic proline-rich protein precursor [Contains: Proline-rich peptide SP-A (PRP-SP-A); Proline-rich peptide SP-B PRP-SP-B); Parotid hormone (PH-Ab)]	676	81.6	2e-14
L6_67_l_TC_P4-F02-SP6.ab1 1 614	614	sp|Q95JC9|PRP_PIG Basic proline-rich protein precursor [Contains: Proline-rich peptide SP-A (PRP-SP-A); Proline-rich peptide SP-B PRP-SP-B); Parotid hormone (PH-Ab)]	676	80.5	4e-14
L6_67_l_TC_P4-F02-SP6.ab1 1 614	614	sp|Q95JC9|PRP_PIG Basic proline-rich protein precursor [Contains: Proline-rich peptide SP-A (PRP-SP-A); Proline-rich peptide SP-B PRP-SP-B); Parotid hormone (PH-Ab)]	676	80.5	4e-14
L6_67_l_TC_P4-F02-SP6.ab1 1 614	614	sp|Q95JC9|PRP_PIG Basic proline-rich protein precursor [Contains: Proline-rich peptide SP-A (PRP-SP-A); Proline-rich peptide SP-B PRP-SP-B); Parotid hormone (PH-Ab)]	676	80.5	4e-14
L6_67_l_TC_P4-F02-SP6.ab1 1 614	614	sp|Q95JC9|PRP_PIG Basic proline-rich protein precursor [Contains: Proline-rich peptide SP-A (PRP-SP-A); Proline-rich peptide SP-B PRP-SP-B); Parotid hormone (PH-Ab)]	676	79.7	7e-14
L6_67_l_TC_P4-F02-SP6.ab1 1 614	614	sp|Q95JC9|PRP_PIG Basic proline-rich protein precursor [Contains: Proline-rich peptide SP-A (PRP-SP-A); Proline-rich peptide SP-B PRP-SP-B); Parotid hormone (PH-Ab)]	676	78.2	2e-13
L6_67_l_TC_P4-F02-SP6.ab1 1 614	614	sp|Q95JC9|PRP_PIG Basic proline-rich protein precursor [Contains: Proline-rich peptide SP-A (PRP-SP-A); Proline-rich peptide SP-B PRP-SP-B); Parotid hormone (PH-Ab)]	676	77.8	3e-13
L6_67_l_TC_P4-F02-SP6.ab1 1 614	614	sp|Q95JC9|PRP_PIG Basic proline-rich protein precursor [Contains: Proline-rich peptide SP-A (PRP-SP-A); Proline-rich peptide SP-B PRP-SP-B); Parotid hormone (PH-Ab)]	676	75.9	1e-12
L6_67_l_TC_P4-F02-SP6.ab1 1 614	614	sp|Q95JC9|PRP_PIG Basic proline-rich protein precursor [Contains: Proline-rich peptide SP-A (PRP-SP-A); Proline-rich peptide SP-B PRP-SP-B); Parotid hormone (PH-Ab)]	676	75.5	1e-12
L6_67_l_TC_P4-F02-SP6.ab1 1 614	614	sp|Q95JC9|PRP_PIG Basic proline-rich protein precursor [Contains: Proline-rich peptide SP-A (PRP-SP-A); Proline-rich peptide SP-B PRP-SP-B); Parotid hormone (PH-Ab)]	676	75.1	2e-12
L6_67_l_TC_P4-F02-SP6.ab1 1 614	614	sp|Q95JC9|PRP_PIG Basic proline-rich protein precursor [Contains: Proline-rich peptide SP-A (PRP-SP-A); Proline-rich peptide SP-B PRP-SP-B); Parotid hormone (PH-Ab)]	676	73.6	5e-12
L6_67_l_TC_P4-F02-SP6.ab1 1 614	614	sp|Q95JC9|PRP_PIG Basic proline-rich protein precursor [Contains: Proline-rich peptide SP-A (PRP-SP-A); Proline-rich peptide SP-B PRP-SP-B); Parotid hormone (PH-Ab)]	676	70.9	3e-11
L6_67_l_TC_P4-F02-SP6.ab1 1 614	614	sp|Q95JC9|PRP_PIG Basic proline-rich protein precursor [Contains: Proline-rich peptide SP-A (PRP-SP-A); Proline-rich peptide SP-B PRP-SP-B); Parotid hormone (PH-Ab)]	676	62.8	9e-09
L6_67_l_TC_P4-F02-SP6.ab1 1 614	614	sp|Q95JC9|PRP_PIG Basic proline-rich protein precursor [Contains: Proline-rich peptide SP-A (PRP-SP-A); Proline-rich peptide SP-B PRP-SP-B); Parotid hormone (PH-Ab)]	676	61.6	2e-08
L6_67_l_TC_P4-F02-SP6.ab1 1 614	614	sp|Q95JC9|PRP_PIG Basic proline-rich protein precursor [Contains: Proline-rich peptide SP-A (PRP-SP-A); Proline-rich peptide SP-B PRP-SP-B); Parotid hormone (PH-Ab)]	676	54.7	2e-06
L6_67_l_TC_P4-F02-SP6.ab1 1 614	614	sp|Q95JC9|PRP_PIG Basic proline-rich protein precursor [Contains: Proline-rich peptide SP-A (PRP-SP-A); Proline-rich peptide SP-B PRP-SP-B); Parotid hormone (PH-Ab)]	676	53.9	4e-06
L6_67_l_TC_P4-F02-SP6.ab1 1 614	614	gb|AAK61382.1| basic proline-rich protein [Sus scrofa]	511	87	4e-16
L6_67_l_TC_P4-F02-SP6.ab1 1 614	614	gb|AAK61382.1| basic proline-rich protein [Sus scrofa]	511	85.9	1e-15
L6_67_l_TC_P4-F02-SP6.ab1 1 614	614	gb|AAK61382.1| basic proline-rich protein [Sus scrofa]	511	82.4	1e-14
L6_67_l_TC_P4-F02-SP6.ab1 1 614	614	gb|AAK61382.1| basic proline-rich protein [Sus scrofa]	511	80.5	4e-14
L6_67_l_TC_P4-F02-SP6.ab1 1 614	614	gb|AAK61382.1| basic proline-rich protein [Sus scrofa]	511	78.6	2e-13
L6_67_l_TC_P4-F02-SP6.ab1 1 614	614	gb|AAK61382.1| basic proline-rich protein [Sus scrofa]	511	74.3	3e-12
L6_67_l_TC_P4-F02-SP6.ab1 1 614	614	gb|AAK61382.1| basic proline-rich protein [Sus scrofa]	511	72.4	1e-11
L6_67_l_TC_P4-F02-SP6.ab1 1 614	614	gb|AAK61382.1| basic proline-rich protein [Sus scrofa]	511	72.4	1e-11
L6_67_l_TC_P4-F02-SP6.ab1 1 614	614	gb|AAK61382.1| basic proline-rich protein [Sus scrofa]	511	70.9	3e-11
L6_67_l_TC_P4-F02-SP6.ab1 1 614	614	gb|AAK61382.1| basic proline-rich protein [Sus scrofa]	511	70.9	3e-11
L6_67_l_TC_P4-F02-SP6.ab1 1 614	614	gb|AAK61382.1| basic proline-rich protein [Sus scrofa]	511	65.5	1e-09
L6_67_l_TC_P4-F02-SP6.ab1 1 614	614	gb|AAK61382.1| basic proline-rich protein [Sus scrofa]	511	62.4	1e-08
L6_67_l_TC_P4-F02-SP6.ab1 1 614	614	gb|AAK61382.1| basic proline-rich protein [Sus scrofa]	511	56.6	6e-07
L6_67_l_TC_P4-F02-SP6.ab1 1 614	614	gb|AAK61382.1| basic proline-rich protein [Sus scrofa]	511	55.8	1e-06
L6_67_l_TC_P4-F02-SP6.ab1 1 614	614	gb|AAK61382.1| basic proline-rich protein [Sus scrofa]	511	52.8	9e-06
L6_67_l_TC_P4-F03-SP6.ab1 1 603	603	gb|AAK61382.1| basic proline-rich protein [Sus scrofa]	511	177	2e-43
L6_67_l_TC_P4-F03-SP6.ab1 1 603	603	gb|AAK61382.1| basic proline-rich protein [Sus scrofa]	511	170	3e-41
L6_67_l_TC_P4-F03-SP6.ab1 1 603	603	gb|AAK61382.1| basic proline-rich protein [Sus scrofa]	511	167	3e-40
L6_67_l_TC_P4-F03-SP6.ab1 1 603	603	gb|AAK61382.1| basic proline-rich protein [Sus scrofa]	511	166	6e-40
L6_67_l_TC_P4-F03-SP6.ab1 1 603	603	gb|AAK61382.1| basic proline-rich protein [Sus scrofa]	511	166	6e-40
L6_67_l_TC_P4-F03-SP6.ab1 1 603	603	gb|AAK61382.1| basic proline-rich protein [Sus scrofa]	511	164	2e-39
L6_67_l_TC_P4-F03-SP6.ab1 1 603	603	gb|AAK61382.1| basic proline-rich protein [Sus scrofa]	511	163	4e-39
L6_67_l_TC_P4-F03-SP6.ab1 1 603	603	gb|AAK61382.1| basic proline-rich protein [Sus scrofa]	511	163	5e-39
L6_67_l_TC_P4-F03-SP6.ab1 1 603	603	gb|AAK61382.1| basic proline-rich protein [Sus scrofa]	511	161	1e-38
L6_67_l_TC_P4-F03-SP6.ab1 1 603	603	gb|AAK61382.1| basic proline-rich protein [Sus scrofa]	511	159	5e-38
L6_67_l_TC_P4-F03-SP6.ab1 1 603	603	gb|AAK61382.1| basic proline-rich protein [Sus scrofa]	511	156	6e-37
L6_67_l_TC_P4-F03-SP6.ab1 1 603	603	gb|AAK61382.1| basic proline-rich protein [Sus scrofa]	511	156	6e-37
L6_67_l_TC_P4-F03-SP6.ab1 1 603	603	gb|AAK61382.1| basic proline-rich protein [Sus scrofa]	511	154	3e-36
L6_67_l_TC_P4-F03-SP6.ab1 1 603	603	gb|AAK61382.1| basic proline-rich protein [Sus scrofa]	511	153	4e-36
L6_67_l_TC_P4-F03-SP6.ab1 1 603	603	gb|AAK61382.1| basic proline-rich protein [Sus scrofa]	511	152	6e-36
L6_67_l_TC_P4-F03-SP6.ab1 1 603	603	gb|AAK61382.1| basic proline-rich protein [Sus scrofa]	511	151	1e-35
L6_67_l_TC_P4-F03-SP6.ab1 1 603	603	gb|AAK61382.1| basic proline-rich protein [Sus scrofa]	511	148	2e-34
L6_67_l_TC_P4-F03-SP6.ab1 1 603	603	gb|AAK61382.1| basic proline-rich protein [Sus scrofa]	511	144	2e-33
L6_67_l_TC_P4-F03-SP6.ab1 1 603	603	gb|AAK61382.1| basic proline-rich protein [Sus scrofa]	511	142	7e-33
L6_67_l_TC_P4-F03-SP6.ab1 1 603	603	gb|AAK61382.1| basic proline-rich protein [Sus scrofa]	511	142	1e-32
L6_67_l_TC_P4-F03-SP6.ab1 1 603	603	gb|AAK61382.1| basic proline-rich protein [Sus scrofa]	511	132	7e-30
L6_67_l_TC_P4-F03-SP6.ab1 1 603	603	gb|AAK61382.1| basic proline-rich protein [Sus scrofa]	511	129	8e-29
L6_67_l_TC_P4-F03-SP6.ab1 1 603	603	gb|AAK61382.1| basic proline-rich protein [Sus scrofa]	511	119	8e-26
L6_67_l_TC_P4-F03-SP6.ab1 1 603	603	gb|AAK61382.1| basic proline-rich protein [Sus scrofa]	511	103	3e-21
L6_67_l_TC_P4-F03-SP6.ab1 1 603	603	gb|AAK61382.1| basic proline-rich protein [Sus scrofa]	511	103	3e-21
L6_67_l_TC_P4-F03-SP6.ab1 1 603	603	gb|AAK61382.1| basic proline-rich protein [Sus scrofa]	511	102	1e-20
L6_67_l_TC_P4-F03-SP6.ab1 1 603	603	gb|AAK61382.1| basic proline-rich protein [Sus scrofa]	511	99.4	8e-20
L6_67_l_TC_P4-F03-SP6.ab1 1 603	603	gb|AAK61382.1| basic proline-rich protein [Sus scrofa]	511	97.4	3e-19
L6_67_l_TC_P4-F03-SP6.ab1 1 603	603	gb|AAK61382.1| basic proline-rich protein [Sus scrofa]	511	94	4e-18
L6_67_l_TC_P4-F03-SP6.ab1 1 603	603	gb|AAK61382.1| basic proline-rich protein [Sus scrofa]	511	90.5	4e-17
L6_67_l_TC_P4-F03-SP6.ab1 1 603	603	gb|AAK61382.1| basic proline-rich protein [Sus scrofa]	511	89.7	7e-17
L6_67_l_TC_P4-F03-SP6.ab1 1 603	603	gb|AAK61382.1| basic proline-rich protein [Sus scrofa]	511	89	1e-16
L6_67_l_TC_P4-F03-SP6.ab1 1 603	603	gb|AAK61382.1| basic proline-rich protein [Sus scrofa]	511	84.3	3e-15
L6_67_l_TC_P4-F03-SP6.ab1 1 603	603	gb|AAK61382.1| basic proline-rich protein [Sus scrofa]	511	83.2	6e-15
L6_67_l_TC_P4-F03-SP6.ab1 1 603	603	gb|AAK61382.1| basic proline-rich protein [Sus scrofa]	511	82.4	1e-14
L6_67_l_TC_P4-F03-SP6.ab1 1 603	603	gb|AAK61382.1| basic proline-rich protein [Sus scrofa]	511	82	1e-14
L6_67_l_TC_P4-F03-SP6.ab1 1 603	603	gb|AAK61382.1| basic proline-rich protein [Sus scrofa]	511	77.4	3e-13
L6_67_l_TC_P4-F03-SP6.ab1 1 603	603	gb|AAK61382.1| basic proline-rich protein [Sus scrofa]	511	73.2	6e-12
L6_67_l_TC_P4-F03-SP6.ab1 1 603	603	gb|AAK61382.1| basic proline-rich protein [Sus scrofa]	511	70.1	5e-11
L6_67_l_TC_P4-F03-SP6.ab1 1 603	603	gb|AAK61382.1| basic proline-rich protein [Sus scrofa]	511	69.7	7e-11
L6_67_l_TC_P4-F03-SP6.ab1 1 603	603	gb|AAK61382.1| basic proline-rich protein [Sus scrofa]	511	69.3	9e-11
L6_67_l_TC_P4-F03-SP6.ab1 1 603	603	gb|AAK61382.1| basic proline-rich protein [Sus scrofa]	511	63.2	7e-09
L6_67_l_TC_P4-F03-SP6.ab1 1 603	603	gb|AAK61381.1| basic proline-rich protein [Sus scrofa]	566	177	2e-43
L6_67_l_TC_P4-F03-SP6.ab1 1 603	603	gb|AAK61381.1| basic proline-rich protein [Sus scrofa]	566	171	2e-41
L6_67_l_TC_P4-F03-SP6.ab1 1 603	603	gb|AAK61381.1| basic proline-rich protein [Sus scrofa]	566	171	2e-41
L6_67_l_TC_P4-F03-SP6.ab1 1 603	603	gb|AAK61381.1| basic proline-rich protein [Sus scrofa]	566	168	1e-40
L6_67_l_TC_P4-F03-SP6.ab1 1 603	603	gb|AAK61381.1| basic proline-rich protein [Sus scrofa]	566	166	4e-40
L6_67_l_TC_P4-F03-SP6.ab1 1 603	603	gb|AAK61381.1| basic proline-rich protein [Sus scrofa]	566	166	6e-40
L6_67_l_TC_P4-F03-SP6.ab1 1 603	603	gb|AAK61381.1| basic proline-rich protein [Sus scrofa]	566	164	2e-39
L6_67_l_TC_P4-F03-SP6.ab1 1 603	603	gb|AAK61381.1| basic proline-rich protein [Sus scrofa]	566	164	2e-39
L6_67_l_TC_P4-F03-SP6.ab1 1 603	603	gb|AAK61381.1| basic proline-rich protein [Sus scrofa]	566	164	3e-39
L6_67_l_TC_P4-F03-SP6.ab1 1 603	603	gb|AAK61381.1| basic proline-rich protein [Sus scrofa]	566	163	4e-39
L6_67_l_TC_P4-F03-SP6.ab1 1 603	603	gb|AAK61381.1| basic proline-rich protein [Sus scrofa]	566	163	5e-39
L6_67_l_TC_P4-F03-SP6.ab1 1 603	603	gb|AAK61381.1| basic proline-rich protein [Sus scrofa]	566	161	1e-38
L6_67_l_TC_P4-F03-SP6.ab1 1 603	603	gb|AAK61381.1| basic proline-rich protein [Sus scrofa]	566	160	3e-38
L6_67_l_TC_P4-F03-SP6.ab1 1 603	603	gb|AAK61381.1| basic proline-rich protein [Sus scrofa]	566	159	5e-38
L6_67_l_TC_P4-F03-SP6.ab1 1 603	603	gb|AAK61381.1| basic proline-rich protein [Sus scrofa]	566	157	3e-37
L6_67_l_TC_P4-F03-SP6.ab1 1 603	603	gb|AAK61381.1| basic proline-rich protein [Sus scrofa]	566	156	6e-37
L6_67_l_TC_P4-F03-SP6.ab1 1 603	603	gb|AAK61381.1| basic proline-rich protein [Sus scrofa]	566	153	4e-36
L6_67_l_TC_P4-F03-SP6.ab1 1 603	603	gb|AAK61381.1| basic proline-rich protein [Sus scrofa]	566	152	6e-36
L6_67_l_TC_P4-F03-SP6.ab1 1 603	603	gb|AAK61381.1| basic proline-rich protein [Sus scrofa]	566	151	1e-35
L6_67_l_TC_P4-F03-SP6.ab1 1 603	603	gb|AAK61381.1| basic proline-rich protein [Sus scrofa]	566	150	2e-35
L6_67_l_TC_P4-F03-SP6.ab1 1 603	603	gb|AAK61381.1| basic proline-rich protein [Sus scrofa]	566	148	2e-34
L6_67_l_TC_P4-F03-SP6.ab1 1 603	603	gb|AAK61381.1| basic proline-rich protein [Sus scrofa]	566	144	2e-33
L6_67_l_TC_P4-F03-SP6.ab1 1 603	603	gb|AAK61381.1| basic proline-rich protein [Sus scrofa]	566	143	4e-33
L6_67_l_TC_P4-F03-SP6.ab1 1 603	603	gb|AAK61381.1| basic proline-rich protein [Sus scrofa]	566	142	1e-32
L6_67_l_TC_P4-F03-SP6.ab1 1 603	603	gb|AAK61381.1| basic proline-rich protein [Sus scrofa]	566	132	7e-30
L6_67_l_TC_P4-F03-SP6.ab1 1 603	603	gb|AAK61381.1| basic proline-rich protein [Sus scrofa]	566	129	8e-29
L6_67_l_TC_P4-F03-SP6.ab1 1 603	603	gb|AAK61381.1| basic proline-rich protein [Sus scrofa]	566	119	8e-26
L6_67_l_TC_P4-F03-SP6.ab1 1 603	603	gb|AAK61381.1| basic proline-rich protein [Sus scrofa]	566	103	3e-21
L6_67_l_TC_P4-F03-SP6.ab1 1 603	603	gb|AAK61381.1| basic proline-rich protein [Sus scrofa]	566	102	1e-20
L6_67_l_TC_P4-F03-SP6.ab1 1 603	603	gb|AAK61381.1| basic proline-rich protein [Sus scrofa]	566	99.4	8e-20
L6_67_l_TC_P4-F03-SP6.ab1 1 603	603	gb|AAK61381.1| basic proline-rich protein [Sus scrofa]	566	98.6	1e-19
L6_67_l_TC_P4-F03-SP6.ab1 1 603	603	gb|AAK61381.1| basic proline-rich protein [Sus scrofa]	566	95.9	9e-19
L6_67_l_TC_P4-F03-SP6.ab1 1 603	603	gb|AAK61381.1| basic proline-rich protein [Sus scrofa]	566	94	4e-18
L6_67_l_TC_P4-F03-SP6.ab1 1 603	603	gb|AAK61381.1| basic proline-rich protein [Sus scrofa]	566	93.6	5e-18
L6_67_l_TC_P4-F03-SP6.ab1 1 603	603	gb|AAK61381.1| basic proline-rich protein [Sus scrofa]	566	91.3	2e-17
L6_67_l_TC_P4-F03-SP6.ab1 1 603	603	gb|AAK61381.1| basic proline-rich protein [Sus scrofa]	566	90.5	4e-17
L6_67_l_TC_P4-F03-SP6.ab1 1 603	603	gb|AAK61381.1| basic proline-rich protein [Sus scrofa]	566	89.7	7e-17
L6_67_l_TC_P4-F03-SP6.ab1 1 603	603	gb|AAK61381.1| basic proline-rich protein [Sus scrofa]	566	87.4	3e-16
L6_67_l_TC_P4-F03-SP6.ab1 1 603	603	gb|AAK61381.1| basic proline-rich protein [Sus scrofa]	566	84.3	3e-15
L6_67_l_TC_P4-F03-SP6.ab1 1 603	603	gb|AAK61381.1| basic proline-rich protein [Sus scrofa]	566	83.2	6e-15
L6_67_l_TC_P4-F03-SP6.ab1 1 603	603	gb|AAK61381.1| basic proline-rich protein [Sus scrofa]	566	83.2	6e-15
L6_67_l_TC_P4-F03-SP6.ab1 1 603	603	gb|AAK61381.1| basic proline-rich protein [Sus scrofa]	566	82.8	8e-15
L6_67_l_TC_P4-F03-SP6.ab1 1 603	603	gb|AAK61381.1| basic proline-rich protein [Sus scrofa]	566	82.4	1e-14
L6_67_l_TC_P4-F03-SP6.ab1 1 603	603	gb|AAK61381.1| basic proline-rich protein [Sus scrofa]	566	82	1e-14
L6_67_l_TC_P4-F03-SP6.ab1 1 603	603	gb|AAK61381.1| basic proline-rich protein [Sus scrofa]	566	77	4e-13
L6_67_l_TC_P4-F03-SP6.ab1 1 603	603	gb|AAK61381.1| basic proline-rich protein [Sus scrofa]	566	75.1	2e-12
L6_67_l_TC_P4-F03-SP6.ab1 1 603	603	gb|AAK61381.1| basic proline-rich protein [Sus scrofa]	566	72.8	8e-12
L6_67_l_TC_P4-F03-SP6.ab1 1 603	603	gb|AAK61381.1| basic proline-rich protein [Sus scrofa]	566	70.1	5e-11
L6_67_l_TC_P4-F03-SP6.ab1 1 603	603	gb|AAK61381.1| basic proline-rich protein [Sus scrofa]	566	69.7	7e-11
L6_67_l_TC_P4-F03-SP6.ab1 1 603	603	gb|AAK61381.1| basic proline-rich protein [Sus scrofa]	566	69.3	9e-11
L6_67_l_TC_P4-F03-SP6.ab1 1 603	603	gb|AAK61381.1| basic proline-rich protein [Sus scrofa]	566	58.2	2e-07
L6_67_l_TC_P4-F03-SP6.ab1 1 603	603	gb|AAK61383.1| basic proline-rich protein [Sus scrofa]	676	176	5e-43
L6_67_l_TC_P4-F03-SP6.ab1 1 603	603	gb|AAK61383.1| basic proline-rich protein [Sus scrofa]	676	175	9e-43
L6_67_l_TC_P4-F03-SP6.ab1 1 603	603	gb|AAK61383.1| basic proline-rich protein [Sus scrofa]	676	175	1e-42
L6_67_l_TC_P4-F03-SP6.ab1 1 603	603	gb|AAK61383.1| basic proline-rich protein [Sus scrofa]	676	175	1e-42
L6_67_l_TC_P4-F03-SP6.ab1 1 603	603	gb|AAK61383.1| basic proline-rich protein [Sus scrofa]	676	174	2e-42
L6_67_l_TC_P4-F03-SP6.ab1 1 603	603	gb|AAK61383.1| basic proline-rich protein [Sus scrofa]	676	174	2e-42
L6_67_l_TC_P4-F03-SP6.ab1 1 603	603	gb|AAK61383.1| basic proline-rich protein [Sus scrofa]	676	173	4e-42
L6_67_l_TC_P4-F03-SP6.ab1 1 603	603	gb|AAK61383.1| basic proline-rich protein [Sus scrofa]	676	173	4e-42
L6_67_l_TC_P4-F03-SP6.ab1 1 603	603	gb|AAK61383.1| basic proline-rich protein [Sus scrofa]	676	172	6e-42
L6_67_l_TC_P4-F03-SP6.ab1 1 603	603	gb|AAK61383.1| basic proline-rich protein [Sus scrofa]	676	172	6e-42
L6_67_l_TC_P4-F03-SP6.ab1 1 603	603	gb|AAK61383.1| basic proline-rich protein [Sus scrofa]	676	172	6e-42
L6_67_l_TC_P4-F03-SP6.ab1 1 603	603	gb|AAK61383.1| basic proline-rich protein [Sus scrofa]	676	172	8e-42
L6_67_l_TC_P4-F03-SP6.ab1 1 603	603	gb|AAK61383.1| basic proline-rich protein [Sus scrofa]	676	171	2e-41
L6_67_l_TC_P4-F03-SP6.ab1 1 603	603	gb|AAK61383.1| basic proline-rich protein [Sus scrofa]	676	170	3e-41
L6_67_l_TC_P4-F03-SP6.ab1 1 603	603	gb|AAK61383.1| basic proline-rich protein [Sus scrofa]	676	167	2e-40
L6_67_l_TC_P4-F03-SP6.ab1 1 603	603	gb|AAK61383.1| basic proline-rich protein [Sus scrofa]	676	166	7e-40
L6_67_l_TC_P4-F03-SP6.ab1 1 603	603	gb|AAK61383.1| basic proline-rich protein [Sus scrofa]	676	165	1e-39
L6_67_l_TC_P4-F03-SP6.ab1 1 603	603	gb|AAK61383.1| basic proline-rich protein [Sus scrofa]	676	164	3e-39
L6_67_l_TC_P4-F03-SP6.ab1 1 603	603	gb|AAK61383.1| basic proline-rich protein [Sus scrofa]	676	162	6e-39
L6_67_l_TC_P4-F03-SP6.ab1 1 603	603	gb|AAK61383.1| basic proline-rich protein [Sus scrofa]	676	161	2e-38
L6_67_l_TC_P4-F03-SP6.ab1 1 603	603	gb|AAK61383.1| basic proline-rich protein [Sus scrofa]	676	160	4e-38
L6_67_l_TC_P4-F03-SP6.ab1 1 603	603	gb|AAK61383.1| basic proline-rich protein [Sus scrofa]	676	159	5e-38
L6_67_l_TC_P4-F03-SP6.ab1 1 603	603	gb|AAK61383.1| basic proline-rich protein [Sus scrofa]	676	159	5e-38
L6_67_l_TC_P4-F03-SP6.ab1 1 603	603	gb|AAK61383.1| basic proline-rich protein [Sus scrofa]	676	159	5e-38
L6_67_l_TC_P4-F03-SP6.ab1 1 603	603	gb|AAK61383.1| basic proline-rich protein [Sus scrofa]	676	159	7e-38
L6_67_l_TC_P4-F03-SP6.ab1 1 603	603	gb|AAK61383.1| basic proline-rich protein [Sus scrofa]	676	158	2e-37
L6_67_l_TC_P4-F03-SP6.ab1 1 603	603	gb|AAK61383.1| basic proline-rich protein [Sus scrofa]	676	158	2e-37
L6_67_l_TC_P4-F03-SP6.ab1 1 603	603	gb|AAK61383.1| basic proline-rich protein [Sus scrofa]	676	157	3e-37
L6_67_l_TC_P4-F03-SP6.ab1 1 603	603	gb|AAK61383.1| basic proline-rich protein [Sus scrofa]	676	157	3e-37
L6_67_l_TC_P4-F03-SP6.ab1 1 603	603	gb|AAK61383.1| basic proline-rich protein [Sus scrofa]	676	155	1e-36
L6_67_l_TC_P4-F03-SP6.ab1 1 603	603	gb|AAK61383.1| basic proline-rich protein [Sus scrofa]	676	154	3e-36
L6_67_l_TC_P4-F03-SP6.ab1 1 603	603	gb|AAK61383.1| basic proline-rich protein [Sus scrofa]	676	153	4e-36
L6_67_l_TC_P4-F03-SP6.ab1 1 603	603	gb|AAK61383.1| basic proline-rich protein [Sus scrofa]	676	153	5e-36
L6_67_l_TC_P4-F03-SP6.ab1 1 603	603	gb|AAK61383.1| basic proline-rich protein [Sus scrofa]	676	146	5e-34
L6_67_l_TC_P4-F03-SP6.ab1 1 603	603	gb|AAK61383.1| basic proline-rich protein [Sus scrofa]	676	143	5e-33
L6_67_l_TC_P4-F03-SP6.ab1 1 603	603	gb|AAK61383.1| basic proline-rich protein [Sus scrofa]	676	134	2e-30
L6_67_l_TC_P4-F03-SP6.ab1 1 603	603	gb|AAK61383.1| basic proline-rich protein [Sus scrofa]	676	103	4e-21
L6_67_l_TC_P4-F03-SP6.ab1 1 603	603	gb|AAK61383.1| basic proline-rich protein [Sus scrofa]	676	103	4e-21
L6_67_l_TC_P4-F03-SP6.ab1 1 603	603	gb|AAK61383.1| basic proline-rich protein [Sus scrofa]	676	103	6e-21
L6_67_l_TC_P4-F03-SP6.ab1 1 603	603	gb|AAK61383.1| basic proline-rich protein [Sus scrofa]	676	102	8e-21
L6_67_l_TC_P4-F03-SP6.ab1 1 603	603	gb|AAK61383.1| basic proline-rich protein [Sus scrofa]	676	102	8e-21
L6_67_l_TC_P4-F03-SP6.ab1 1 603	603	gb|AAK61383.1| basic proline-rich protein [Sus scrofa]	676	102	1e-20
L6_67_l_TC_P4-F03-SP6.ab1 1 603	603	gb|AAK61383.1| basic proline-rich protein [Sus scrofa]	676	101	2e-20
L6_67_l_TC_P4-F03-SP6.ab1 1 603	603	gb|AAK61383.1| basic proline-rich protein [Sus scrofa]	676	100	4e-20
L6_67_l_TC_P4-F03-SP6.ab1 1 603	603	gb|AAK61383.1| basic proline-rich protein [Sus scrofa]	676	99.8	6e-20
L6_67_l_TC_P4-F03-SP6.ab1 1 603	603	gb|AAK61383.1| basic proline-rich protein [Sus scrofa]	676	99.8	6e-20
L6_67_l_TC_P4-F03-SP6.ab1 1 603	603	gb|AAK61383.1| basic proline-rich protein [Sus scrofa]	676	99.8	6e-20
L6_67_l_TC_P4-F03-SP6.ab1 1 603	603	gb|AAK61383.1| basic proline-rich protein [Sus scrofa]	676	98.6	1e-19
L6_67_l_TC_P4-F03-SP6.ab1 1 603	603	gb|AAK61383.1| basic proline-rich protein [Sus scrofa]	676	94.4	3e-18
L6_67_l_TC_P4-F03-SP6.ab1 1 603	603	gb|AAK61383.1| basic proline-rich protein [Sus scrofa]	676	92	1e-17
L6_67_l_TC_P4-F03-SP6.ab1 1 603	603	gb|AAK61383.1| basic proline-rich protein [Sus scrofa]	676	90.1	5e-17
L6_67_l_TC_P4-F03-SP6.ab1 1 603	603	gb|AAK61383.1| basic proline-rich protein [Sus scrofa]	676	88.6	1e-16
L6_67_l_TC_P4-F03-SP6.ab1 1 603	603	gb|AAK61383.1| basic proline-rich protein [Sus scrofa]	676	87	4e-16
L6_67_l_TC_P4-F03-SP6.ab1 1 603	603	gb|AAK61383.1| basic proline-rich protein [Sus scrofa]	676	83.2	6e-15
L6_67_l_TC_P4-F03-SP6.ab1 1 603	603	gb|AAK61383.1| basic proline-rich protein [Sus scrofa]	676	82.8	8e-15
L6_67_l_TC_P4-F03-SP6.ab1 1 603	603	gb|AAK61383.1| basic proline-rich protein [Sus scrofa]	676	79	1e-13
L6_67_l_TC_P4-F03-SP6.ab1 1 603	603	gb|AAK61383.1| basic proline-rich protein [Sus scrofa]	676	78.6	2e-13
L6_67_l_TC_P4-F03-SP6.ab1 1 603	603	gb|AAK61383.1| basic proline-rich protein [Sus scrofa]	676	69.3	9e-11
L6_67_l_TC_P4-F07-SP6.ab1 1 130	130	0	0	0	0
L6_67_l_TC_P4-F08-SP6.ab1 1 75	75	0	0	0	0
L6_67_l_TC_P4-G07-SP6.ab1 1 392	392	dbj|BAD82082.1| cytosolic factor-like protein [Oryza sativa (japonica cultivar-group)]	331	80.1	3e-14
L6_67_l_TC_P4-G07-SP6.ab1 1 392	392	ref|XP_463507.1| P0698A10.6 [Oryza sativa (japonica cultivar-group)] dbj|BAB92436.1| cytosolic factor-like protein [Oryza sativa (japonica cultivar-group)] dbj|BAB86220.1| contains ESTs AU093915(E1276),AU162319(E60301)~similar to cytosolic factor~unknown protein [Oryza sativa (japonica cultivar-group)]	613	80.1	3e-14
L6_67_l_TC_P4-G07-SP6.ab1 1 392	392	gb|AAT45009.1| unknown [Xerophyta humilis]	74	79.3	4e-14
L6_67_l_TC_P4-G09-SP6.ab1 1 195	195	gb|AAM61053.1| AtPH1-like protein [Arabidopsis thaliana]	144	120	1e-26
L6_67_l_TC_P4-G09-SP6.ab1 1 195	195	ref|NP_196190.1| unknown protein [Arabidopsis thaliana] gb|ABF58921.1| At5g05710 [Arabidopsis thaliana] dbj|BAB09665.1| AtPH1-like protein [Arabidopsis thaliana]	144	119	5e-26
L6_67_l_TC_P4-G09-SP6.ab1 1 195	195	ref|NP_915558.1| OJ1402_H07.10 [Oryza sativa (japonica cultivar-group)] dbj|BAD82314.1| pleckstrin homology (PH) domain-containing protein-like [Oryza sativa (japonica cultivar-group)] dbj|BAB63699.1| pleckstrin homology (PH) domain-containing protein-like [Oryza sativa (japonica cultivar-group)]	158	116	3e-25
L6_67_l_TC_P4-G10-SP6.ab1 1 805	805	gb|AAL82482.1| putative uncoupling protein [Lycopersicon esculentum]	306	408	e-112
L6_67_l_TC_P4-G10-SP6.ab1 1 805	805	gb|AAL82482.1| putative uncoupling protein [Lycopersicon esculentum]	306	80.1	9e-14
L6_67_l_TC_P4-G10-SP6.ab1 1 805	805	emb|CAA72107.1| mitochondrial uncoupling protein [Solanum tuberosum] emb|CAB60277.1| UCP [Solanum tuberosum]	306	408	e-112
L6_67_l_TC_P4-G10-SP6.ab1 1 805	805	emb|CAA72107.1| mitochondrial uncoupling protein [Solanum tuberosum] emb|CAB60277.1| UCP [Solanum tuberosum]	306	80.1	9e-14
L6_67_l_TC_P4-G10-SP6.ab1 1 805	805	dbj|BAC06495.1| mitochondrial uncoupling protein [Helicodiceros muscivorus]	304	397	e-109
L6_67_l_TC_P4-G10-SP6.ab1 1 805	805	dbj|BAC06495.1| mitochondrial uncoupling protein [Helicodiceros muscivorus]	304	77.8	5e-13
L6_67_l_TC_P4-H08-SP6.ab1 1 477	477	ref|NP_200876.1| unknown protein [Arabidopsis thaliana] gb|AAM14170.1| unknown protein [Arabidopsis thaliana] gb|AAL36227.1| unknown protein [Arabidopsis thaliana] dbj|BAB09841.1| unnamed protein product [Arabidopsis thaliana]	163	105	8e-22
L6_67_l_TC_P4-H08-SP6.ab1 1 477	477	gb|AAM62875.1| unknown [Arabidopsis thaliana]	163	103	3e-21
L6_67_l_TC_P4-H08-SP6.ab1 1 477	477	ref|NP_195943.1| unknown protein [Arabidopsis thaliana] gb|AAN13121.1| unknown protein [Arabidopsis thaliana] gb|AAK44090.1| unknown protein [Arabidopsis thaliana] emb|CAB86090.1| putative protein [Arabidopsis thaliana] dbj|BAB08383.1| unnamed protein product [Arabidopsis thaliana]	166	79.3	5e-14
L6_67_l_TC_P4-H12-SP6.ab1 1 244	244	0	0	0	0
L6_67_l_TC_P5-A07-SP6.ab1 1 234	234	0	0	0	0
L6_67_l_TC_P5-A08-SP6.ab1 1 184	184	0	0	0	0
L6_67_l_TC_P5-A11-SP6.ab1 1 181	181	0	0	0	0
L6_67_l_TC_P5-B04-SP6.ab1 1 46	46	0	0	0	0
L6_67_l_TC_P5-B05-SP6.ab1 1 144	144	0	0	0	0
L6_67_l_TC_P5-B06-SP6.ab1 1 431	431	gb|ABD33016.1| Transcription initiation factor IIF, alpha subunit [Medicago truncatula]	536	125	7e-28
L6_67_l_TC_P5-B06-SP6.ab1 1 431	431	gb|AAR28013.1| mutant TFIIF-alpha [Arabidopsis thaliana]	640	123	2e-27
L6_67_l_TC_P5-B06-SP6.ab1 1 431	431	emb|CAB78304.1| putative protein [Arabidopsis thaliana] emb|CAB53754.1| putative protein [Arabidopsis thaliana]	649	123	2e-27
L6_67_l_TC_P5-B07-SP6.ab1 1 441	441	ref|NP_175604.1| unknown protein [Arabidopsis thaliana]	78	57.8	1e-07
L6_67_l_TC_P5-B07-SP6.ab1 1 441	441	gb|ABF59266.1| unknown protein [Arabidopsis thaliana]	74	52	8e-06
L6_67_l_TC_P5-B11-SP6.ab1 1 222	222	gb|AAL56850.1| 4-coumarate:CoA ligase [Populus tomentosa]	536	107	1e-22
L6_67_l_TC_P5-B11-SP6.ab1 1 222	222	gb|AAL02145.1| 4-coumarate:CoA ligase [Populus tomentosa]	536	107	1e-22
L6_67_l_TC_P5-B11-SP6.ab1 1 222	222	gb|AAL02144.1| 4-coumarate:CoA ligase [Populus tomentosa]	536	107	1e-22
L6_67_l_TC_P5-E01-SP6.ab1 1 707	707	ref|NP_566127.1| lipid binding [Arabidopsis thaliana] dbj|BAE73262.1| xylogen like protein 6 [Arabidopsis thaliana] gb|AAL31145.1| At2g48140/F11L15.4 [Arabidopsis thaliana] gb|AAK74001.1| At2g48140/F11L15.4 [Arabidopsis thaliana] gb|AAM65600.1| unknown [Arabidopsis thaliana]	200	181	2e-44
L6_67_l_TC_P5-E01-SP6.ab1 1 707	707	gb|ABE87134.1| Plant lipid transfer/seed storage/trypsin-alpha amylase inhibitor Medicago truncatula]	190	156	6e-37
L6_67_l_TC_P5-E01-SP6.ab1 1 707	707	pir||H84923 hypothetical protein At2g48140 [imported] - Arabidopsis thaliana	171	151	2e-35
L6_67_l_TC_P5-F03-SP6.ab1 1 491	491	ref|NP_568159.1| unknown protein [Arabidopsis thaliana] gb|ABD19680.1| At5g05930 [Arabidopsis thaliana] gb|AAM51559.1| putative guanylate cyclase [Arabidopsis thaliana]	274	123	2e-27
L6_67_l_TC_P5-F03-SP6.ab1 1 491	491	dbj|BAB10798.1| unnamed protein product [Arabidopsis thaliana]	295	123	2e-27
L6_67_l_TC_P5-F03-SP6.ab1 1 491	491	gb|AAM61373.1| unknown [Arabidopsis thaliana]	274	119	6e-26
L6_67_l_TC_P5-G02-SP6.ab1 1 451	451	gb|AAC78102.1| 60S ribosomal protein L21 [Oryza sativa]	164	115	6e-25
L6_67_l_TC_P5-G02-SP6.ab1 1 451	451	ref|NP_921899.1| 60S ribosomal protein L21 [Oryza sativa (japonica cultivar-group)] gb|AAK27801.1| 60S ribosomal protein L21 [Oryza sativa (japonica cultivar-group)] gb|AAP54186.1| 60S ribosomal protein L21 [Oryza sativa (japonica cultivar-group)]	164	115	6e-25
L6_67_l_TC_P5-G02-SP6.ab1 1 451	451	ref|NP_563849.1| structural constituent of ribosome [Arabidopsis thaliana] ref|NP_563847.1| structural constituent of ribosome [Arabidopsis thaliana] gb|AAC33220.1| Putative ribosomal protein L21 [Arabidopsis thaliana] gb|AAN31914.1| putative 60S ribosomal protein L21 [Arabidopsis thaliana] gb|AAL15225.1| putative 60S ribosomal protein L21 [Arabidopsis thaliana] gb|AAK44042.1| putative 60S riboso…	164	109	4e-23
L6_67_l_TC_P5-G04-SP6.ab1 1 447	447	gb|ABD32854.1| Protein of unknown function [Medicago truncatula]	420	263	2e-69
L6_67_l_TC_P5-G04-SP6.ab1 1 447	447	ref|NP_974836.1| unknown protein [Arabidopsis thaliana] ref|NP_850871.1| unknown protein [Arabidopsis thaliana] gb|AAM51343.1| unknown protein [Arabidopsis thaliana] gb|AAK92732.1| unknown protein [Arabidopsis thaliana]	422	254	1e-66
L6_67_l_TC_P5-G04-SP6.ab1 1 447	447	gb|AAC13598.1| Hypothetical protein F21E10.13 [Arabidopsis thaliana]	396	254	1e-66
L6_67_l_TC_P5-G06-SP6.ab1 1 59	59	0	0	0	0
L6_67_l_TC_P5-G12-SP6.ab1 1 636	636	gb|ABE81381.1| ER lumen protein retaining receptor [Medicago truncatula]	433	331	1e-89
L6_67_l_TC_P5-G12-SP6.ab1 1 636	636	ref|NP_568047.1| receptor [Arabidopsis thaliana] gb|AAM63347.1| putative ER lumen protein retaining receptor [Arabidopsis thaliana]	273	326	4e-88
L6_67_l_TC_P5-G12-SP6.ab1 1 636	636	dbj|BAD33333.1| ER lumen protein-retaining receptor-like [Oryza sativa (japonica cultivar-group)]	272	325	6e-88
L6_67_l_TC_P5-H08-SP6.ab1 1 346	346	gb|AAB41550.1| vestitone reductase	326	78.2	1e-13
L6_67_l_TC_P5-H08-SP6.ab1 1 346	346	gb|AAD17997.1| sophorol reductase [Pisum sativum]	326	72.8	4e-12
L6_67_l_TC_P5-H08-SP6.ab1 1 346	346	gb|AAF17576.1| 2'-hydroxy isoflavone/dihydroflavonol reductase homolog [Glycine max]	326	72.8	4e-12
L6_67_l_TC_P5-H09-SP6.ab1 1 49	49	0	0	0	0
L6_67_L_TC_P6-A05-SP6.ab1 1 233	233	0	0	0	0
L6_67_L_TC_P6-A12-SP6.ab1 1 116	116	0	0	0	0
L6_67_L_TC_P6-B10-SP6.ab1 1 147	147	0	0	0	0
L6_67_L_TC_P6-C03-SP6.ab1 1 107	107	0	0	0	0
L6_67_L_TC_P6-D02-SP6.ab1 1 23	23	0	0	0	0
L6_67_L_TC_P6-D08-SP6.ab1 1 178	178	0	0	0	0
L6_67_L_TC_P6-D10-SP6.ab1 1 240	240	gb|AAK62450.1| Unknown protein [Arabidopsis thaliana]	301	146	3e-34
L6_67_L_TC_P6-D10-SP6.ab1 1 240	240	gb|AAM65668.1| unknown [Arabidopsis thaliana]	300	146	3e-34
L6_67_L_TC_P6-D10-SP6.ab1 1 240	240	ref|NP_564806.1| NRS/ER (NUCLEOTIDE-RHAMNOSE SYNTHASE/EPIMERASE-REDUCTASE) Arabidopsis thaliana] gb|AAR99502.1| 3,5-epimerase/4-reductase [Arabidopsis thaliana] gb|AAG48808.1| unknown protein [Arabidopsis thaliana] gb|AAF75813.1| Contains weak similarity to 5-epimerase from Saccharopolyspora erythraea gb|L37354. ESTs gb|T41773, gb|R29767, gb|T88368, gb|F13963 come from this gene. [Arabidopsis tha…	301	146	3e-34
L6_67_L_TC_P6-E06-SP6.ab1 1 662	662	gb|AAR03591.1| ARD-like protein [Brassica juncea]	195	355	1e-96
L6_67_L_TC_P6-E06-SP6.ab1 1 662	662	ref|NP_567441.1| metal ion binding [Arabidopsis thaliana] gb|AAL58908.1| AT4g14710/dl3395c [Arabidopsis thaliana] gb|AAM63805.1| submergence induced protein 2A [Arabidopsis thaliana] sp|Q8W108|ARD3_ARATH 1,2-dihydroxy-3-keto-5-methylthiopentene dioxygenase 3 Aci-reductone dioxygenase 3) gb|AAW70407.1| At4g14710 [Arabidopsis thaliana]	199	353	2e-96
L6_67_L_TC_P6-E06-SP6.ab1 1 662	662	ref|NP_001031640.1| metal ion binding [Arabidopsis thaliana]	200	349	6e-95
L6_67_L_TC_P6-E11-SP6.ab1 1 302	302	ref|NP_197636.1| structural constituent of ribosome [Arabidopsis thaliana] gb|AAL76135.1| AT5g22440/MWD9_24 [Arabidopsis thaliana] gb|AAK59854.1| AT5g22440/MWD9_24 [Arabidopsis thaliana] dbj|BAB08343.1| 60S ribosomal protein L10A [Arabidopsis thaliana] sp|P59231|R10AC_ARATH 60S ribosomal protein L10a-3	217	62.4	6e-09
L6_67_L_TC_P6-E11-SP6.ab1 1 302	302	gb|ABE94025.1| Ribosomal protein L1 [Medicago truncatula]	216	61.6	1e-08
L6_67_L_TC_P6-E11-SP6.ab1 1 302	302	dbj|BAD28853.1| putative ribosomal protein L10a [Oryza sativa (japonica cultivar-group)]	216	61.2	1e-08
L6_67_L_TC_P6-F07-SP6.ab1 1 110	110	emb|CAB80132.1| putative protein [Arabidopsis thaliana] emb|CAA17557.1| putative protein [Arabidopsis thaliana]	279	60.8	2e-08
L6_67_L_TC_P6-F07-SP6.ab1 1 110	110	ref|NP_567956.1| rhodopsin-like receptor [Arabidopsis thaliana] gb|AAT41866.1| At4g34150 [Arabidopsis thaliana] gb|AAN31905.1| unknown protein [Arabidopsis thaliana] gb|AAL06551.1| AT4g34150/F28A23_90 [Arabidopsis thaliana]	247	60.8	2e-08
L6_67_L_TC_P6-F08-SP6.ab1 1 430	430	gb|AAT68774.1| flavanone 3-hydroxylase [Camellia sinensis]	368	273	2e-72
L6_67_L_TC_P6-F08-SP6.ab1 1 430	430	emb|CAB97360.1| flavanone 3-hydroxylase [Juglans nigra]	272	271	6e-72
L6_67_L_TC_P6-F08-SP6.ab1 1 430	430	gb|ABA01482.1| gibberellin 20-oxidase 1 [Gossypium hirsutum]	368	267	9e-71
L6_67_L_TC_P6-F12-SP6.ab1 1 740	740	gb|ABE77697.1| AAA ATPase, central region; 26S proteasome subunit P45 [Medicago truncatula]	415	367	e-100
L6_67_L_TC_P6-F12-SP6.ab1 1 740	740	gb|AAV85728.1| At5g58290 [Arabidopsis thaliana] ref|NP_200637.1| RPT3; ATPase [Arabidopsis thaliana] gb|AAL49932.1| AT4g10340/F24G24_140 [Arabidopsis thaliana] dbj|BAA96920.1| 26S proteasome AAA-ATPase subunit RPT3 [Arabidopsis thaliana] gb|AAF22523.1| 26S proteasome AAA-ATPase subunit RPT3 [Arabidopsis thaliana] sp|Q9SEI4|PRS6B_ARATH 26S protease regulatory subunit 6B homolog (26S proteasome AAA…	408	365	e-099
L6_67_L_TC_P6-F12-SP6.ab1 1 740	740	sp|P54778|PRS6B_SOLTU 26S protease regulatory subunit 6B homolog gb|AAB67835.1| POTATP1	413	365	e-099
L6_67_L_TC_P6-G04-SP6.ab1 1 430	430	gb|ABE89815.1| hypothetical protein MtrDRAFT_AC148171g28v1 [Medicago truncatula]	106	80.9	2e-14
L6_67_L_TC_P6-G04-SP6.ab1 1 430	430	gb|ABB29930.1| unknown [Solanum tuberosum] gb|ABA46781.1| unknown [Solanum tuberosum]	105	80.5	2e-14
L6_67_L_TC_P6-G04-SP6.ab1 1 430	430	gb|AAX92680.1| C2H2 type zinc finger family protein [Picea abies]	104	78.2	1e-13
L6_67_L_TC_P6-G08-SP6.ab1 1 350	350	gb|ABE90073.1| DSBA oxidoreductase [Medicago truncatula] gb|ABE87781.1| DSBA oxidoreductase [Medicago truncatula]	217	60.1	3e-08
L6_67_L_TC_P6-G09-SP6.ab1 1 311	311	gb|ABA81866.1| unknown [Solanum tuberosum]	236	122	5e-27
L6_67_L_TC_P6-G09-SP6.ab1 1 311	311	ref|XP_479086.1| translocase inner membrane-like protein [Oryza sativa (japonica cultivar-group)] ref|XP_506452.1| PREDICTED OSJNBb0040H10.15 gene product [Oryza sativa (japonica cultivar-group)] dbj|BAC83874.1| translocase inner membrane-like protein [Oryza sativa (japonica cultivar-group)]	223	86.3	4e-16
L6_67_L_TC_P6-G09-SP6.ab1 1 311	311	ref|NP_181277.1| ATTIM17-2; protein translocase/ protein transporter [Arabidopsis thaliana] ref|NP_973621.1| ATTIM17-2; protein translocase/ protein transporter [Arabidopsis thaliana] gb|AAK64130.1| putative protein translocase [Arabidopsis thaliana] gb|AAK25968.1| putative protein translocase [Arabidopsis thaliana] gb|AAC98060.1| putative protein translocase [Arabidopsis thaliana] gb|AAL06994.1|…	243	84.7	1e-15
L6_67_L_TC_P6-G10-SP6.ab1 1 232	232	0	0	0	0
L6_67_L_TC_P6-H05-SP6.ab1 1 207	207	0	0	0	0
L6_67_L_TC_P6-H06-SP6.ab1 1 48	48	0	0	0	0
L6_67_L_TC_P6-H11-SP6.ab1 1 65	65	0	0	0	0
L6_67_L_TC_P7-B02-SP6.ab1 1 46	46	0	0	0	0
L6_67_L_TC_P7-B10-SP6.ab1 1 624	624	ref|NP_062318.1| formin 2 [Mus musculus] gb|AAF72883.1| formin-2 [Mus musculus] sp|Q9JL04|FMN2_MOUSE Formin-2	1567	58.9	1e-07
L6_67_L_TC_P7-B10-SP6.ab1 1 624	624	ref|NP_062318.1| formin 2 [Mus musculus] gb|AAF72883.1| formin-2 [Mus musculus] sp|Q9JL04|FMN2_MOUSE Formin-2	1567	53.5	6e-06
L6_67_L_TC_P7-B10-SP6.ab1 1 624	624	ref|NP_062318.1| formin 2 [Mus musculus] gb|AAF72883.1| formin-2 [Mus musculus] sp|Q9JL04|FMN2_MOUSE Formin-2	1567	52.8	1e-05
L6_67_L_TC_P7-B10-SP6.ab1 1 624	624	emb|CAI17009.1| formin 2 [Homo sapiens] emb|CAH70931.1| formin 2 [Homo sapiens] emb|CAI17121.1| formin 2 [Homo sapiens] emb|CAI15795.1| formin 2 [Homo sapiens] ref|NP_064450.2| formin 2 [Homo sapiens]	1865	57.8	3e-07
L6_67_L_TC_P7-B10-SP6.ab1 1 624	624	emb|CAI17009.1| formin 2 [Homo sapiens] emb|CAH70931.1| formin 2 [Homo sapiens] emb|CAI17121.1| formin 2 [Homo sapiens] emb|CAI15795.1| formin 2 [Homo sapiens] ref|NP_064450.2| formin 2 [Homo sapiens]	1865	55.5	2e-06
L6_67_L_TC_P7-B10-SP6.ab1 1 624	624	emb|CAI17009.1| formin 2 [Homo sapiens] emb|CAH70931.1| formin 2 [Homo sapiens] emb|CAI17121.1| formin 2 [Homo sapiens] emb|CAI15795.1| formin 2 [Homo sapiens] ref|NP_064450.2| formin 2 [Homo sapiens]	1865	53.9	4e-06
L6_67_L_TC_P7-B10-SP6.ab1 1 624	624	emb|CAI17009.1| formin 2 [Homo sapiens] emb|CAH70931.1| formin 2 [Homo sapiens] emb|CAI17121.1| formin 2 [Homo sapiens] emb|CAI15795.1| formin 2 [Homo sapiens] ref|NP_064450.2| formin 2 [Homo sapiens]	1865	53.9	4e-06
L6_67_L_TC_P7-B10-SP6.ab1 1 624	624	emb|CAI17009.1| formin 2 [Homo sapiens] emb|CAH70931.1| formin 2 [Homo sapiens] emb|CAI17121.1| formin 2 [Homo sapiens] emb|CAI15795.1| formin 2 [Homo sapiens] ref|NP_064450.2| formin 2 [Homo sapiens]	1865	53.5	6e-06
L6_67_L_TC_P7-B10-SP6.ab1 1 624	624	emb|CAI17009.1| formin 2 [Homo sapiens] emb|CAH70931.1| formin 2 [Homo sapiens] emb|CAI17121.1| formin 2 [Homo sapiens] emb|CAI15795.1| formin 2 [Homo sapiens] ref|NP_064450.2| formin 2 [Homo sapiens]	1865	53.5	6e-06
L6_67_L_TC_P7-B10-SP6.ab1 1 624	624	emb|CAI17009.1| formin 2 [Homo sapiens] emb|CAH70931.1| formin 2 [Homo sapiens] emb|CAI17121.1| formin 2 [Homo sapiens] emb|CAI15795.1| formin 2 [Homo sapiens] ref|NP_064450.2| formin 2 [Homo sapiens]	1865	53.5	6e-06
L6_67_L_TC_P7-B10-SP6.ab1 1 624	624	emb|CAI17009.1| formin 2 [Homo sapiens] emb|CAH70931.1| formin 2 [Homo sapiens] emb|CAI17121.1| formin 2 [Homo sapiens] emb|CAI15795.1| formin 2 [Homo sapiens] ref|NP_064450.2| formin 2 [Homo sapiens]	1865	53.5	6e-06
L6_67_L_TC_P7-B10-SP6.ab1 1 624	624	emb|CAI17009.1| formin 2 [Homo sapiens] emb|CAH70931.1| formin 2 [Homo sapiens] emb|CAI17121.1| formin 2 [Homo sapiens] emb|CAI15795.1| formin 2 [Homo sapiens] ref|NP_064450.2| formin 2 [Homo sapiens]	1865	53.5	6e-06
L6_67_L_TC_P7-B10-SP6.ab1 1 624	624	gb|AAH94606.1| Fmn2 protein [Mus musculus]	1578	56.6	7e-07
L6_67_L_TC_P7-B10-SP6.ab1 1 624	624	gb|AAH94606.1| Fmn2 protein [Mus musculus]	1578	52.8	1e-05
L6_67_L_TC_P7-C02-SP6.ab1 1 426	426	ref|NP_198917.1| DNA binding / DNA-directed RNA polymerase [Arabidopsis thaliana] gb|AAL85038.1| unknown protein [Arabidopsis thaliana] gb|AAK76628.1| unknown protein [Arabidopsis thaliana] gb|AAM67289.1| DNA directed RNA polymerase II polypeptide K [Arabidopsis thaliana] dbj|BAB09703.1| unnamed protein product [Arabidopsis thaliana]	51	103	3e-21
L6_67_L_TC_P7-C02-SP6.ab1 1 426	426	emb|CAF99338.1| unnamed protein product [Tetraodon nigroviridis]	58	72	7e-12
L6_67_L_TC_P7-C02-SP6.ab1 1 426	426	ref|XP_476371.1| hypothetical protein [Oryza sativa (japonica cultivar-group)] dbj|BAD31116.1| hypothetical protein [Oryza sativa (japonica cultivar-group)] dbj|BAD31934.1| hypothetical protein [Oryza sativa (japonica cultivar-group)] dbj|BAC10371.1| hypothetical protein [Oryza sativa (japonica cultivar-group)]	65	71.6	9e-12
L6_67_L_TC_P7-C03-SP6.ab1 1 95	95	0	0	0	0
L6_67_L_TC_P7-C11-SP6.ab1 1 386	386	ref|NP_199977.1| YLS7 [Arabidopsis thaliana] gb|AAM91807.1| unknown protein [Arabidopsis thaliana] gb|AAL87282.1| unknown protein [Arabidopsis thaliana] dbj|BAB08680.1| unnamed protein product [Arabidopsis thaliana] dbj|BAB32887.1| leaf-senescence-related protein [Arabidopsis thaliana]	501	90.5	2e-17
L6_67_L_TC_P7-C11-SP6.ab1 1 386	386	ref|NP_914815.1| leaf senescence related protein-like [Oryza sativa (japonica cultivar-group)] dbj|BAB92665.1| leaf senescence protein-like [Oryza sativa (japonica cultivar-group)]	502	83.2	3e-15
L6_67_L_TC_P7-C11-SP6.ab1 1 386	386	ref|NP_001031712.1| unknown protein [Arabidopsis thaliana] ref|NP_194266.2| unknown protein [Arabidopsis thaliana] gb|AAM91693.1| unknown protein [Arabidopsis thaliana] gb|AAL49815.1| unknown protein [Arabidopsis thaliana]	533	79	6e-14
L6_67_L_TC_P7-D04-SP6.ab1 1 293	293	gb|AAL73489.1| repressor protein [Glycine max]	156	107	2e-22
L6_67_L_TC_P7-D04-SP6.ab1 1 293	293	gb|ABE81583.1| Histone-fold/TFIID-TAF/NF-Y [Medicago truncatula]	156	103	2e-21
L6_67_L_TC_P7-D04-SP6.ab1 1 293	293	ref|NP_001031927.1| unknown protein [Arabidopsis thaliana]	158	91.3	1e-17
L6_67_L_TC_P7-D06-SP6.ab1 1 339	339	ref|NP_191107.1| unknown protein [Arabidopsis thaliana] dbj|BAC41817.1| putative elicitor responsive/phloem [Arabidopsis thaliana] emb|CAB75905.1| elicitor responsive/phloem-like protein [Arabidopsis thaliana]	156	133	3e-30
L6_67_L_TC_P7-D06-SP6.ab1 1 339	339	ref|NP_915435.1| putative FIERG1 protein [Oryza sativa (japonica cultivar-group)]	151	131	8e-30
L6_67_L_TC_P7-D06-SP6.ab1 1 339	339	gb|AAP47157.1| elicitor-responsive protein [Oryza sativa]	159	131	8e-30
L6_67_L_TC_P7-E05-SP6.ab1 1 249	249	0	0	0	0
L6_67_L_TC_P7-E10-SP6.ab1 1 97	97	0	0	0	0
L6_67_L_TC_P7-F01-SP6.ab1 1 171	171	ref|XP_469434.1| eukaryotic peptide chain release factor subunit 1-3 (eRF1-3) [Oryza sativa (japonica cultivar-group)] gb|AAX95517.1| Putative peptide chain release factor subunit 1 protein [Oryza sativa (japonica cultivar-group)] gb|AAS07262.1| eukaryotic peptide chain release factor subunit 1-3 (eRF1-3) [Oryza sativa (japonica cultivar-group)]	437	119	4e-26
L6_67_L_TC_P7-F01-SP6.ab1 1 171	171	gb|AAN28907.1| At5g47880/MCA23_22 [Arabidopsis thaliana] gb|AAK91475.1| AT5g47880/MCA23_22 [Arabidopsis thaliana]	436	118	7e-26
L6_67_L_TC_P7-F01-SP6.ab1 1 171	171	ref|NP_001032029.1| ERF1-1 (EUKARYOTIC RELEASE FACTOR 1-1); translation release factor/ translation release factor, codon specific [Arabidopsis thaliana] ref|NP_199599.1| ERF1-1 (EUKARYOTIC RELEASE FACTOR 1-1); translation release factor/ translation release factor, codon specific [Arabidopsis thaliana] dbj|BAB11335.1| eukaryotic release factor 1 homolog [Arabidopsis thaliana] sp|Q39097|ERF1X_ARA…	436	118	7e-26
L6_67_L_TC_P7-F09-SP6.ab1 1 263	263	gb|ABC75361.1| 2-oxo acid dehydrogenase, lipoyl-binding site [Medicago truncatula]	155	150	2e-35
L6_67_L_TC_P7-F09-SP6.ab1 1 263	263	ref|NP_181057.1| glycine dehydrogenase (decarboxylating) [Arabidopsis thaliana] gb|AAC61829.1| glycine decarboxylase complex H-protein [Arabidopsis thaliana] gb|AAL31106.1| At2g35120/T4C15.21 [Arabidopsis thaliana] gb|AAL06993.1| At2g35120/T4C15.21 [Arabidopsis thaliana]	156	139	3e-32
L6_67_L_TC_P7-F09-SP6.ab1 1 263	263	gb|AAO63775.1| glycine decarboxylase complex H-protein [Populus tremuloides]	155	137	1e-31
L6_67_L_TC_P7-F10-SP6.ab1 1 432	432	pir||B84543 actin depolymerizing factor 5 [imported] - Arabidopsis thaliana	132	185	6e-46
L6_67_L_TC_P7-F10-SP6.ab1 1 432	432	ref|NP_565390.1| ADF5 (ACTIN DEPOLYMERIZING FACTOR 5); actin binding [Arabidopsis thaliana] gb|AAK93742.1| putative actin depolymerizing factor 5 [Arabidopsis thaliana] gb|AAK26012.1| putative actin depolymerizing factor 5 [Arabidopsis thaliana] gb|AAD24603.2| actin depolymerizing factor 5 [Arabidopsis thaliana] gb|AAM63761.1| Actin-depolymerizing factor 5 (ADF-5) (AtADF5) [Arabidopsis thaliana] …	143	185	6e-46
L6_67_L_TC_P7-F10-SP6.ab1 1 432	432	ref|NP_195223.1| actin binding [Arabidopsis thaliana] emb|CAB80214.1| actin depolymerizing factor-like protein [Arabidopsis thaliana] emb|CAA17762.1| actin depolymerizing factor-like protein [Arabidopsis thaliana]	130	180	1e-44
L6_67_L_TC_P7-F12-SP6.ab1 1 159	159	ref|NP_566608.1| unknown protein [Arabidopsis thaliana] gb|AAL76140.1| AT3g18410/MYF24_12 [Arabidopsis thaliana] gb|AAK59857.1| AT3g18410/MYF24_12 [Arabidopsis thaliana] gb|AAM65938.1| unknown [Arabidopsis thaliana]	106	93.6	2e-18
L6_67_L_TC_P7-F12-SP6.ab1 1 159	159	dbj|BAB01107.1| unnamed protein product [Arabidopsis thaliana]	102	93.6	2e-18
L6_67_L_TC_P7-F12-SP6.ab1 1 159	159	ref|NP_564540.1| unknown protein [Arabidopsis thaliana] gb|AAF69699.1| F27J15.9 [Arabidopsis thaliana] gb|AAO42943.1| At1g49140 [Arabidopsis thaliana] gb|AAM61356.1| unknown [Arabidopsis thaliana] dbj|BAC43118.1| putative NADH-ubiquinone oxidoreductase 12 kD subunit [Arabidopsis thaliana]	107	93.2	3e-18
L6_67_L_TC_P7-G04-SP6.ab1 1 372	372	gb|AAB48305.1| Hs1pro-1 [Beta procumbens]	282	174	1e-42
L6_67_L_TC_P7-G04-SP6.ab1 1 372	372	gb|AAM64956.1| putative nematode-resistance protein [Arabidopsis thaliana]	435	170	2e-41
L6_67_L_TC_P7-G04-SP6.ab1 1 372	372	ref|NP_915551.1| putative nematode resistance-like protein [Oryza sativa (japonica cultivar-group)] gb|AAO72642.1| putative nematode-resistance protein [Oryza sativa (japonica cultivar-group)]	474	169	3e-41
L6_67_L_TC_P7-G05-SP6.ab1 1 494	494	emb|CAA98188.1| RAN1B [Lotus corniculatus var. japonicus] sp|P54766|RAN1B_LOTJA GTP-binding nuclear protein Ran1B	209	141	1e-32
L6_67_L_TC_P7-G05-SP6.ab1 1 494	494	gb|AAM12880.1| GTP-binding protein [Helianthus annuus]	221	140	1e-32
L6_67_L_TC_P7-G05-SP6.ab1 1 494	494	gb|AAN31865.1| putative small Ras GTP-binding protein [Arabidopsis thaliana]	221	140	3e-32
L6_67_L_TC_P7-G07-SP6.ab1 1 301	301	ref|NP_180178.1| glycine dehydrogenase (decarboxylating) [Arabidopsis thaliana] gb|AAC31228.1| putative glycine dehydrogenase [Arabidopsis thaliana] sp|O80988|GCSP_ARATH Glycine dehydrogenase [decarboxylating], mitochondrial precursor Glycine decarboxylase) (Glycine cleavage system P-protein)	1044	192	5e-48
L6_67_L_TC_P7-G07-SP6.ab1 1 301	301	emb|CAB16918.1| P-Protein precursor [Solanum tuberosum] sp|O49954|GCSP_SOLTU Glycine dehydrogenase [decarboxylating], mitochondrial precursor Glycine decarboxylase) (Glycine cleavage system P-protein)	1035	190	1e-47
L6_67_L_TC_P7-G07-SP6.ab1 1 301	301	emb|CAA38252.1| P-protein subunit of glycine decarboxylase enzyme complex [Pisum sativum]	153	187	1e-46
L6_67_L_TC_P7-G11-SP6.ab1 1 383	383	ref|NP_910689.1| hypothetical protein~predicted by FGENESH etc. [Oryza sativa japonica cultivar-group)]	164	75.9	5e-13
L6_67_L_TC_P7-G11-SP6.ab1 1 383	383	emb|CAJ30047.1| conserved hypothetical protein [Magnetospirillum gryphiswaldense]	149	73.2	3e-12
L6_67_L_TC_P7-G11-SP6.ab1 1 383	383	ref|ZP_00948066.1| hypothetical protein BbacK_01000360 [Bartonella bacilliformis KC583]	152	60.5	2e-08
L6_67_L_TC_P7-H05-SP6.ab1 1 28	28	0	0	0	0
L7_67_L_TC_P1-A08-SP6.ab1 1 21	21	0	0	0	0
L7_67_L_TC_P1-D03-SP6.ab1 1 141	141	gb|AAB23481.2| fruit-ripening gene [Lycopersicon esculentum] sp|P54153|MSRA_LYCES Peptide methionine sulfoxide reductase (Protein-methionine-S-oxide reductase) (Peptide Met(O) reductase) (Fruit-ripening protein E4)	196	81.6	9e-15
L7_67_L_TC_P1-D03-SP6.ab1 1 141	141	gb|AAS46231.1| methionine sulfoxide reductase A [Populus balsamifera subsp. trichocarpa x Populus deltoides]	190	73.9	2e-12
L7_67_L_TC_P1-D03-SP6.ab1 1 141	141	emb|CAC17011.1| methionine sulfoxide reductase [Fragaria x ananassa]	191	72.4	5e-12
L7_67_L_TC_P1-F12-SP6.ab1 1 445	423	ref|NP_173458.1| SMT2 (STEROL METHYLTRANSFERASE 2) [Arabidopsis thaliana] gb|AAG48780.1| putative sterol-C-methyltransferase [Arabidopsis thaliana] gb|AAM45009.1| putative sterol-C-methyltransferase [Arabidopsis thaliana] gb|AAK76716.1| putative sterol-C-methyltransferase [Arabidopsis thaliana] gb|AAF88156.1| Identical to 24-sterol C-methyltransferase from Arabidopsis thaliana gi|2129517 and is a…	361	172	5e-42
L7_67_L_TC_P1-F12-SP6.ab1 1 445	423	gb|AAN31890.1| putative sterol-C-methyltransferase [Arabidopsis thaliana]	361	172	5e-42
L7_67_L_TC_P1-F12-SP6.ab1 1 445	423	gb|AAM91592.1| 24-sterol C-methyltransferase [Arabidopsis thaliana] gb|AAN72104.1| 24-sterol C-methyltransferase [Arabidopsis thaliana]	361	172	5e-42
L7_67_L_TC_P1-G10-SP6.ab1 1 29	29	0	0	0	0
L7_67_L_TC_P2-C07-SP6.ab1 1 217	217	ref|NP_921531.1| putative endopeptidase [Oryza sativa (japonica cultivar-group)]	679	106	3e-22
L7_67_L_TC_P2-C07-SP6.ab1 1 217	217	ref|NP_568482.1| ATP binding / protein kinase/ protein serine/threonine kinase Arabidopsis thaliana] gb|AAN15475.1| Unknown protein [Arabidopsis thaliana] gb|AAK43855.1| Unknown protein [Arabidopsis thaliana]	226	106	3e-22
L7_67_L_TC_P2-C07-SP6.ab1 1 217	217	gb|AAD40133.1| contains similarity to protein kinase domains; Pfam PF00069, Score=15.8, E=0.0027, N=1 [Arabidopsis thaliana]	290	106	3e-22
L7_67_L_TC_P2-E06-SP6.ab1 1 129	129	gb|ABF56176.1| CAB11 [Theobroma cacao]	72	88.6	7e-17
L7_67_L_TC_P2-E06-SP6.ab1 1 129	129	ref|NP_190331.3| CAB4; chlorophyll binding [Arabidopsis thaliana] gb|AAN15412.1| chlorophyll A-B binding protein 4 precursor homolog [Arabidopsis thaliana] emb|CAB61973.1| CHLOROPHYLL A-B BINDING PROTEIN 4 PRECURSOR homolog [Arabidopsis thaliana] gb|AAM13079.1| chlorophyll A-B binding protein 4 precursor homolog [Arabidopsis thaliana] gb|AAM63472.1| chlorophyll a-b binding protein 4 precursor hom…	251	81.3	1e-14
L7_67_L_TC_P2-E06-SP6.ab1 1 129	129	emb|CAE30280.1| chlorophyll a /b binding protein [Beta vulgaris] gb|AAH02118.1| Unknown (protein for MGC:6623) [Mus musculus]	252	80.5	2e-14
L7_67_L_TC_P2-E10-SP6.ab1 1 46	46	0	0	0	0
L7_67_L_TC_P2-F09-SP6.ab1 1 85	85	0	0	0	0
L7_67_L_TC_P2-G12-SP6.ab1 1 674	674	gb|AAS77687.2| LacZ-alpha [Shuttle vector pLPV111]	121	63.5	7e-09
L7_67_L_TC_P2-G12-SP6.ab1 1 674	674	emb|CAA71575.1| fused-ccdB [Cloning vector pZeRO-2T]	217	62.8	1e-08
L7_67_L_TC_P2-G12-SP6.ab1 1 674	674	gb|AAS78491.1| LacZ alpha & ccdB lethal fusion protein [Cloning vector pZero++ Kan] gb|AAS78488.1| LacZ alpha & ccdB lethal fusion protein [Cloning vector pZero++ Amp]	237	62.4	1e-08
L7_67_L_TC_P3-A08-SP6.ab1 1 487	487	gb|ABC69764.1| unknown [Vitis pseudoreticulata]	211	237	1e-61
L7_67_L_TC_P3-A08-SP6.ab1 1 487	487	ref|NP_194094.1| unknown protein [Arabidopsis thaliana] emb|CAB79318.1| putative protein [Arabidopsis thaliana] emb|CAA23029.1| putative protein [Arabidopsis thaliana] gb|AAM91465.1| AT4g23630/F9D16_100 [Arabidopsis thaliana] gb|AAK91338.1| AT4g23630/F9D16_100 [Arabidopsis thaliana] gb|AAM65433.1| unknown [Arabidopsis thaliana]	275	166	4e-40
L7_67_L_TC_P3-A08-SP6.ab1 1 487	487	ref|NP_194094.1| unknown protein [Arabidopsis thaliana] emb|CAB79318.1| putative protein [Arabidopsis thaliana] emb|CAA23029.1| putative protein [Arabidopsis thaliana] gb|AAM91465.1| AT4g23630/F9D16_100 [Arabidopsis thaliana] gb|AAK91338.1| AT4g23630/F9D16_100 [Arabidopsis thaliana] gb|AAM65433.1| unknown [Arabidopsis thaliana]	275	90.1	3e-17
L7_67_L_TC_P3-A08-SP6.ab1 1 487	487	ref|NP_192861.1| unknown protein [Arabidopsis thaliana] gb|AAK59408.1| unknown protein [Arabidopsis thaliana] emb|CAB81223.1| putative protein [Arabidopsis thaliana] emb|CAB51406.1| putative protein [Arabidopsis thaliana] gb|AAL14401.1| AT4g11220/F8L21_10 [Arabidopsis thaliana] gb|AAK82535.1| AT4g11220/F8L21_10 [Arabidopsis thaliana] gb|AAM64366.1| unknown [Arabidopsis thaliana] gb|AAN86201.1| un…	271	157	1e-37
L7_67_L_TC_P3-A08-SP6.ab1 1 487	487	ref|NP_192861.1| unknown protein [Arabidopsis thaliana] gb|AAK59408.1| unknown protein [Arabidopsis thaliana] emb|CAB81223.1| putative protein [Arabidopsis thaliana] emb|CAB51406.1| putative protein [Arabidopsis thaliana] gb|AAL14401.1| AT4g11220/F8L21_10 [Arabidopsis thaliana] gb|AAK82535.1| AT4g11220/F8L21_10 [Arabidopsis thaliana] gb|AAM64366.1| unknown [Arabidopsis thaliana] gb|AAN86201.1| un…	271	85.9	5e-16
L7_67_L_TC_P3-A10-SP6.ab1 1 339	339	gb|AAF34799.1| 40S ribosomal protein S16 [Euphorbia esula]	144	98.2	9e-20
L7_67_L_TC_P3-A10-SP6.ab1 1 339	339	emb|CAA36068.1| unnamed protein product [Lupinus polyphyllus] sp|P16149|RS16_LUPPO 40S ribosomal protein S16	145	98.2	9e-20
L7_67_L_TC_P3-A10-SP6.ab1 1 339	339	gb|ABE94294.1| Ribosomal protein S9 [Medicago truncatula] gb|ABE85740.1| Ribosomal protein S9 [Medicago truncatula] gb|ABE85731.1| Ribosomal protein S9 [Medicago truncatula]	140	98.2	9e-20
L7_67_L_TC_P3-D11-SP6.ab1 1 447	447	emb|CAC44500.1| beta-galactosidase [Fragaria x ananassa]	843	258	5e-68
L7_67_L_TC_P3-D11-SP6.ab1 1 447	447	gb|AAF70822.1| beta-galactosidase [Lycopersicon esculentum] emb|CAA10173.1| ss-galactosidase [Lycopersicon esculentum]	838	253	2e-66
L7_67_L_TC_P3-D11-SP6.ab1 1 447	447	gb|AAF21626.1| beta-galactosidase precursor [Lycopersicon esculentum] emb|CAA58734.1| putative beta-galactosidase/galactanase [Lycopersicon esculentum] sp|P48980|BGAL_LYCES Beta-galactosidase precursor (Lactase) (Acid beta-galactosidase) Exo-(1-->4)-beta-D-galactanase) emb|CAA10174.1| ss-galactosidase [Lycopersicon esculentum]	835	251	5e-66
L7_67_L_TC_P4-A10-SP6.ab1 1 30	30	0	0	0	0
L7_67_L_TC_P4-B09-SP6.ab1 1 182	182	gb|AAC77927.1| similar to chloroplast 50S ribosomal protein L31 [Medicago sativa]	133	111	8e-24
L7_67_L_TC_P4-B09-SP6.ab1 1 182	182	ref|NP_565109.1| EMB2184; structural constituent of ribosome [Arabidopsis thaliana] gb|AAL15224.1| putative chloroplast 50S ribosomal protein L31 [Arabidopsis thaliana] gb|AAK44041.1| putative chloroplast 50S ribosomal protein L31 [Arabidopsis thaliana] gb|AAG13073.1| Unknown protein [Arabidopsis thaliana] gb|AAM65248.1| chloroplast 50S ribosomal protein L31, putative [Arabidopsis thaliana]	144	109	3e-23
L7_67_L_TC_P4-B09-SP6.ab1 1 182	182	ref|NP_917838.1| putative chloroplast 50S ribosomal protein L31 [Oryza sativa japonica cultivar-group)] dbj|BAB90423.1| chloroplast 50S ribosomal protein L31-like [Oryza sativa (japonica cultivar-group)] dbj|BAB90722.1| chloroplast 50S ribosomal protein L31-like [Oryza sativa (japonica cultivar-group)]	135	78.6	8e-14
L7_67_L_TC_P4-B11-SP6.ab1 1 512	512	emb|CAC43323.1| putative alpha7 proteasome subunit [Nicotiana tabacum]	249	170	2e-41
L7_67_L_TC_P4-B11-SP6.ab1 1 512	512	ref|NP_915931.1| proteasome subunit alpha type 3 [Oryza sativa (japonica cultivar-group)] dbj|BAD68244.1| putative proteasome subunit alpha type 3 [Oryza sativa (japonica cultivar-group)] dbj|BAD68202.1| putative proteasome subunit alpha type 3 [Oryza sativa (japonica cultivar-group)] sp|Q9LSU0|PSA3_ORYSA Proteasome subunit alpha type 3 (20S proteasome alpha subunit G) 20S proteasome subunit alph…	249	164	2e-39
L7_67_L_TC_P4-B11-SP6.ab1 1 512	512	sp|O24362|PSA3_SPIOL Proteasome subunit alpha type 3 (20S proteasome alpha subunit G) 20S proteasome subunit alpha-7) (Proteasome component C8) dbj|BAA21651.1| 26S proteasome alpha subunit [Spinacia oleracea]	249	160	2e-38
L7_67_L_TC_P4-E07-SP6.ab1 1 291	291	gb|AAR07598.1| fiber protein Fb19 [Gossypium barbadense]	151	138	8e-32
L7_67_L_TC_P4-E07-SP6.ab1 1 291	291	gb|ABE85050.1| Universal stress protein (Usp) [Medicago truncatula]	164	136	3e-31
L7_67_L_TC_P4-E07-SP6.ab1 1 291	291	ref|NP_566108.1| unknown protein [Arabidopsis thaliana] gb|AAC63627.1| expressed protein [Arabidopsis thaliana] gb|AAM10097.1| unknown protein [Arabidopsis thaliana] gb|AAK96811.1| Unknown protein [Arabidopsis thaliana]	162	134	2e-30
L7_67_L_TC_P4-F07-SP6.ab1 1 30	30	0	0	0	0
L7_67_L_TC_P4-F10-SP6.ab1 1 21	21	0	0	0	0
L7_67_L_TC_P5-A08-SP6.ab1 1 20	20	0	0	0	0
L7_67_L_TC_P5-A10-SP6.ab1 1 150	150	gb|ABE82356.1| RNA-binding region RNP-1 (RNA recognition motif) [Medicago truncatula] gb|ABE77687.1| RNA-binding region RNP-1 (RNA recognition motif) [Medicago truncatula]	124	100	3e-20
L7_67_L_TC_P5-A10-SP6.ab1 1 150	150	ref|XP_470052.1| putative RNA binding protein [Oryza sativa (japonica cultivar-group)] gb|AAP73851.1| putative RNA binding protein [Oryza sativa (japonica cultivar-group)]	130	92.4	5e-18
L7_67_L_TC_P5-A10-SP6.ab1 1 150	150	ref|NP_196780.1| RNA binding / nucleic acid binding [Arabidopsis thaliana] gb|AAO42424.1| putative RRM-containing protein [Arabidopsis thaliana] gb|AAO22648.1| putative RRM-containing protein [Arabidopsis thaliana] gb|AAM67034.1| unknown [Arabidopsis thaliana] dbj|BAB10037.1| unnamed protein product [Arabidopsis thaliana] sp|Q9FMP4|PM14_ARATH Pre-mRNA branch site p14-like protein	124	89.7	3e-17
L7_67_L_TC_P5-B09-SP6.ab1 1 50	50	0	0	0	0
L7_67_L_TC_P5-B11-SP6.ab1 1 135	135	0	0	0	0
L7_67_L_TC_P5-F01-SP6.ab1 1 23	23	0	0	0	0
L7_67_L_TC_P6-A05-SP6.ab1 1 11	11	0	0	0	0
L7_67_L_TC_P6-C06-SP6.ab1 1 147	147	0	0	0	0
L7_67_L_TC_P6-C10-SP6.ab1 1 289	289	gb|AAB23481.2| fruit-ripening gene [Lycopersicon esculentum] sp|P54153|MSRA_LYCES Peptide methionine sulfoxide reductase (Protein-methionine-S-oxide reductase) (Peptide Met(O) reductase) (Fruit-ripening protein E4)	196	57.4	2e-07
L7_67_L_TC_P6-C10-SP6.ab1 1 289	289	gb|AAS46231.1| methionine sulfoxide reductase A [Populus balsamifera subsp. trichocarpa x Populus deltoides]	190	55.8	5e-07
L7_67_L_TC_P6-C10-SP6.ab1 1 289	289	emb|CAC17011.1| methionine sulfoxide reductase [Fragaria x ananassa]	191	55.8	5e-07
L7_67_L_TC_P6-D06-SP6.ab1 1 151	151	0	0	0	0
L7_67_L_TC_P6-G01-SP6.ab1 1 17	17	0	0	0	0
L7_67_L_TC_P6-G10-SP6.ab1 1 64	64	0	0	0	0
L7_67_L_TC_P7-B06-SP6.ab1 1 109	109	emb|CAC43323.1| putative alpha7 proteasome subunit [Nicotiana tabacum]	249	85.1	8e-16
L7_67_L_TC_P7-B06-SP6.ab1 1 109	109	sp|O24362|PSA3_SPIOL Proteasome subunit alpha type 3 (20S proteasome alpha subunit G) 20S proteasome subunit alpha-7) (Proteasome component C8) dbj|BAA21651.1| 26S proteasome alpha subunit [Spinacia oleracea]	249	84.7	1e-15
L7_67_L_TC_P7-B06-SP6.ab1 1 109	109	emb|CAA74027.1| multicatalytic endopeptidase complex, proteasome component, alpha subunit [Arabidopsis thaliana]	249	84.3	1e-15
L7_67_L_TC_P7-F03-SP6.ab1 1 666	666	gb|AAN87573.1| delta 12 oleic acid desaturase FAD2 [Vernicia fordii]	383	310	4e-83
L7_67_L_TC_P7-F03-SP6.ab1 1 666	666	gb|AAN87573.1| delta 12 oleic acid desaturase FAD2 [Vernicia fordii]	383	58.5	2e-07
L7_67_L_TC_P7-F03-SP6.ab1 1 666	666	gb|AAS19533.1| omega-6 fatty acid desaturase [Cucurbita pepo]	383	307	2e-82
L7_67_L_TC_P7-F03-SP6.ab1 1 666	666	gb|AAS19533.1| omega-6 fatty acid desaturase [Cucurbita pepo]	383	57.4	5e-07
L7_67_L_TC_P7-F03-SP6.ab1 1 666	666	gb|AAY87459.1| omega-6 fatty acid desaturase [Hevea brasiliensis]	383	305	1e-81
L7_67_L_TC_P7-F03-SP6.ab1 1 666	666	gb|AAY87459.1| omega-6 fatty acid desaturase [Hevea brasiliensis]	383	58.2	3e-07
L7_67_L_TC_P7-F11-SP6.ab1 1 12	12	0	0	0	0
L8_67_L_TC_P1-A05-SP6.ab1 1 215	215	0	0	0	0
L8_67_L_TC_P1-B01-SP6.ab1 1 124	124	0	0	0	0
L8_67_L_TC_P1-B10-SP6.ab1 1 275	275	dbj|BAA13176.1| extensin [Catharanthus roseus]	217	62	7e-09
L8_67_L_TC_P1-B10-SP6.ab1 1 275	275	gb|AAA87047.1| pistil extensin-like protein	430	56.2	4e-07
L8_67_L_TC_P1-B10-SP6.ab1 1 275	275	ref|NP_190627.1| unknown protein [Arabidopsis thaliana] emb|CAB62487.1| proline-rich protein [Arabidopsis thaliana]	265	55.5	7e-07
L8_67_L_TC_P1-C09-SP6.ab1 1 337	337	0	0	0	0
L8_67_L_TC_P1-C10-SP6.ab1 1 112	112	0	0	0	0
L8_67_L_TC_P1-D08-SP6.ab1 1 120	120	0	0	0	0
L8_67_L_TC_P1-D11-SP6.ab1 1 262	262	0	0	0	0
L8_67_L_TC_P1-D12-SP6.ab1 1 42	42	0	0	0	0
L8_67_L_TC_P1-E04-SP6.ab1 1 755	755	emb|CAD22154.1| pherophorin-dz1 protein [Volvox carteri f. nagariensis]	1009	172	1e-41
L8_67_L_TC_P1-E04-SP6.ab1 1 755	755	emb|CAD22154.1| pherophorin-dz1 protein [Volvox carteri f. nagariensis]	1009	171	2e-41
L8_67_L_TC_P1-E04-SP6.ab1 1 755	755	emb|CAD22154.1| pherophorin-dz1 protein [Volvox carteri f. nagariensis]	1009	170	6e-41
L8_67_L_TC_P1-E04-SP6.ab1 1 755	755	emb|CAD22154.1| pherophorin-dz1 protein [Volvox carteri f. nagariensis]	1009	166	9e-40
L8_67_L_TC_P1-E04-SP6.ab1 1 755	755	emb|CAD22154.1| pherophorin-dz1 protein [Volvox carteri f. nagariensis]	1009	164	4e-39
L8_67_L_TC_P1-E04-SP6.ab1 1 755	755	emb|CAD22154.1| pherophorin-dz1 protein [Volvox carteri f. nagariensis]	1009	157	3e-37
L8_67_L_TC_P1-E04-SP6.ab1 1 755	755	emb|CAD22154.1| pherophorin-dz1 protein [Volvox carteri f. nagariensis]	1009	156	7e-37
L8_67_L_TC_P1-E04-SP6.ab1 1 755	755	emb|CAD22154.1| pherophorin-dz1 protein [Volvox carteri f. nagariensis]	1009	156	9e-37
L8_67_L_TC_P1-E04-SP6.ab1 1 755	755	emb|CAD22154.1| pherophorin-dz1 protein [Volvox carteri f. nagariensis]	1009	155	2e-36
L8_67_L_TC_P1-E04-SP6.ab1 1 755	755	emb|CAD22154.1| pherophorin-dz1 protein [Volvox carteri f. nagariensis]	1009	155	2e-36
L8_67_L_TC_P1-E04-SP6.ab1 1 755	755	emb|CAD22154.1| pherophorin-dz1 protein [Volvox carteri f. nagariensis]	1009	155	2e-36
L8_67_L_TC_P1-E04-SP6.ab1 1 755	755	emb|CAD22154.1| pherophorin-dz1 protein [Volvox carteri f. nagariensis]	1009	154	3e-36
L8_67_L_TC_P1-E04-SP6.ab1 1 755	755	emb|CAD22154.1| pherophorin-dz1 protein [Volvox carteri f. nagariensis]	1009	154	5e-36
L8_67_L_TC_P1-E04-SP6.ab1 1 755	755	emb|CAD22154.1| pherophorin-dz1 protein [Volvox carteri f. nagariensis]	1009	152	2e-35
L8_67_L_TC_P1-E04-SP6.ab1 1 755	755	emb|CAD22154.1| pherophorin-dz1 protein [Volvox carteri f. nagariensis]	1009	150	4e-35
L8_67_L_TC_P1-E04-SP6.ab1 1 755	755	emb|CAD22154.1| pherophorin-dz1 protein [Volvox carteri f. nagariensis]	1009	147	4e-34
L8_67_L_TC_P1-E04-SP6.ab1 1 755	755	emb|CAD22154.1| pherophorin-dz1 protein [Volvox carteri f. nagariensis]	1009	142	1e-32
L8_67_L_TC_P1-E04-SP6.ab1 1 755	755	emb|CAD22154.1| pherophorin-dz1 protein [Volvox carteri f. nagariensis]	1009	140	4e-32
L8_67_L_TC_P1-E04-SP6.ab1 1 755	755	emb|CAD22154.1| pherophorin-dz1 protein [Volvox carteri f. nagariensis]	1009	138	3e-31
L8_67_L_TC_P1-E04-SP6.ab1 1 755	755	emb|CAD22154.1| pherophorin-dz1 protein [Volvox carteri f. nagariensis]	1009	137	3e-31
L8_67_L_TC_P1-E04-SP6.ab1 1 755	755	emb|CAD22154.1| pherophorin-dz1 protein [Volvox carteri f. nagariensis]	1009	137	6e-31
L8_67_L_TC_P1-E04-SP6.ab1 1 755	755	emb|CAD22154.1| pherophorin-dz1 protein [Volvox carteri f. nagariensis]	1009	133	8e-30
L8_67_L_TC_P1-E04-SP6.ab1 1 755	755	emb|CAD22154.1| pherophorin-dz1 protein [Volvox carteri f. nagariensis]	1009	84.7	3e-15
L8_67_L_TC_P1-E04-SP6.ab1 1 755	755	emb|CAD22154.1| pherophorin-dz1 protein [Volvox carteri f. nagariensis]	1009	80.9	5e-14
L8_67_L_TC_P1-E04-SP6.ab1 1 755	755	emb|CAB62280.1| hydroxyproline-rich glycoprotein DZ-HRGP [Volvox carteri f. nagariensis]	409	167	3e-40
L8_67_L_TC_P1-E04-SP6.ab1 1 755	755	emb|CAB62280.1| hydroxyproline-rich glycoprotein DZ-HRGP [Volvox carteri f. nagariensis]	409	167	5e-40
L8_67_L_TC_P1-E04-SP6.ab1 1 755	755	emb|CAB62280.1| hydroxyproline-rich glycoprotein DZ-HRGP [Volvox carteri f. nagariensis]	409	166	7e-40
L8_67_L_TC_P1-E04-SP6.ab1 1 755	755	emb|CAB62280.1| hydroxyproline-rich glycoprotein DZ-HRGP [Volvox carteri f. nagariensis]	409	155	2e-36
L8_67_L_TC_P1-E04-SP6.ab1 1 755	755	emb|CAB62280.1| hydroxyproline-rich glycoprotein DZ-HRGP [Volvox carteri f. nagariensis]	409	154	5e-36
L8_67_L_TC_P1-E04-SP6.ab1 1 755	755	emb|CAB62280.1| hydroxyproline-rich glycoprotein DZ-HRGP [Volvox carteri f. nagariensis]	409	153	8e-36
L8_67_L_TC_P1-E04-SP6.ab1 1 755	755	emb|CAB62280.1| hydroxyproline-rich glycoprotein DZ-HRGP [Volvox carteri f. nagariensis]	409	144	5e-33
L8_67_L_TC_P1-E04-SP6.ab1 1 755	755	emb|CAB62280.1| hydroxyproline-rich glycoprotein DZ-HRGP [Volvox carteri f. nagariensis]	409	140	4e-32
L8_67_L_TC_P1-E04-SP6.ab1 1 755	755	emb|CAB62280.1| hydroxyproline-rich glycoprotein DZ-HRGP [Volvox carteri f. nagariensis]	409	134	4e-30
L8_67_L_TC_P1-E04-SP6.ab1 1 755	755	emb|CAB62280.1| hydroxyproline-rich glycoprotein DZ-HRGP [Volvox carteri f. nagariensis]	409	132	1e-29
L8_67_L_TC_P1-E04-SP6.ab1 1 755	755	emb|CAB62280.1| hydroxyproline-rich glycoprotein DZ-HRGP [Volvox carteri f. nagariensis]	409	129	9e-29
L8_67_L_TC_P1-E04-SP6.ab1 1 755	755	emb|CAB62280.1| hydroxyproline-rich glycoprotein DZ-HRGP [Volvox carteri f. nagariensis]	409	129	2e-28
L8_67_L_TC_P1-E04-SP6.ab1 1 755	755	emb|CAB62280.1| hydroxyproline-rich glycoprotein DZ-HRGP [Volvox carteri f. nagariensis]	409	125	2e-27
L8_67_L_TC_P1-E04-SP6.ab1 1 755	755	emb|CAB62280.1| hydroxyproline-rich glycoprotein DZ-HRGP [Volvox carteri f. nagariensis]	409	124	3e-27
L8_67_L_TC_P1-E04-SP6.ab1 1 755	755	emb|CAB62280.1| hydroxyproline-rich glycoprotein DZ-HRGP [Volvox carteri f. nagariensis]	409	120	7e-26
L8_67_L_TC_P1-E04-SP6.ab1 1 755	755	emb|CAB62280.1| hydroxyproline-rich glycoprotein DZ-HRGP [Volvox carteri f. nagariensis]	409	114	5e-24
L8_67_L_TC_P1-E04-SP6.ab1 1 755	755	emb|CAB62280.1| hydroxyproline-rich glycoprotein DZ-HRGP [Volvox carteri f. nagariensis]	409	67	7e-10
L8_67_L_TC_P1-E04-SP6.ab1 1 755	755	emb|CAB62280.1| hydroxyproline-rich glycoprotein DZ-HRGP [Volvox carteri f. nagariensis]	409	59.7	1e-07
L8_67_L_TC_P1-E04-SP6.ab1 1 755	755	ref|YP_293958.1| putative membrane protein [Emiliania huxleyi virus 86] emb|CAI65627.1| putative membrane protein [Emiliania huxleyi virus 86]	621	163	8e-39
L8_67_L_TC_P1-E04-SP6.ab1 1 755	755	ref|YP_293958.1| putative membrane protein [Emiliania huxleyi virus 86] emb|CAI65627.1| putative membrane protein [Emiliania huxleyi virus 86]	621	159	1e-37
L8_67_L_TC_P1-E04-SP6.ab1 1 755	755	ref|YP_293958.1| putative membrane protein [Emiliania huxleyi virus 86] emb|CAI65627.1| putative membrane protein [Emiliania huxleyi virus 86]	621	155	1e-36
L8_67_L_TC_P1-E04-SP6.ab1 1 755	755	ref|YP_293958.1| putative membrane protein [Emiliania huxleyi virus 86] emb|CAI65627.1| putative membrane protein [Emiliania huxleyi virus 86]	621	155	2e-36
L8_67_L_TC_P1-E04-SP6.ab1 1 755	755	ref|YP_293958.1| putative membrane protein [Emiliania huxleyi virus 86] emb|CAI65627.1| putative membrane protein [Emiliania huxleyi virus 86]	621	155	2e-36
L8_67_L_TC_P1-E04-SP6.ab1 1 755	755	ref|YP_293958.1| putative membrane protein [Emiliania huxleyi virus 86] emb|CAI65627.1| putative membrane protein [Emiliania huxleyi virus 86]	621	154	3e-36
L8_67_L_TC_P1-E04-SP6.ab1 1 755	755	ref|YP_293958.1| putative membrane protein [Emiliania huxleyi virus 86] emb|CAI65627.1| putative membrane protein [Emiliania huxleyi virus 86]	621	154	5e-36
L8_67_L_TC_P1-E04-SP6.ab1 1 755	755	ref|YP_293958.1| putative membrane protein [Emiliania huxleyi virus 86] emb|CAI65627.1| putative membrane protein [Emiliania huxleyi virus 86]	621	152	2e-35
L8_67_L_TC_P1-E04-SP6.ab1 1 755	755	ref|YP_293958.1| putative membrane protein [Emiliania huxleyi virus 86] emb|CAI65627.1| putative membrane protein [Emiliania huxleyi virus 86]	621	137	3e-31
L8_67_L_TC_P1-E04-SP6.ab1 1 755	755	ref|YP_293958.1| putative membrane protein [Emiliania huxleyi virus 86] emb|CAI65627.1| putative membrane protein [Emiliania huxleyi virus 86]	621	83.6	8e-15
L8_67_L_TC_P1-F02-SP6.ab1 1 222	222	0	0	0	0
L8_67_L_TC_P1-F07-SP6.ab1 1 215	215	0	0	0	0
L8_67_L_TC_P1-F09-SP6.ab1 1 388	388	ref|XP_469565.1| putative splicing factor [Oryza sativa (japonica cultivar-group)] gb|AAO38832.1| putative splicing factor [Oryza sativa (japonica cultivar-group)]	507	93.6	2e-18
L8_67_L_TC_P1-F09-SP6.ab1 1 388	388	gb|ABE80846.1| Zinc finger, U1-type [Medicago truncatula]	508	92.4	5e-18
L8_67_L_TC_P1-F09-SP6.ab1 1 388	388	ref|NP_196234.3| unknown protein [Arabidopsis thaliana] gb|AAM44910.1| putative splicing factor 3a protein [Arabidopsis thaliana] gb|AAK64048.1| putative splicing factor 3a [Arabidopsis thaliana] dbj|BAB09681.1| splicing factor 3a [Arabidopsis thaliana]	504	90.5	2e-17
L8_67_L_TC_P1-G07-SP6.ab1 1 13	13	0	0	0	0
L8_67_L_TC_P1-G10-SP6.ab1 1 61	61	0	0	0	0
L8_67_L_TC_P1-G11-SP6.ab1 1 71	71	0	0	0	0
L8_67_L_TC_P1-H04-SP6.ab1 1 59	59	0	0	0	0
L8_67_L_TC_P1-H06-SP6.ab1 1 273	273	0	0	0	0
L8_67_L_TC_P1-H09-SP6.ab1 1 377	377	gb|AAM63002.1| unknown [Arabidopsis thaliana]	133	127	2e-28
L8_67_L_TC_P1-H09-SP6.ab1 1 377	377	ref|NP_197326.1| unknown protein [Arabidopsis thaliana] gb|ABF58913.1| At5g18250 [Arabidopsis thaliana] dbj|BAB09483.1| unnamed protein product [Arabidopsis thaliana]	133	127	2e-28
L8_67_L_TC_P1-H09-SP6.ab1 1 377	377	ref|NP_187054.3| unknown protein [Arabidopsis thaliana] gb|AAR92316.1| At3g04040 [Arabidopsis thaliana] gb|AAR24173.1| At3g04040 [Arabidopsis thaliana]	138	126	3e-28
L8_67_L_TC_P2-A01-SP6.ab1 1 168	168	0	0	0	0
L8_67_L_TC_P2-A06-SP6.ab1 1 77	77	0	0	0	0
L8_67_L_TC_P2-A07-SP6.ab1 1 401	401	ref|XP_507035.1| PREDICTED OJ1116_E04.3 gene product [Oryza sativa (japonica cultivar-group)] ref|XP_468331.1| putative ATP-dependent transporter [Oryza sativa (japonica cultivar-group)] dbj|BAD21584.1| putative ATP-dependent transporter [Oryza sativa (japonica cultivar-group)]	292	147	1e-34
L8_67_L_TC_P2-A07-SP6.ab1 1 401	401	gb|AAD10694.1| Hypothetical protein [Arabidopsis thaliana]	580	146	3e-34
L8_67_L_TC_P2-A07-SP6.ab1 1 401	401	ref|NP_563694.1| ATP binding / ATPase/ nucleoside-triphosphatase/ nucleotide binding Arabidopsis thaliana]	290	146	3e-34
L8_67_L_TC_P2-A09-SP6.ab1 1 42	42	0	0	0	0
L8_67_L_TC_P2-A12-SP6.ab1 1 107	107	0	0	0	0
L8_67_L_TC_P2-B03-SP6.ab1 1 241	241	0	0	0	0
L8_67_L_TC_P2-B08-SP6.ab1 1 123	123	0	0	0	0
L8_67_L_TC_P2-B11-SP6.ab1 1 18	18	0	0	0	0
L8_67_L_TC_P2-D03-SP6.ab1 1 51	51	0	0	0	0
L8_67_L_TC_P2-E01-SP6.ab1 1 257	257	gb|AAL69515.1| putative rhodanese family protein [Arabidopsis thaliana]	213	87.8	1e-16
L8_67_L_TC_P2-E01-SP6.ab1 1 257	257	gb|AAM64600.1| rhodanese-like family protein [Arabidopsis thaliana]	214	87.8	1e-16
L8_67_L_TC_P2-E01-SP6.ab1 1 257	257	ref|NP_566337.1| unknown protein [Arabidopsis thaliana] gb|AAF07833.1| unknown protein [Arabidopsis thaliana] gb|AAN86158.1| putative rhodanese family protein [Arabidopsis thaliana]	214	87.8	1e-16
L8_67_L_TC_P2-E03-SP6.ab1 1 44	44	0	0	0	0
L8_67_L_TC_P2-E09-SP6.ab1 1 399	399	ref|XP_479398.1| Sec31p [Oryza sativa (japonica cultivar-group)] dbj|BAC83946.1| Sec31p [Oryza sativa (japonica cultivar-group)] dbj|BAB47154.1| Sec31p [Oryza sativa]	1023	57.4	2e-07
L8_67_L_TC_P2-E09-SP6.ab1 1 399	399	ref|XP_506533.1| PREDICTED P0047B07.120 gene product [Oryza sativa (japonica cultivar-group)]	1127	57.4	2e-07
L8_67_L_TC_P2-E09-SP6.ab1 1 399	399	emb|CAB87799.1| putative protein [Arabidopsis thaliana]	1097	54.7	1e-06
L8_67_L_TC_P2-F05-SP6.ab1 1 111	111	0	0	0	0
L8_67_L_TC_P2-F09-SP6.ab1 1 296	296	0	0	0	0
L8_67_L_TC_P2-G02-SP6.ab1 1 505	505	gb|ABE82912.1| Ribosomal protein S4, bacterial and organelle form [Medicago truncatula]	197	185	6e-46
L8_67_L_TC_P2-G02-SP6.ab1 1 505	505	emb|CAG47084.1| 40S ribosomal protein S9 [Catharanthus roseus]	197	185	7e-46
L8_67_L_TC_P2-G02-SP6.ab1 1 505	505	gb|AAU93594.1| putative ribosomal protein [Solanum demissum]	197	184	1e-45
L8_67_L_TC_P2-G09-SP6.ab1 1 443	443	0	0	0	0
L8_67_L_TC_P2-H01-SP6.ab1 1 263	263	0	0	0	0
L8_67_L_TC_P2-H03-SP6.ab1 1 24	24	0	0	0	0
L8_67_L_TC_P2-H04-SP6.ab1 1 345	345	gb|AAG50790.1| unknown protein [Arabidopsis thaliana] gb|AAG50708.1| unknown protein [Arabidopsis thaliana]	142	75.1	9e-13
L8_67_L_TC_P2-H04-SP6.ab1 1 345	345	ref|NP_564386.1| unknown protein [Arabidopsis thaliana] gb|AAM16187.1| At1g31940/F5M6.6 [Arabidopsis thaliana] gb|AAL47448.1| At1g31940/F5M6.6 [Arabidopsis thaliana] gb|AAM63422.1| unknown [Arabidopsis thaliana]	158	75.1	9e-13
L8_67_L_TC_P2-H04-SP6.ab1 1 345	345	ref|NP_565808.1| unknown protein [Arabidopsis thaliana] gb|AAM15039.1| Expressed protein [Arabidopsis thaliana] gb|ABD60707.1| At2g35585 [Arabidopsis thaliana] gb|AAM65888.1| unknown [Arabidopsis thaliana]	156	59.3	5e-08
L8_67_L_TC_P2-H06-SP6.ab1 1 126	126	0	0	0	0
L8_67_L_TC_P2-H08-SP6.ab1 1 248	248	0	0	0	0
L8_67_L_TC_P2-H10-SP6.ab1 1 340	340	ref|NP_179354.1| phosphoserine transaminase/ transaminase [Arabidopsis thaliana] gb|AAD32948.1| putative phosphoserine aminotransferase [Arabidopsis thaliana] gb|AAY56409.1| At2g17630 [Arabidopsis thaliana]	422	80.9	2e-14
L8_67_L_TC_P2-H10-SP6.ab1 1 340	340	gb|AAM91543.1| phosphoserine aminotransferase [Arabidopsis thaliana]	430	79.7	3e-14
L8_67_L_TC_P2-H10-SP6.ab1 1 340	340	ref|NP_195288.1| PSAT; phosphoserine transaminase/ transaminase [Arabidopsis thaliana] emb|CAB80279.1| phosphoserine aminotransferase [Arabidopsis thaliana] emb|CAA20033.1| phosphoserine aminotransferase [Arabidopsis thaliana] sp|Q96255|SERC_ARATH Phosphoserine aminotransferase, chloroplast precursor (PSAT) dbj|BAA13640.1| phosphoserine aminotransferase [Arabidopsis thaliana] dbj|BAA24441.1| phos…	430	79.7	3e-14
L8_67_L_TC_P2-H12-SP6.ab1 1 46	46	0	0	0	0
L8_67_L_TC_P3-A01-SP6.ab1 1 86	86	0	0	0	0
L8_67_L_TC_P3-A07-SP6.ab1 1 148	148	0	0	0	0
L8_67_L_TC_P3-A12-SP6.ab1 1 246	246	0	0	0	0
L8_67_L_TC_P3-B05-SP6.ab1 1 180	180	0	0	0	0
L8_67_L_TC_P3-B06-SP6.ab1 1 59	59	0	0	0	0
L8_67_L_TC_P3-B10-SP6.ab1 1 267	267	0	0	0	0
L8_67_L_TC_P3-C02-SP6.ab1 1 104	104	0	0	0	0
L8_67_L_TC_P3-C09-SP6.ab1 1 321	321	0	0	0	0
L8_67_L_TC_P3-C11-SP6.ab1 1 60	60	0	0	0	0
L8_67_L_TC_P3-D02-SP6.ab1 1 389	389	dbj|BAD95796.1| hypothetical protein [Lycopersicon esculentum]	126	146	3e-34
L8_67_L_TC_P3-D02-SP6.ab1 1 389	389	gb|AAG40386.1| AT5g02160 [Arabidopsis thaliana] dbj|BAC43232.1| unknown protein [Arabidopsis thaliana] gb|AAX22275.1| At5g02160 [Arabidopsis thaliana]	129	145	7e-34
L8_67_L_TC_P3-D02-SP6.ab1 1 389	389	gb|AAU44197.1| unknown protein [Oryza sativa (japonica cultivar-group)]	131	132	3e-30
L8_67_L_TC_P3-D07-SP6.ab1 1 216	216	0	0	0	0
L8_67_L_TC_P3-D08-SP6.ab1 1 522	522	gb|AAP03873.1| photosystem I reaction center subunit X psaK [Nicotiana tabacum]	130	197	2e-49
L8_67_L_TC_P3-D08-SP6.ab1 1 522	522	gb|AAW83128.1| photosystem I reaction center subunit X PSI-K [Nicotiana benthamiana]	130	194	2e-48
L8_67_L_TC_P3-D08-SP6.ab1 1 522	522	ref|NP_174327.1| unknown protein [Arabidopsis thaliana] gb|AAL69522.1| At1g30380/T4K22_2 [Arabidopsis thaliana] gb|AAK63952.1| At1g30380/T4K22_2 [Arabidopsis thaliana] gb|AAG51099.1| photosystem I subunit X precursor [Arabidopsis thaliana] sp|Q9SUI5|PSAK_ARATH Photosystem I reaction center subunit psaK, chloroplast precursor Photosystem I subunit X) (PSI-K)	130	192	4e-48
L8_67_L_TC_P3-E02-SP6.ab1 1 196	196	ref|YP_588120.1| NADH-plastoquinone oxidoreductase subunit J [Helianthus annuus] gb|ABD47149.1| NADH-plastoquinone oxidoreductase subunit J [Helianthus annuus]	158	102	5e-21
L8_67_L_TC_P3-E02-SP6.ab1 1 196	196	gb|ABD47236.1| NADH-plastoquinone oxidoreductase subunit J [Lactuca sativa] dbj|BAE47597.1| NAD(P)H-quinone oxidoreductase chain J [Lactuca sativa] ref|YP_398332.1| NAD(P)H-quinone oxidoreductase chain J [Lactuca sativa]	158	102	5e-21
L8_67_L_TC_P3-E02-SP6.ab1 1 196	196	ref|YP_567079.1| NADH-plastoquinone oxidoreductase subunit J [Vitis vinifera] gb|ABE47537.1| NADH-plastoquinone oxidoreductase subunit J [Vitis vinifera]	158	102	5e-21
L8_67_L_TC_P3-E03-SP6.ab1 1 318	318	ref|NP_921148.1| putative pyridoxamine 5-phosphate oxidase [Oryza sativa (japonica cultivar-group)] gb|AAM08545.1| Putative pyridoxamine 5-phosphate oxidase [Oryza sativa]	473	124	1e-27
L8_67_L_TC_P3-E03-SP6.ab1 1 318	318	gb|ABB47388.1| pyridoxamine 5'-phosphate oxidase, putative [Oryza sativa (japonica cultivar-group)]	548	124	1e-27
L8_67_L_TC_P3-E03-SP6.ab1 1 318	318	gb|AAN18174.1| At5g49970/K9P8_11 [Arabidopsis thaliana] gb|AAM83249.1| AT5g49970/K9P8_11 [Arabidopsis thaliana]	466	122	5e-27
L8_67_L_TC_P3-E05-SP6.ab1 1 125	125	0	0	0	0
L8_67_L_TC_P3-E07-SP6.ab1 1 333	333	emb|CAA45705.1| Rieske Fe/S protein of cytochrome b6/f complex [Nicotiana tabacum]	228	102	6e-21
L8_67_L_TC_P3-E07-SP6.ab1 1 333	333	emb|CAA46808.1| Rieske FeS [Nicotiana tabacum] sp|P30361|UCRIA_TOBAC Cytochrome b6-f complex iron-sulfur subunit 1, chloroplast precursor (Rieske iron-sulfur protein 1) Plastohydroquinone:plastocyanin oxidoreductase iron-sulfur protein 1) (ISP 1) (RISP 1)	228	102	6e-21
L8_67_L_TC_P3-E07-SP6.ab1 1 333	333	emb|CAA46809.1| Rieske FeS [Nicotiana tabacum] sp|Q02585|UCRIB_TOBAC Cytochrome b6-f complex iron-sulfur subunit 2, chloroplast precursor (Rieske iron-sulfur protein 2) Plastohydroquinone:plastocyanin oxidoreductase iron-sulfur protein 2) (ISP 2) (RISP 2)	228	99	5e-20
L8_67_L_TC_P3-E11-SP6.ab1 1 93	93	0	0	0	0
L8_67_L_TC_P3-F03-SP6.ab1 1 33	33	0	0	0	0
L8_67_L_TC_P3-F06-SP6.ab1 1 471	471	ref|NP_177537.2| unknown protein [Arabidopsis thaliana]	803	57.8	1e-07
L8_67_L_TC_P3-F06-SP6.ab1 1 471	471	gb|AAG52528.1| unknown protein; 56038-53215 [Arabidopsis thaliana]	699	54.7	1e-06
L8_67_L_TC_P3-G01-SP6.ab1 1 95	95	0	0	0	0
L8_67_L_TC_P3-G05-SP6.ab1 1 144	144	0	0	0	0
L8_67_L_TC_P3-G07-SP6.ab1 1 167	167	0	0	0	0
L8_67_L_TC_P3-G11-SP6.ab1 1 16	16	0	0	0	0
L8_67_L_TC_P3-H04-SP6.ab1 1 191	191	0	0	0	0
L8_67_L_TC_P3-H10-SP6.ab1 1 26	26	0	0	0	0
L8_67_L_TC_P3-H12-SP6.ab1 1 232	232	0	0	0	0
L8_67_L_TC_P4-A05-SP6.ab1 1 149	149	0	0	0	0
L8_67_L_TC_P4-A10-SP6.ab1 1 332	332	ref|XP_859248.1| PREDICTED: similar to histone 1, H2ai (predicted) isoform 3 [Canis familiaris] ref|XP_537880.2| PREDICTED: similar to histone 1, H2ai (predicted) isoform 1 [Canis familiaris]	259	82.4	5e-15
L8_67_L_TC_P4-A10-SP6.ab1 1 332	332	gb|ABE85130.1| Histone H3; Histone-fold [Medicago truncatula] gb|ABE85125.1| Histone H3; Histone-fold [Medicago truncatula] gb|ABE84562.1| Histone H3; Histone-fold [Medicago truncatula] emb|CAA31965.1| unnamed protein product [Medicago sativa] emb|CAA31964.1| unnamed protein product [Medicago sativa] emb|CAA25451.1| unnamed protein product [Triticum aestivum] sp|P68430|H3_ONOVI Histone H3 sp|P684…	136	80.5	2e-14
L8_67_L_TC_P4-A10-SP6.ab1 1 332	332	ref|XP_854287.1| PREDICTED: similar to histone 1, H2ai (predicted) [Canis familiaris]	156	80.5	2e-14
L8_67_L_TC_P4-A12-SP6.ab1 1 291	291	ref|NP_197697.1| unknown protein [Arabidopsis thaliana] gb|AAQ73179.1| extracellular calcium sensing receptor [Arabidopsis thaliana] gb|AAN31813.1| unknown protein [Arabidopsis thaliana] gb|AAL85062.1| unknown protein [Arabidopsis thaliana] gb|AAK76472.1| unknown protein [Arabidopsis thaliana] dbj|BAB09823.1| unnamed protein product [Arabidopsis thaliana]	387	137	1e-31
L8_67_L_TC_P4-A12-SP6.ab1 1 291	291	gb|ABE85110.1| Rhodanese-like [Medicago truncatula] gb|ABE81599.1| Rhodanese-like [Medicago truncatula]	392	132	3e-30
L8_67_L_TC_P4-A12-SP6.ab1 1 291	291	gb|AAS00828.1| extracellular calcium sensing receptor [Oryza sativa]	387	123	3e-27
L8_67_L_TC_P4-B01-SP6.ab1 1 527	527	dbj|BAB11454.1| unnamed protein product [Arabidopsis thaliana]	1289	80.5	3e-14
L8_67_L_TC_P4-B01-SP6.ab1 1 527	527	dbj|BAB11454.1| unnamed protein product [Arabidopsis thaliana]	1289	77.4	2e-13
L8_67_L_TC_P4-B01-SP6.ab1 1 527	527	dbj|BAB11454.1| unnamed protein product [Arabidopsis thaliana]	1289	72.8	6e-12
L8_67_L_TC_P4-B01-SP6.ab1 1 527	527	dbj|BAB11454.1| unnamed protein product [Arabidopsis thaliana]	1289	67.8	2e-10
L8_67_L_TC_P4-B01-SP6.ab1 1 527	527	dbj|BAB11454.1| unnamed protein product [Arabidopsis thaliana]	1289	66.6	4e-10
L8_67_L_TC_P4-B01-SP6.ab1 1 527	527	dbj|BAB11454.1| unnamed protein product [Arabidopsis thaliana]	1289	66.6	4e-10
L8_67_L_TC_P4-B01-SP6.ab1 1 527	527	dbj|BAB11454.1| unnamed protein product [Arabidopsis thaliana]	1289	58.9	9e-08
L8_67_L_TC_P4-B01-SP6.ab1 1 527	527	ref|XP_478998.1| putative diaphanous homologue [Oryza sativa (japonica cultivar-group)] dbj|BAC55695.1| putative diaphanous homologue [Oryza sativa (japonica cultivar-group)]	1627	77	3e-13
L8_67_L_TC_P4-B01-SP6.ab1 1 527	527	ref|XP_478998.1| putative diaphanous homologue [Oryza sativa (japonica cultivar-group)] dbj|BAC55695.1| putative diaphanous homologue [Oryza sativa (japonica cultivar-group)]	1627	67.8	2e-10
L8_67_L_TC_P4-B01-SP6.ab1 1 527	527	ref|XP_478998.1| putative diaphanous homologue [Oryza sativa (japonica cultivar-group)] dbj|BAC55695.1| putative diaphanous homologue [Oryza sativa (japonica cultivar-group)]	1627	64.3	2e-09
L8_67_L_TC_P4-B01-SP6.ab1 1 527	527	ref|XP_478998.1| putative diaphanous homologue [Oryza sativa (japonica cultivar-group)] dbj|BAC55695.1| putative diaphanous homologue [Oryza sativa (japonica cultivar-group)]	1627	63.5	4e-09
L8_67_L_TC_P4-B01-SP6.ab1 1 527	527	ref|XP_478998.1| putative diaphanous homologue [Oryza sativa (japonica cultivar-group)] dbj|BAC55695.1| putative diaphanous homologue [Oryza sativa (japonica cultivar-group)]	1627	57.4	3e-07
L8_67_L_TC_P4-B01-SP6.ab1 1 527	527	ref|XP_478998.1| putative diaphanous homologue [Oryza sativa (japonica cultivar-group)] dbj|BAC55695.1| putative diaphanous homologue [Oryza sativa (japonica cultivar-group)]	1627	57.4	3e-07
L8_67_L_TC_P4-B01-SP6.ab1 1 527	527	ref|XP_478998.1| putative diaphanous homologue [Oryza sativa (japonica cultivar-group)] dbj|BAC55695.1| putative diaphanous homologue [Oryza sativa (japonica cultivar-group)]	1627	55.1	1e-06
L8_67_L_TC_P4-B01-SP6.ab1 1 527	527	dbj|BAC33370.1| unnamed protein product [Mus musculus]	1464	76.6	4e-13
L8_67_L_TC_P4-B01-SP6.ab1 1 527	527	dbj|BAC33370.1| unnamed protein product [Mus musculus]	1464	68.2	1e-10
L8_67_L_TC_P4-B01-SP6.ab1 1 527	527	dbj|BAC33370.1| unnamed protein product [Mus musculus]	1464	61.2	2e-08
L8_67_L_TC_P4-B01-SP6.ab1 1 527	527	dbj|BAC33370.1| unnamed protein product [Mus musculus]	1464	58.5	1e-07
L8_67_L_TC_P4-B01-SP6.ab1 1 527	527	dbj|BAC33370.1| unnamed protein product [Mus musculus]	1464	57.4	3e-07
L8_67_L_TC_P4-B01-SP6.ab1 1 527	527	dbj|BAC33370.1| unnamed protein product [Mus musculus]	1464	56.2	6e-07
L8_67_L_TC_P4-B01-SP6.ab1 1 527	527	dbj|BAC33370.1| unnamed protein product [Mus musculus]	1464	55.1	1e-06
L8_67_L_TC_P4-B01-SP6.ab1 1 527	527	dbj|BAC33370.1| unnamed protein product [Mus musculus]	1464	54.7	2e-06
L8_67_L_TC_P4-B01-SP6.ab1 1 527	527	dbj|BAC33370.1| unnamed protein product [Mus musculus]	1464	54.3	2e-06
L8_67_L_TC_P4-B01-SP6.ab1 1 527	527	dbj|BAC33370.1| unnamed protein product [Mus musculus]	1464	54.3	2e-06
L8_67_L_TC_P4-B01-SP6.ab1 1 527	527	dbj|BAC33370.1| unnamed protein product [Mus musculus]	1464	53.9	3e-06
L8_67_L_TC_P4-B01-SP6.ab1 1 527	527	dbj|BAC33370.1| unnamed protein product [Mus musculus]	1464	53.9	3e-06
L8_67_L_TC_P4-B03-SP6.ab1 1 219	219	0	0	0	0
L8_67_L_TC_P4-B05-SP6.ab1 1 126	126	0	0	0	0
L8_67_L_TC_P4-B07-SP6.ab1 1 35	13	0	0	0	0
L8_67_L_TC_P4-B12-SP6.ab1 1 50	50	0	0	0	0
L8_67_L_TC_P4-C02-SP6.ab1 1 104	104	0	0	0	0
L8_67_L_TC_P4-C08-SP6.ab1 1 201	201	0	0	0	0
L8_67_L_TC_P4-D01-SP6.ab1 1 33	33	0	0	0	0
L8_67_L_TC_P4-D02-SP6.ab1 1 92	92	0	0	0	0
L8_67_L_TC_P4-D03-SP6.ab1 1 530	530	gb|AAR92291.1| At4g36570 [Arabidopsis thaliana] gb|AAR24137.1| At4g36570 [Arabidopsis thaliana]	81	119	4e-26
L8_67_L_TC_P4-D03-SP6.ab1 1 530	530	ref|NP_564087.2| DNA binding / transcription factor [Arabidopsis thaliana] gb|AAS09994.1| MYB transcription factor [Arabidopsis thaliana] gb|AAO64077.1| putative myb family transcription factor [Arabidopsis thaliana] dbj|BAC43610.1| putative myb-related protein [Arabidopsis thaliana]	100	117	2e-25
L8_67_L_TC_P4-D03-SP6.ab1 1 530	530	ref|NP_177661.1| transcription factor [Arabidopsis thaliana] gb|AAS09995.1| MYB transcription factor [Arabidopsis thaliana] gb|AAG12684.1| myb-related protein; 20671-21051 [Arabidopsis thaliana]	126	113	4e-24
L8_67_L_TC_P4-D06-SP6.ab1 1 248	248	gb|ABE81432.1| ZIM [Medicago truncatula]	118	52.4	6e-06
L8_67_L_TC_P4-E03-SP6.ab1 1 113	113	0	0	0	0
L8_67_L_TC_P4-E09-SP6.ab1 1 162	162	gb|AAZ08349.1| xyloglucan endotransglycosylase/hydrolase 16 protein [Lycopersicon esculentum]	266	84.7	1e-15
L8_67_L_TC_P4-E09-SP6.ab1 1 162	162	gb|AAS77347.1| sadtomato protein [Capsicum annuum]	201	82.4	5e-15
L8_67_L_TC_P4-E09-SP6.ab1 1 162	162	gb|AAV92081.1| xyloglucan endotransglycosylase/hydrolase [Brassica rapa]	281	81.6	9e-15
L8_67_L_TC_P4-F03-SP6.ab1 1 39	39	0	0	0	0
L8_67_L_TC_P4-F04-SP6.ab1 1 429	429	gb|AAD27880.2| photosystem I reaction center subunit III [Vigna radiata]	223	120	2e-26
L8_67_L_TC_P4-F04-SP6.ab1 1 429	429	gb|AAK96474.1| At1g31330/T19E23_1 [Arabidopsis thaliana]	221	117	2e-25
L8_67_L_TC_P4-F04-SP6.ab1 1 429	429	emb|CAB52747.1| photosystem I subunit III precursor [Arabidopsis thaliana] gb|AAM65555.1| photosystem I subunit III precursor, putative [Arabidopsis thaliana]	221	117	2e-25
L8_67_L_TC_P4-F05-SP6.ab1 1 78	78	0	0	0	0
L8_67_L_TC_P4-F08-SP6.ab1 1 103	103	0	0	0	0
L8_67_L_TC_P4-F09-SP6.ab1 1 302	302	emb|CAA41440.1| preproacrosin [Sus sp.] sp|P08001|ACRO_PIG Acrosin precursor (53 kDa fucose-binding protein) [Contains: Acrosin light chain; Acrosin heavy chain]	415	54.7	1e-06
L8_67_L_TC_P4-F09-SP6.ab1 1 302	302	gb|AAA31131.1| acrosin precursor (EC 3.4.21.10)	415	54.7	1e-06
L8_67_L_TC_P4-F09-SP6.ab1 1 302	302	gb|AAN75564.1| adhesin FhaB [Bordetella avium]	2621	53.9	2e-06
L8_67_L_TC_P4-G06-SP6.ab1 1 420	420	gb|AAK59548.1| putative fructose bisphosphate aldolase [Arabidopsis thaliana]	399	71.2	1e-11
L8_67_L_TC_P4-G06-SP6.ab1 1 420	420	ref|NP_565508.1| fructose-bisphosphate aldolase [Arabidopsis thaliana] gb|AAN13091.1| putative fructose bisphosphate aldolase [Arabidopsis thaliana] gb|AAN15425.1| putative fructose bisphosphate aldolase [Arabidopsis thaliana] gb|AAM91184.1| putative fructose bisphosphate aldolase [Arabidopsis thaliana] gb|AAM91583.1| putative fructose bisphosphate aldolase [Arabidopsis thaliana] gb|AAD23681.2| p…	399	71.2	1e-11
L8_67_L_TC_P4-G06-SP6.ab1 1 420	420	dbj|BAA77603.1| plastidic aldolase [Nicotiana paniculata]	398	70.1	3e-11
L8_67_L_TC_P4-G07-SP6.ab1 1 135	135	0	0	0	0
L8_67_L_TC_P4-G09-SP6.ab1 1 64	64	0	0	0	0
L8_67_L_TC_P4-G10-SP6.ab1 1 203	203	gb|AAM35621.1| hypothetical protein [Xanthomonas axonopodis pv. citri str. 306] ref|NP_641085.1| hypothetical protein XAC0732 [Xanthomonas axonopodis pv. citri str. 306]	266	72	7e-12
L8_67_L_TC_P4-G10-SP6.ab1 1 203	203	gb|AAM35621.1| hypothetical protein [Xanthomonas axonopodis pv. citri str. 306] ref|NP_641085.1| hypothetical protein XAC0732 [Xanthomonas axonopodis pv. citri str. 306]	266	69.7	4e-11
L8_67_L_TC_P4-G10-SP6.ab1 1 203	203	gb|AAM35621.1| hypothetical protein [Xanthomonas axonopodis pv. citri str. 306] ref|NP_641085.1| hypothetical protein XAC0732 [Xanthomonas axonopodis pv. citri str. 306]	266	68.6	8e-11
L8_67_L_TC_P4-G10-SP6.ab1 1 203	203	gb|AAM35621.1| hypothetical protein [Xanthomonas axonopodis pv. citri str. 306] ref|NP_641085.1| hypothetical protein XAC0732 [Xanthomonas axonopodis pv. citri str. 306]	266	68.2	1e-10
L8_67_L_TC_P4-G10-SP6.ab1 1 203	203	gb|AAM35621.1| hypothetical protein [Xanthomonas axonopodis pv. citri str. 306] ref|NP_641085.1| hypothetical protein XAC0732 [Xanthomonas axonopodis pv. citri str. 306]	266	68.2	1e-10
L8_67_L_TC_P4-G10-SP6.ab1 1 203	203	gb|AAM35621.1| hypothetical protein [Xanthomonas axonopodis pv. citri str. 306] ref|NP_641085.1| hypothetical protein XAC0732 [Xanthomonas axonopodis pv. citri str. 306]	266	66.6	3e-10
L8_67_L_TC_P4-G10-SP6.ab1 1 203	203	gb|AAM35621.1| hypothetical protein [Xanthomonas axonopodis pv. citri str. 306] ref|NP_641085.1| hypothetical protein XAC0732 [Xanthomonas axonopodis pv. citri str. 306]	266	66.2	4e-10
L8_67_L_TC_P4-G10-SP6.ab1 1 203	203	gb|AAM35621.1| hypothetical protein [Xanthomonas axonopodis pv. citri str. 306] ref|NP_641085.1| hypothetical protein XAC0732 [Xanthomonas axonopodis pv. citri str. 306]	266	66.2	4e-10
L8_67_L_TC_P4-G10-SP6.ab1 1 203	203	gb|AAM35621.1| hypothetical protein [Xanthomonas axonopodis pv. citri str. 306] ref|NP_641085.1| hypothetical protein XAC0732 [Xanthomonas axonopodis pv. citri str. 306]	266	60.1	3e-08
L8_67_L_TC_P4-G10-SP6.ab1 1 203	203	gb|AAM35621.1| hypothetical protein [Xanthomonas axonopodis pv. citri str. 306] ref|NP_641085.1| hypothetical protein XAC0732 [Xanthomonas axonopodis pv. citri str. 306]	266	60.1	3e-08
L8_67_L_TC_P4-G10-SP6.ab1 1 203	203	ref|XP_941081.1| PREDICTED: similar to Piccolo protein (Aczonin) isoform 11 [Homo sapiens]	4875	71.6	9e-12
L8_67_L_TC_P4-G10-SP6.ab1 1 203	203	ref|XP_941081.1| PREDICTED: similar to Piccolo protein (Aczonin) isoform 11 [Homo sapiens]	4875	64.7	1e-09
L8_67_L_TC_P4-G10-SP6.ab1 1 203	203	ref|XP_941081.1| PREDICTED: similar to Piccolo protein (Aczonin) isoform 11 [Homo sapiens]	4875	64.3	2e-09
L8_67_L_TC_P4-G10-SP6.ab1 1 203	203	ref|XP_941081.1| PREDICTED: similar to Piccolo protein (Aczonin) isoform 11 [Homo sapiens]	4875	62.8	4e-09
L8_67_L_TC_P4-G10-SP6.ab1 1 203	203	ref|XP_941081.1| PREDICTED: similar to Piccolo protein (Aczonin) isoform 11 [Homo sapiens]	4875	60.8	2e-08
L8_67_L_TC_P4-G10-SP6.ab1 1 203	203	ref|XP_940803.1| PREDICTED: similar to Piccolo protein (Aczonin) isoform 7 [Homo sapiens]	5244	71.6	9e-12
L8_67_L_TC_P4-G10-SP6.ab1 1 203	203	ref|XP_940803.1| PREDICTED: similar to Piccolo protein (Aczonin) isoform 7 [Homo sapiens]	5244	64.7	1e-09
L8_67_L_TC_P4-G10-SP6.ab1 1 203	203	ref|XP_940803.1| PREDICTED: similar to Piccolo protein (Aczonin) isoform 7 [Homo sapiens]	5244	64.3	2e-09
L8_67_L_TC_P4-G10-SP6.ab1 1 203	203	ref|XP_940803.1| PREDICTED: similar to Piccolo protein (Aczonin) isoform 7 [Homo sapiens]	5244	62.8	4e-09
L8_67_L_TC_P4-G10-SP6.ab1 1 203	203	ref|XP_940803.1| PREDICTED: similar to Piccolo protein (Aczonin) isoform 7 [Homo sapiens]	5244	60.8	2e-08
L8_67_L_TC_P4-H01-SP6.ab1 1 294	294	0	0	0	0
L8_67_L_TC_P4-H03-SP6.ab1 1 165	165	0	0	0	0
L8_67_L_TC_P4-H06-SP6.ab1 1 102	102	0	0	0	0
L8_67_L_TC_P4-H07-SP6.ab1 1 426	426	gb|AAP35043.1| chlorophyll a/b binding protein [Vitis vinifera]	166	187	2e-46
L8_67_L_TC_P4-H07-SP6.ab1 1 426	426	emb|CAA33330.1| Type III chlorophyll a/b-binding protein [Lycopersicon esculentum] sp|P27522|CB13_LYCES Chlorophyll a-b binding protein 8, chloroplast precursor (LHCI type III CAB-8)	273	167	1e-40
L8_67_L_TC_P4-H07-SP6.ab1 1 426	426	pir||S04125 chlorophyll a/b-binding protein type III precursor - tomato prf||1609235A chlorophyll a/b binding protein	273	167	1e-40
L8_67_L_TC_P4-H10-SP6.ab1 1 316	316	0	0	0	0
L8_67_L_TC_P5-A01-SP6.ab1 1 19	19	0	0	0	0
L8_67_L_TC_P5-A02-SP6.ab1 1 220	220	gb|AAU21476.1| chloroplast photosystem I reaction center V [Camellia sinensis]	145	95.9	5e-19
L8_67_L_TC_P5-A02-SP6.ab1 1 220	220	ref|NP_175963.1| unknown protein [Arabidopsis thaliana] gb|AAK00374.1| putative photosystem I subunit V precursor [Arabidopsis thaliana] gb|AAG41452.1| putative photosystem I subunit V precursor [Arabidopsis thaliana] gb|AAK91476.1| At1g55670/F20N2_3 [Arabidopsis thaliana] gb|AAG40061.1| At1g55670 [Arabidopsis thaliana] gb|AAK55662.1| At1g55670/F20N2_3 [Arabidopsis thaliana] emb|CAB52748.1| photo…	160	93.6	2e-18
L8_67_L_TC_P5-A02-SP6.ab1 1 220	220	emb|CAA31524.1| unnamed protein product [Spinacia oleracea] sp|P12357|PSAG_SPIOL Photosystem I reaction center subunit V, chloroplast precursor PSI-G) (Photosystem I 9 kDa protein) prf||1413236B photosystem I reaction center V	167	90.5	2e-17
L8_67_L_TC_P5-A09-SP6.ab1 1 28	28	0	0	0	0
L8_67_L_TC_P5-B03-SP6.ab1 1 28	28	0	0	0	0
L8_67_L_TC_P5-B04-SP6.ab1 1 152	152	0	0	0	0
L8_67_L_TC_P5-B07-SP6.ab1 1 48	48	0	0	0	0
L8_67_L_TC_P5-B08-SP6.ab1 1 191	191	0	0	0	0
L8_67_L_TC_P5-B09-SP6.ab1 1 72	72	0	0	0	0
L8_67_L_TC_P5-B11-SP6.ab1 1 149	149	0	0	0	0
L8_67_L_TC_P5-C09-SP6.ab1 1 79	79	0	0	0	0
L8_67_L_TC_P5-D03-SP6.ab1 1 136	136	0	0	0	0
L8_67_L_TC_P5-D04-SP6.ab1 1 447	447	dbj|BAD61582.1| chlorophyll a/b-binding protein precursor [Oryza sativa (japonica cultivar-group)] gb|AAC67558.1| chlorophyll a/b-binding protein precursor [Oryza sativa]	241	155	7e-37
L8_67_L_TC_P5-D04-SP6.ab1 1 447	447	gb|AAA34140.1| chlorophyll a/b-binding protein prf||1402358A photosystem I protein CAB	246	152	3e-36
L8_67_L_TC_P5-D04-SP6.ab1 1 447	447	emb|CAA45523.1| photosystem I light-harvesting chlorophyll a/b-binding protein Nicotiana tabacum]	245	150	2e-35
L8_67_L_TC_P5-D09-SP6.ab1 1 41	41	0	0	0	0
L8_67_L_TC_P5-D11-SP6.ab1 1 126	126	0	0	0	0
L8_67_L_TC_P5-E01-SP6.ab1 1 107	107	0	0	0	0
L8_67_L_TC_P5-E03-SP6.ab1 1 143	143	0	0	0	0
L8_67_L_TC_P5-E07-SP6.ab1 1 287	287	0	0	0	0
L8_67_L_TC_P5-E09-SP6.ab1 1 51	51	0	0	0	0
L8_67_L_TC_P5-E11-SP6.ab1 1 26	26	0	0	0	0
L8_67_L_TC_P5-F04-SP6.ab1 1 78	78	0	0	0	0
L8_67_L_TC_P5-F06-SP6.ab1 1 254	254	ref|NP_564282.1| unknown protein [Arabidopsis thaliana] gb|AAF99746.1| F17L21.17 [Arabidopsis thaliana] gb|AAM65441.1| unknown [Arabidopsis thaliana] dbj|BAC42616.1| unknown protein [Arabidopsis thaliana]	202	63.5	3e-09
L8_67_L_TC_P5-F06-SP6.ab1 1 254	254	ref|XP_465899.1| unknown protein [Oryza sativa (japonica cultivar-group)] ref|XP_507486.1| PREDICTED P0047E05.32-1 gene product [Oryza sativa (japonica cultivar-group)] ref|XP_506810.1| PREDICTED P0047E05.32-1 gene product [Oryza sativa (japonica cultivar-group)] dbj|BAD23643.1| unknown protein [Oryza sativa (japonica cultivar-group)] dbj|BAD23184.1| unknown protein [Oryza sativa (japonica cultiv…	186	56.2	4e-07
L8_67_L_TC_P5-G08-SP6.ab1 1 316	316	ref|XP_472376.1| OSJNBb0118P14.4 [Oryza sativa (japonica cultivar-group)] emb|CAE02022.2| OSJNBb0118P14.4 [Oryza sativa (japonica cultivar-group)]	347	57.4	2e-07
L8_67_L_TC_P5-G08-SP6.ab1 1 316	316	ref|XP_466029.1| SBP1-like [Oryza sativa (japonica cultivar-group)] dbj|BAD25386.1| SBP1-like [Oryza sativa (japonica cultivar-group)]	401	55.8	5e-07
L8_67_L_TC_P5-G08-SP6.ab1 1 316	316	gb|AAS76633.1| S-RNase binding protein 1 [Solanum chacoense]	337	53.5	3e-06
L8_67_L_TC_P5-G09-SP6.ab1 1 41	41	0	0	0	0
L8_67_L_TC_P5-H05-SP6.ab1 1 341	341	0	0	0	0
L8_67_L_TC_P5-H12-SP6.ab1 1 282	282	0	0	0	0
L8_67_L_TC_P6-A01-SP6.ab1 1 151	151	ref|NP_176498.1| transcription factor [Arabidopsis thaliana] gb|AAG51600.1| transcription factor SCARECROW, putative; 52594-50618 [Arabidopsis thaliana]	658	58.2	1e-07
L8_67_L_TC_P6-A06-SP6.ab1 1 184	184	0	0	0	0
L8_67_L_TC_P6-A07-SP6.ab1 1 91	91	0	0	0	0
L8_67_L_TC_P6-B04-SP6.ab1 1 422	422	gb|ABB52811.1| MPBQ/MSBQ methyltransferase 2 [Helianthus annuus] gb|ABB52810.1| MPBQ/MSBQ methyltransferase 2 [Helianthus annuus] gb|ABB52809.1| MPBQ/MSBQ methyltransferase 2 [Helianthus annuus] gb|ABB52808.1| MPBQ/MSBQ methyltransferase 2 [Helianthus annuus] gb|ABB52807.1| MPBQ/MSBQ methyltransferase 2 [Helianthus annuus]	343	132	6e-30
L8_67_L_TC_P6-B04-SP6.ab1 1 422	422	gb|ABB52806.1| MPBQ/MSBQ methyltransferase 1 [Helianthus annuus]	339	132	6e-30
L8_67_L_TC_P6-B04-SP6.ab1 1 422	422	gb|ABB52805.1| MPBQ/MSBQ methyltransferase 1 [Helianthus annuus] gb|ABB52804.1| MPBQ/MSBQ methyltransferase 1 [Helianthus annuus]	339	130	1e-29
L8_67_L_TC_P6-B07-SP6.ab1 1 28	28	0	0	0	0
L8_67_L_TC_P6-B11-SP6.ab1 1 330	330	gb|ABE80774.1| Chlorophyll A-B binding protein [Medicago truncatula]	289	134	1e-30
L8_67_L_TC_P6-B11-SP6.ab1 1 330	330	gb|AAD27878.1| chlorophyll a/b binding protein CP29 [Vigna radiata]	290	133	2e-30
L8_67_L_TC_P6-B11-SP6.ab1 1 330	330	ref|NP_187506.1| LHCB4.2 [Arabidopsis thaliana] gb|AAF07831.1| putative chlorophyll a/b-binding protein [Arabidopsis thaliana] gb|AAM10170.1| putative chlorophyll a/b-binding protein [Arabidopsis thaliana] gb|AAL38316.1| putative chlorophyll a/b-binding protein [Arabidopsis thaliana] gb|AAD28774.1| Lhcb4.2 protein [Arabidopsis thaliana] sp|Q9XF88|CB4B_ARATH Chlorophyll a-b binding protein CP29.2,…	287	133	3e-30
L8_67_L_TC_P6-C08-SP6.ab1 1 302	302	0	0	0	0
L8_67_L_TC_P6-D01-SP6.ab1 1 541	541	emb|CAA43907.1| chlorophyll a/b-binding protein [Pinus thunbergii]	266	107	3e-22
L8_67_L_TC_P6-D01-SP6.ab1 1 541	541	gb|AAB82142.1| chlorophyll a-b binding protein [Oryza sativa]	263	107	3e-22
L8_67_L_TC_P6-D01-SP6.ab1 1 541	541	gb|AAB19040.1| type 2 light-harvesting chlorophyll a/b-binding polypeptide [Pinus palustris]	246	107	3e-22
L8_67_L_TC_P6-D07-SP6.ab1 1 47	47	0	0	0	0
L8_67_L_TC_P6-D11-SP6.ab1 1 28	28	0	0	0	0
L8_67_L_TC_P6-E07-SP6.ab1 1 166	166	0	0	0	0
L8_67_L_TC_P6-E10-SP6.ab1 1 95	95	0	0	0	0
L8_67_L_TC_P6-F04-SP6.ab1 1 217	217	gb|AAM63719.1| unknown [Arabidopsis thaliana]	108	65.9	5e-10
L8_67_L_TC_P6-F04-SP6.ab1 1 217	217	ref|NP_568764.1| unknown protein [Arabidopsis thaliana] gb|AAL15346.1| AT5g51720/MIO24_14 [Arabidopsis thaliana] gb|AAK49604.1| AT5g51720/MIO24_14 [Arabidopsis thaliana] dbj|BAB11241.1| unnamed protein product [Arabidopsis thaliana]	108	65.9	5e-10
L8_67_L_TC_P6-F04-SP6.ab1 1 217	217	ref|NP_001008389.1| hypothetical protein LOC493856 [Homo sapiens] gb|AAH32300.1| Similar to mouse 1500009M05Rik protein [Homo sapiens]	135	58.9	6e-08
L8_67_L_TC_P6-F09-SP6.ab1 1 147	147	0	0	0	0
L8_67_L_TC_P6-F10-SP6.ab1 1 92	92	0	0	0	0
L8_67_L_TC_P6-G07-SP6.ab1 1 50	50	0	0	0	0
L8_67_L_TC_P6-G08-SP6.ab1 1 118	118	0	0	0	0
L8_67_L_TC_P6-H05-SP6.ab1 1 113	113	0	0	0	0
L8_67_L_TC_P6-H07-SP6.ab1 1 198	198	0	0	0	0
L8_67_L_TC_P7-A03-SP6.ab1 1 207	207	0	0	0	0
L8_67_L_TC_P7-A05-SP6.ab1 1 233	233	gb|ABD32412.1| Cellulose synthase [Medicago truncatula]	755	79.7	3e-14
L8_67_L_TC_P7-A05-SP6.ab1 1 233	233	gb|ABD32407.1| Cellulose synthase [Medicago truncatula]	770	65.5	7e-10
L8_67_L_TC_P7-A05-SP6.ab1 1 233	233	gb|ABD32405.1| Cellulose synthase [Medicago truncatula]	861	55.5	7e-07
L8_67_L_TC_P7-B05-SP6.ab1 1 11	11	0	0	0	0
L8_67_L_TC_P7-B09-SP6.ab1 1 37	37	0	0	0	0
L8_67_L_TC_P7-C02-SP6.ab1 1 82	82	0	0	0	0
L8_67_L_TC_P7-D08-SP6.ab1 1 190	190	0	0	0	0
L8_67_L_TC_P7-D10-SP6.ab1 1 283	283	0	0	0	0
L8_67_L_TC_P7-D12-SP6.ab1 1 42	42	0	0	0	0
L8_67_L_TC_P7-E07-SP6.ab1 1 89	89	0	0	0	0
L8_67_L_TC_P7-F08-SP6.ab1 1 20	20	0	0	0	0
L8_67_L_TC_P7-F11-SP6.ab1 1 234	234	0	0	0	0
L8_67_L_TC_P7-G03-SP6.ab1 1 295	295	gb|ABA86963.1| glyceraldehyde-3-phosphate dehydrogenase A subunit [Glycine max]	403	55.1	9e-07
L8_67_L_TC_P7-G03-SP6.ab1 1 295	295	pdb|1RM5|B Chain B, Crystal Structure Of Mutant S188a Of Photosynthetic Glyceraldehyde-3-Phosphate Dehydrogenase A4 Isoform, Complexed With Nadp pdb|1RM5|A Chain A, Crystal Structure Of Mutant S188a Of Photosynthetic Glyceraldehyde-3-Phosphate Dehydrogenase A4 Isoform, Complexed With Nadp pdb|1RM5|O Chain O, Crystal Structure Of Mutant S188a Of Photosynthetic Glyceraldehyde-3-Phosphate Dehydrogen…	337	53.5	3e-06
L8_67_L_TC_P7-G03-SP6.ab1 1 295	295	pdb|1RM4|B Chain B, Crystal Structure Of Recombinant Photosynthetic Glyceraldehyde-3-Phosphate Dehydrogenase A4 Isoform, Complexed With Nadp pdb|1RM4|A Chain A, Crystal Structure Of Recombinant Photosynthetic Glyceraldehyde-3-Phosphate Dehydrogenase A4 Isoform, Complexed With Nadp pdb|1RM4|O Chain O, Crystal Structure Of Recombinant Photosynthetic Glyceraldehyde-3-Phosphate Dehydrogenase A4 Isofo…	337	53.5	3e-06
L8_67_L_TC_P7-G04-SP6.ab1 1 300	300	0	0	0	0
L8_67_L_TC_P7-G08-SP6.ab1 1 258	258	0	0	0	0
L8_67_L_TC_P7-G10-SP6.ab1 1 254	254	0	0	0	0
L8_67_L_TC_P7-G11-SP6.ab1 1 12	12	0	0	0	0
L8_67_L_TC_P7-H03-SP6.ab1 1 255	255	ref|NP_850111.1| ATPase, coupled to transmembrane movement of substances Arabidopsis thaliana]	730	89	6e-17
L8_67_L_TC_P7-H03-SP6.ab1 1 255	255	gb|AAM15328.1| putative ABC transporter [Arabidopsis thaliana] gb|AAC98459.1| putative ABC transporter [Arabidopsis thaliana]	705	89	6e-17
L8_67_L_TC_P7-H04-SP6.ab1 1 114	114	0	0	0	0
L8_67_L_TC_P7-H05-SP6.ab1 1 416	416	dbj|BAB09414.1| ABC transporter, ATP-binding protein-like [Arabidopsis thaliana]	674	177	2e-43
L8_67_L_TC_P7-H05-SP6.ab1 1 416	416	ref|NP_196555.2| ATGCN2 [Arabidopsis thaliana]	678	177	2e-43
L8_67_L_TC_P7-H05-SP6.ab1 1 416	416	gb|AAN18079.1| At5g64840/MXK3_6 [Arabidopsis thaliana] gb|AAL08291.1| AT5g64840/MXK3_6 [Arabidopsis thaliana]	692	174	8e-43
L9_67_Sh_TC_P5_B01.ab1 1 23	23	0	0	0	0
L9_67_Sh_TC_P5_C12.ab1 1 22	22	0	0	0	0
L9_67_Sh_TC_P5_D03.ab1 1 180	180	sp|P56331|IF1A_ONOVI Eukaryotic translation initiation factor 1A (EIF-1A) (EIF-4C) gb|AAB81996.1| eukaryotic translation initiation factor eIF-1A [Onobrychis viciifolia]	145	121	8e-27
L9_67_Sh_TC_P5_D03.ab1 1 180	180	gb|AAK96458.1| At2g04520/T1O3.7 [Arabidopsis thaliana] gb|AAK55703.1| At2g04520/T1O3.7 [Arabidopsis thaliana]	145	121	1e-26
L9_67_Sh_TC_P5_D03.ab1 1 180	180	ref|NP_178531.1| RNA binding / translation initiation factor [Arabidopsis thaliana] gb|AAD25828.1| putative translation initiation factor eIF-1A [Arabidopsis thaliana] gb|AAM67230.1| putative translation initiation factor eIF-1A [Arabidopsis thaliana]	145	121	1e-26
L9_67_Sh_TC_P5_D06.ab1 1 17	17	0	0	0	0
L9_67_Sh_TC_P5_D07.ab1 1 289	289	0	0	0	0
L9_67_Sh_TC_P5_D11.ab1 1 322	322	ref|NP_195813.1| hydrolase, hydrolyzing O-glycosyl compounds [Arabidopsis thaliana] emb|CAB82763.1| (1-4)-beta-mannan endohydrolase-like protein [Arabidopsis thaliana] gb|AAO64766.1| At5g01930 [Arabidopsis thaliana]	448	174	1e-42
L9_67_Sh_TC_P5_D11.ab1 1 322	322	gb|ABA95648.1| endo-1,4-beta-mannosidase-like protein [Oryza sativa (japonica cultivar-group)]	372	144	9e-34
L9_67_Sh_TC_P5_D11.ab1 1 322	322	gb|ABA91172.1| (1-4)-beta-mannan endohydrolase-like protein [Oryza sativa japonica cultivar-group)]	447	144	1e-33
L9_67_Sh_TC_P5_E03.ab1 1 372	372	gb|AAZ83349.1| MAP kinase [Gossypium hirsutum]	519	97.4	2e-19
L9_67_Sh_TC_P5_E03.ab1 1 372	372	gb|AAD28617.1| mitogen-activated protein kinase homologue [Medicago sativa]	608	91.7	9e-18
L9_67_Sh_TC_P5_E03.ab1 1 372	372	gb|AAN75467.1| mitogen-activated protein kinase [Lycopersicon esculentum]	528	89.7	3e-17
L9_67_Sh_TC_P5_F12.ab1 1 65	65	0	0	0	0
L9_67_Sh_TC_P1_A08.ab1 1 73	73	0	0	0	0
L9_67_Sh_TC_P1_B04.ab1 1 318	318	gb|AAS20987.1| 40S ribosomal protein S23 [Hyacinthus orientalis]	71	120	2e-26
L9_67_Sh_TC_P1_B04.ab1 1 318	318	gb|AAT08659.1| 40S ribosomal protein S23 [Hyacinthus orientalis]	71	120	2e-26
L9_67_Sh_TC_P1_B04.ab1 1 318	318	gb|AAL50317.1| ultraviolet-B-inducible ribosomal protein [Pisum sativum]	78	120	2e-26
L9_67_Sh_TC_P1_B05.ab1 1 92	92	0	0	0	0
L9_67_Sh_TC_P1_C12.ab1 1 59	59	0	0	0	0
L9_67_Sh_TC_P1_D02.ab1 1 477	477	sp|Q42919|G6PD_MEDSA Glucose-6-phosphate 1-dehydrogenase, cytoplasmic isoform (G6PD) gb|AAB41552.1| glucose-6-phosphate dehydrogenase	515	269	2e-71
L9_67_Sh_TC_P1_D02.ab1 1 477	477	gb|ABE83959.1| Glucose-6-phosphate dehydrogenase [Medicago truncatula]	515	269	2e-71
L9_67_Sh_TC_P1_D02.ab1 1 477	477	emb|CAB52675.1| glucose-6-phosphate 1-dehydrogenase [Arabidopsis thaliana]	515	267	1e-70
L9_67_Sh_TC_P1_D04.ab1 1 59	59	0	0	0	0
L9_67_Sh_TC_P1_D06.ab1 1 193	193	0	0	0	0
L9_67_Sh_TC_P1_D09.ab1 1 31	31	0	0	0	0
L9_67_Sh_TC_P1_E03.ab1 1 16	16	0	0	0	0
L9_67_Sh_TC_P1_E10.ab1 1 22	22	0	0	0	0
L9_67_Sh_TC_P1_F02.ab1 1 490	490	emb|CAA47925.1| cs DnaJ-1 [Cucumis sativus] sp|Q04960|DNJH_CUCSA DnaJ protein homolog (DNAJ-1)	413	147	2e-34
L9_67_Sh_TC_P1_F02.ab1 1 490	490	gb|AAG24643.1| J2P [Daucus carota] gb|AAG24642.1| J1P [Daucus carota]	418	146	3e-34
L9_67_Sh_TC_P1_F02.ab1 1 490	490	gb|AAD12055.1| DnaJ protein [Hevea brasiliensis]	415	140	2e-32
L9_67_Sh_TC_P1_G11.ab1 1 590	590	gb|AAA56741.1| lacZ alpha peptide	187	83.6	5e-15
L9_67_Sh_TC_P1_G11.ab1 1 590	590	gb|AAA56738.1| lacZ alpha peptide	179	78.6	1e-13
L9_67_Sh_TC_P1_G11.ab1 1 590	590	gb|AAA40003.1| proline-rich salivary protein	227	72.8	8e-12
L9_67_Sh_TC_P1_G11.ab1 1 590	590	gb|AAA40003.1| proline-rich salivary protein	227	57.8	3e-07
L9_67_Sh_TC_P1_G11.ab1 1 590	590	gb|AAA40003.1| proline-rich salivary protein	227	57.4	3e-07
L9_67_Sh_TC_P1_G11.ab1 1 590	590	gb|AAA40003.1| proline-rich salivary protein	227	52.8	9e-06
L9_67_Sh_TC_P1_H02.ab1 1 170	170	ref|NP_198137.1| structural constituent of ribosome [Arabidopsis thaliana] gb|AAN31854.1| putative 60S ribosomal protein [Arabidopsis thaliana] gb|AAM67529.1| putative 60S ribosomal protein [Arabidopsis thaliana] gb|AAL07220.1| putative 60S ribosomal protein [Arabidopsis thaliana]	187	64.3	2e-09
L9_67_Sh_TC_P1_H02.ab1 1 170	170	gb|AAA69928.1| cytoplasmic ribosomal protein L18	187	62.4	6e-09
L9_67_Sh_TC_P1_H02.ab1 1 170	170	ref|NP_187210.1| RPL18 (RIBOSOMAL PROTEIN L18); structural constituent of ribosome Arabidopsis thaliana] gb|AAF26138.1| putative 60S ribosomal protein L18 [Arabidopsis thaliana] gb|AAL31164.1| AT3g05590/F18C1_14 [Arabidopsis thaliana] gb|AAK59824.1| AT3g05590/F18C1_14 [Arabidopsis thaliana] sp|P42791|RL18_ARATH 60S ribosomal protein L18	187	62.4	6e-09
L9_67_Sh_TC_P2_A03.ab1 1 21	21	0	0	0	0
L9_67_Sh_TC_P2_A05.ab1 1 119	119	0	0	0	0
L9_67_Sh_TC_P2_A12.ab1 1 84	84	0	0	0	0
L9_67_Sh_TC_P2_B01.ab1 1 103	103	0	0	0	0
L9_67_Sh_TC_P2_F09.ab1 1 81	81	0	0	0	0
L9_67_Sh_TC_P2_G11.ab1 1 548	548	gb|AAF64454.1| DnaJ protein [Euphorbia esula]	418	360	2e-98
L9_67_Sh_TC_P2_G11.ab1 1 548	548	emb|CAA47925.1| cs DnaJ-1 [Cucumis sativus] sp|Q04960|DNJH_CUCSA DnaJ protein homolog (DNAJ-1)	413	358	6e-98
L9_67_Sh_TC_P2_G11.ab1 1 548	548	emb|CAA63965.1| DnaJ protein [Solanum tuberosum]	419	351	1e-95
L9_67_Sh_TC_P2_H02.ab1 1 204	204	gb|AAT98376.1| peptidyl-prolyl cis-trans isomerase [Populus balsamifera subsp. trichocarpa]	172	134	2e-30
L9_67_Sh_TC_P2_H02.ab1 1 204	204	emb|CAC80550.1| cyclophilin [Ricinus communis]	173	133	3e-30
L9_67_Sh_TC_P2_H02.ab1 1 204	204	emb|CAA59468.1| cyclophilin [Catharanthus roseus] sp|Q39613|CYPH_CATRO Peptidyl-prolyl cis-trans isomerase (PPIase) (Rotamase) Cyclophilin) (Cyclosporin A-binding protein)	172	131	8e-30
L9_67_Sh_TC_P3_C02.ab1 1 38	38	0	0	0	0
L9_67_Sh_TC_P3_C07.ab1 1 215	215	gb|ABE94294.1| Ribosomal protein S9 [Medicago truncatula] gb|ABE85740.1| Ribosomal protein S9 [Medicago truncatula] gb|ABE85731.1| Ribosomal protein S9 [Medicago truncatula]	140	132	4e-30
L9_67_Sh_TC_P3_C07.ab1 1 215	215	gb|AAF34799.1| 40S ribosomal protein S16 [Euphorbia esula]	144	130	1e-29
L9_67_Sh_TC_P3_C07.ab1 1 215	215	emb|CAA53567.1| RS16 protein, 40S subunit [Gossypium hirsutum] sp|P46293|RS16_GOSHI 40S ribosomal protein S16	145	130	1e-29
L9_67_Sh_TC_P3_D01.ab1 1 276	276	ref|NP_175425.2| TOR (TARGET OF RAPAMYCIN) [Arabidopsis thaliana] gb|AAG43423.1| pTOR [Arabidopsis thaliana]	2481	83.6	2e-15
L9_67_Sh_TC_P3_D01.ab1 1 276	276	gb|AAM13218.1| unknown protein [Arabidopsis thaliana] gb|AAN72136.1| unknown protein [Arabidopsis thaliana]	374	83.6	2e-15
L9_67_Sh_TC_P3_D01.ab1 1 276	276	gb|AAT93990.1| unknown protein [Oryza sativa (japonica cultivar-group)]	1263	82	7e-15
L9_67_Sh_TC_P3_E11.ab1 1 36	36	0	0	0	0
L9_67_Sh_TC_P3_F02.ab1 1 78	78	0	0	0	0
L9_67_Sh_TC_P4_A04.ab1 1 11	11	0	0	0	0
L9_67_Sh_TC_P4_A12.ab1 1 147	147	0	0	0	0
L9_67_Sh_TC_P4_B05.ab1 1 155	155	gb|AAB88870.1| manganese superoxide dismutase [Capsicum annuum] sp|O49066|SODM_CAPAN Superoxide dismutase [Mn], mitochondrial precursor	228	106	4e-22
L9_67_Sh_TC_P4_B05.ab1 1 155	155	emb|CAD29434.1| manganese-superoxide dismutase [Glycine max]	143	105	6e-22
L9_67_Sh_TC_P4_B05.ab1 1 155	155	emb|CAB53458.1| MnSOD [Hevea brasiliensis]	205	105	6e-22
L9_67_Sh_TC_P4_B06.ab1 1 123	123	gb|AAA87183.1| auxin-induced protein [Vigna radiata]	230	67.8	1e-10
L9_67_Sh_TC_P4_B06.ab1 1 123	123	dbj|BAC21263.1| glutathione S-transferase [Cucurbita maxima]	226	65.9	5e-10
L9_67_Sh_TC_P4_B06.ab1 1 123	123	gb|AAG16758.1| putative glutathione S-transferase T3 [Lycopersicon esculentum]	225	65.5	7e-10
L9_67_Sh_TC_P4_C04.ab1 1 277	277	emb|CAA59063.1| NADH dehydrogenase; NADH:ubiquinone oxidoreductase (complex I) Solanum tuberosum]	229	117	1e-25
L9_67_Sh_TC_P4_C04.ab1 1 277	277	gb|ABA81853.1| NADH:ubiquinone oxidoreductase-like [Solanum tuberosum]	229	117	1e-25
L9_67_Sh_TC_P4_C04.ab1 1 277	277	emb|CAA59062.1| NADH dehydrogenase; NADH:ubiquinone oxidoreductase (complex I) Solanum tuberosum] sp|P80269|NUIM_SOLTU NADH-ubiquinone oxidoreductase 23 kDa subunit, mitochondrial precursor (Complex I-23KD) (CI-23KD) (Complex I-28.5KD) CI-28.5KD)	229	112	4e-24
L9_67_Sh_TC_P4_C12.ab1 1 184	184	0	0	0	0
L9_67_Sh_TC_P4_E08.ab1 1 274	274	gb|AAA53420.1| ORF	81	70.1	3e-11
L9_67_Sh_TC_P4_E08.ab1 1 274	274	ref|NP_851192.1| translation initiation factor [Arabidopsis thaliana] ref|NP_568818.1| translation initiation factor [Arabidopsis thaliana] gb|AAM91507.1| AT5g54940/MBG8_21 [Arabidopsis thaliana] gb|AAK60326.1| AT5g54940/MBG8_21 [Arabidopsis thaliana] gb|AAM64690.1| translation initiation factor-like protein [Arabidopsis thaliana] dbj|BAB08773.1| translation initiation factor-like protein [Arabid…	112	54.7	1e-06
L9_67_Sh_TC_P4_E09.ab1 1 23	23	0	0	0	0
L9_67_Sh_TC_P4_F12.ab1 1 20	20	0	0	0	0
L9_67_Sh_TC_P4_G05.ab1 1 161	161	gb|ABE84927.1| hypothetical protein MtrDRAFT_AC142224g1v2 [Medicago truncatula]	79	80.9	2e-14
L9_67_Sh_TC_P4_H02.ab1 1 78	78	0	0	0	0
L9_67_Sh_TC_P4_H07.ab1 1 36	36	0	0	0	0
L10_94_Sh_TC_P3_A04.ab1 1 253	253	0	0	0	0
L10_94_Sh_TC_P3_A11.ab1 1 340	340	ref|NP_680174.2| unknown protein [Arabidopsis thaliana] gb|AAT70449.1| At5g20165 [Arabidopsis thaliana] gb|AAT41745.1| At5g20165 [Arabidopsis thaliana] dbj|BAD95036.1| putative protein [Arabidopsis thaliana]	70	102	4e-21
L10_94_Sh_TC_P3_A11.ab1 1 340	340	gb|AAT93875.1| unknown protein [Oryza sativa (japonica cultivar-group)]	70	99.8	3e-20
L10_94_Sh_TC_P3_A11.ab1 1 340	340	ref|XP_967109.1| PREDICTED: similar to CG13618-PA [Tribolium castaneum]	287	64.7	1e-09
L10_94_Sh_TC_P3_B12.ab1 1 11	11	0	0	0	0
L10_94_Sh_TC_P3_E08.ab1 1 55	55	0	0	0	0
L10_94_Sh_TC_P3_G12.ab1 1 37	37	0	0	0	0
L10_94_Sh_TC_P3_H02.ab1 1 155	155	0	0	0	0
L10_94_Sh_TC_P3_H06.ab1 1 56	56	0	0	0	0
L10_94_Sh_TC_P5_C02.ab1 1 470	470	gb|ABE83893.1| 20S proteasome, A and B subunits [Medicago truncatula]	204	126	2e-28
L10_94_Sh_TC_P5_C02.ab1 1 470	470	gb|ABE79860.1| 20S proteasome, A and B subunits [Medicago truncatula]	204	126	2e-28
L10_94_Sh_TC_P5_C02.ab1 1 470	470	ref|NP_564149.1| PBC1; peptidase/ threonine endopeptidase [Arabidopsis thaliana] gb|AAM47947.1| proteasome subunit [Arabidopsis thaliana] gb|AAL38246.1| proteasome subunit [Arabidopsis thaliana]	204	125	4e-28
L10_94_Sh_TC_P5_C03.ab1 1 445	445	gb|ABE84928.1| hypothetical protein MtrDRAFT_AC142224g2v2 [Medicago truncatula]	309	129	4e-29
L10_94_Sh_TC_P5_C03.ab1 1 445	445	ref|NP_190965.1| unknown protein [Arabidopsis thaliana] gb|AAM51257.1| unknown protein [Arabidopsis thaliana] gb|AAL36354.1| unknown protein [Arabidopsis thaliana] emb|CAB88359.1| putative protein [Arabidopsis thaliana] sp|Q9M330|PSMF1_ARATH Probable proteasome inhibitor	302	112	4e-24
L10_94_Sh_TC_P5_C03.ab1 1 445	445	ref|NP_910636.1| proteasome inhibitor-like protein [Oryza sativa (japonica cultivar-group)] dbj|BAC57725.1| proteasome inhibitor-like protein [Oryza sativa (japonica cultivar-group)]	280	92.8	4e-18
L10_94_Sh_TC_P5_C05.ab1 1 557	557	ref|NP_189265.1| endopeptidase/ threonine endopeptidase [Arabidopsis thaliana] gb|AAM78079.1| AT3g26340/F20C19_6 [Arabidopsis thaliana] gb|AAL27514.1| AT3g26340/F20C19_6 [Arabidopsis thaliana] gb|AAM62897.1| 26S proteasome beta subunit, putative [Arabidopsis thaliana] dbj|BAB02194.1| proteasome epsilon chain precursor [Arabidopsis thaliana] sp|Q9LIP2|PSB5B_ARATH Proteasome subunit beta type 5-B p…	273	347	1e-94
L10_94_Sh_TC_P5_C05.ab1 1 557	557	sp|O24361|PSB5_SPIOL Proteasome subunit beta type 5 precursor (20S proteasome subunit E) Proteasome epsilon chain) dbj|BAA21650.1| 26S proteasome beta subunit [Spinacia oleracea]	272	338	5e-92
L10_94_Sh_TC_P5_C05.ab1 1 557	557	gb|ABE78927.1| Peptidase T1A, proteasome beta-subunit [Medicago truncatula]	271	332	6e-90
L10_94_Sh_TC_P1_F02.ab1 1 156	156	ref|NP_190926.1| diaminopimelate epimerase [Arabidopsis thaliana] gb|AAN28810.1| At3g53580/F4P12_280 [Arabidopsis thaliana] gb|AAM83223.1| AT3g53580/F4P12_280 [Arabidopsis thaliana] emb|CAB67665.1| diaminopimelate epimerase-like protein [Arabidopsis thaliana]	362	94.4	1e-18
L10_94_Sh_TC_P1_F02.ab1 1 156	156	gb|ABA99594.1| diaminopimelate epimerase [Oryza sativa (japonica cultivar-group)]	354	86.3	4e-16
L10_94_Sh_TC_P1_F02.ab1 1 156	156	ref|ZP_00675633.1| Diaminopimelate epimerase [Trichodesmium erythraeum IMS101] gb|EAO25612.1| Diaminopimelate epimerase [Trichodesmium erythraeum IMS101]	278	65.5	7e-10
L10_94_Sh_TC_P1_G04.ab1 1 15	15	0	0	0	0
L10_94_Sh_TC_P1_G06.ab1 1 26	26	0	0	0	0
L10_94_Sh_TC_P2_A04.ab1 1 261	261	ref|NP_915353.1| putative carboxypeptidase D [Oryza sativa (japonica cultivar-group)]	669	136	2e-31
L10_94_Sh_TC_P2_A04.ab1 1 261	261	dbj|BAD73778.1| putative serine carboxypeptidase II [Oryza sativa (japonica cultivar-group)]	454	136	2e-31
L10_94_Sh_TC_P2_A04.ab1 1 261	261	ref|NP_187456.1| SCPL27; catalytic/ serine carboxypeptidase [Arabidopsis thaliana] gb|AAU95440.1| At3g07990 [Arabidopsis thaliana] gb|AAT71955.1| At3g07990 [Arabidopsis thaliana] gb|AAF21209.1| putative serine carboxypeptidase II [Arabidopsis thaliana]	459	135	4e-31
L10_94_Sh_TC_P2_B08.ab1 1 38	38	0	0	0	0
L10_94_Sh_TC_P2_E11.ab1 1 271	271	ref|NP_180342.1| unknown protein [Arabidopsis thaliana] gb|AAT41807.1| At2g27740 [Arabidopsis thaliana] gb|AAS99669.1| At2g27740 [Arabidopsis thaliana] gb|AAC73026.1| unknown protein [Arabidopsis thaliana]	174	89.4	4e-17
L10_94_Sh_TC_P2_E11.ab1 1 271	271	gb|AAF04425.1| unknown protein [Arabidopsis thaliana]	168	88.2	1e-16
L10_94_Sh_TC_P2_E11.ab1 1 271	271	ref|NP_187609.2| unknown protein [Arabidopsis thaliana] gb|AAM51267.1| unknown protein [Arabidopsis thaliana] gb|AAL85004.1| unknown protein [Arabidopsis thaliana] gb|AAZ23929.1| At3g09980 [Arabidopsis thaliana]	178	88.2	1e-16
L10_94_Sh_TC_P2_F03.ab1 1 84	84	0	0	0	0
L10_94_Sh_TC_P2_F07.ab1 1 22	22	0	0	0	0
L10_94_Sh_TC_P2_F12.ab1 1 380	380	gb|AAF26158.1| hypothetical protein [Arabidopsis thaliana]	713	186	2e-46
L10_94_Sh_TC_P2_F12.ab1 1 380	380	gb|ABE90093.1| conserved hypothetical protein [Medicago truncatula]	737	181	7e-45
L10_94_Sh_TC_P2_F12.ab1 1 380	380	ref|XP_478534.1| unknown protein [Oryza sativa (japonica cultivar-group)] dbj|BAC79988.1| unknown protein [Oryza sativa (japonica cultivar-group)]	665	152	3e-36
L10_94_Sh_TC_P4_A05.ab1 1 49	49	0	0	0	0
L10_94_Sh_TC_P4_B06.ab1 1 254	254	0	0	0	0
L10_94_Sh_TC_P4_C10.ab1 1 34	34	0	0	0	0
L10_94_Sh_TC_P4_E06.ab1 1 71	71	0	0	0	0
L10_94_Sh_TC_P4_E07.ab1 1 209	209	dbj|BAD82407.1| unknown protein [Oryza sativa (japonica cultivar-group)] dbj|BAD81513.1| unknown protein [Oryza sativa (japonica cultivar-group)]	504	55.8	5e-07
L10_94_Sh_TC_P4_E07.ab1 1 209	209	gb|AAT45005.1| unknown [Xerophyta humilis]	258	54.3	2e-06
L10_94_Sh_TC_P4_E07.ab1 1 209	209	emb|CAB78367.1| putative protein [Arabidopsis thaliana] emb|CAB41935.1| putative protein [Arabidopsis thaliana]	447	54.3	2e-06
L10_94_Sh_TC_P4_F04.ab1 1 198	198	0	0	0	0
L10_94_Sh_TC_P4_G08.ab1 1 28	28	0	0	0	0
L10_94_Sh_TC_P4_G10.ab1 1 17	17	0	0	0	0
L10_94_Sh_TC_P4_H07.ab1 1 57	57	0	0	0	0
L11_67_Sh_CT_P5_A04.ab1 1 419	419	ref|NP_181349.1| PSRP4 (PLASTID-SPECIFIC RIBOSOMAL PROTEIN 4); structural constituent of ribosome [Arabidopsis thaliana] gb|AAC27163.1| 30S ribosomal protein S31 [Arabidopsis thaliana] gb|AAL31104.1| At2g38140/F16M14.7 [Arabidopsis thaliana] gb|AAK97685.1| At2g38140/F16M14.7 [Arabidopsis thaliana] gb|AAF64153.1| plastid-specific ribosomal protein 4 precursor [Arabidopsis thaliana] gb|AAM67339.1| …	118	144	1e-33
L11_67_Sh_CT_P5_A04.ab1 1 419	419	gb|ABE80776.1| 30S ribosomal protein S31 [imported] - Arabidopsis thaliana Medicago truncatula]	123	124	1e-27
L11_67_Sh_CT_P5_A04.ab1 1 419	419	gb|AAU90153.1| unknown protein [Oryza sativa (japonica cultivar-group)]	126	106	3e-22
L11_67_Sh_CT_P5_A07.ab1 1 697	697	ref|NP_190834.1| RNA binding / nucleic acid binding [Arabidopsis thaliana] ref|NP_001030849.1| RNA binding / nucleic acid binding [Arabidopsis thaliana] emb|CAB89227.1| putative RNA binding protein [Arabidopsis thaliana] dbj|BAD44625.1| putative RNA-binding protein [Arabidopsis thaliana] dbj|BAD44088.1| putative RNA-binding protein [Arabidopsis thaliana]	471	166	8e-40
L11_67_Sh_CT_P5_A07.ab1 1 697	697	gb|ABE93532.1| RNA-binding region RNP-1 (RNA recognition motif); Calcium-binding EF-hand [Medicago truncatula] gb|ABD32695.1| RNA-binding region RNP-1 (RNA recognition motif); Calcium-binding EF-hand [Medicago truncatula]	479	166	1e-39
L11_67_Sh_CT_P5_A07.ab1 1 697	697	gb|ABD33357.1| RNA-binding region RNP-1 (RNA recognition motif) [Medicago truncatula]	703	164	2e-39
L11_67_Sh_CT_P5_A09.ab1 1 110	110	0	0	0	0
L11_67_Sh_CT_P5_B01.ab1 1 478	478	gb|ABE90931.1| Sm-like protein [imported] - Arabidopsis thaliana [Medicago truncatula]	98	179	4e-44
L11_67_Sh_CT_P5_B01.ab1 1 478	478	dbj|BAD81919.1| small nuclear ribonucleoprotein-like [Oryza sativa (japonica cultivar-group)]	104	177	1e-43
L11_67_Sh_CT_P5_B01.ab1 1 478	478	ref|NP_177812.1| unknown protein [Arabidopsis thaliana] gb|ABF58993.1| At1g76860 [Arabidopsis thaliana] gb|AAG51149.1| Sm-like protein [Arabidopsis thaliana] gb|AAM64339.1| Sm-like protein [Arabidopsis thaliana]	98	169	3e-41
L11_67_Sh_CT_P5_B06.ab1 1 217	217	0	0	0	0
L11_67_Sh_CT_P5_C02.ab1 1 842	842	ref|NP_850638.1| metal ion binding [Arabidopsis thaliana]	443	176	8e-43
L11_67_Sh_CT_P5_C02.ab1 1 842	842	emb|CAB87904.1| putative protein [Arabidopsis thaliana]	470	149	1e-34
L11_67_Sh_CT_P5_C02.ab1 1 842	842	ref|NP_190445.2| metal ion binding [Arabidopsis thaliana]	476	149	1e-34
L11_67_Sh_CT_P5_C03.ab1 1 414	414	0	0	0	0
L11_67_Sh_CT_P5_C10.ab1 1 593	593	0	0	0	0
L11_67_Sh_CT_P5_D03.ab1 1 47	47	0	0	0	0
L11_67_Sh_CT_P5_D07.ab1 1 85	85	0	0	0	0
L11_67_Sh_CT_P5_D08.ab1 1 154	154	0	0	0	0
L11_67_Sh_CT_P5_D11.ab1 1 472	472	gb|ABE87041.1| hypothetical protein MtrDRAFT_AC144765g13v1 [Medicago truncatula] gb|ABE82530.1| hypothetical protein MtrDRAFT_AC137703g30v2 [Medicago truncatula]	202	148	8e-35
L11_67_Sh_CT_P5_D11.ab1 1 472	472	ref|NP_001032166.1| unknown protein [Arabidopsis thaliana] ref|NP_201540.1| unknown protein [Arabidopsis thaliana] gb|ABD60710.1| At5g67390 [Arabidopsis thaliana] gb|AAM65816.1| unknown [Arabidopsis thaliana] dbj|BAD43239.1| unknown protein [Arabidopsis thaliana] dbj|BAB09024.1| unnamed protein product [Arabidopsis thaliana]	176	92.4	5e-18
L11_67_Sh_CT_P5_D11.ab1 1 472	472	gb|ABB87100.1| unknown [Solanum tuberosum]	203	84.3	1e-15
L11_67_Sh_CT_P5_E04.ab1 1 317	317	0	0	0	0
L11_67_Sh_CT_P5_E05.ab1 1 391	391	gb|AAP12911.1| putative reversibly glycosylated polypeptide , 3'-partial [Oryza sativa (japonica cultivar-group)]	154	190	2e-47
L11_67_Sh_CT_P5_E05.ab1 1 391	391	ref|NP_919052.1| reversibly glycosylated polypeptide [Oryza sativa (japonica cultivar-group)] gb|AAG17438.1| reversibly glycosylated polypeptide [Oryza sativa] gb|AAN08217.1| reversibly glycosylated polypeptide [Oryza sativa (japonica cultivar-group)]	364	190	2e-47
L11_67_Sh_CT_P5_E05.ab1 1 391	391	emb|CAA77235.1| reversibly glycosylated polypeptide [Oryza sativa (indica cultivar-group)]	364	189	4e-47
L11_67_Sh_CT_P5_E06.ab1 1 687	687	emb|CAJ91135.1| oligouridylate binding protein [Platanus x acerifolia]	229	421	e-116
L11_67_Sh_CT_P5_E06.ab1 1 687	687	emb|CAB75429.1| oligouridylate binding protein [Nicotiana plumbaginifolia]	406	415	e-115
L11_67_Sh_CT_P5_E06.ab1 1 687	687	emb|CAB75429.1| oligouridylate binding protein [Nicotiana plumbaginifolia]	406	57	6e-07
L11_67_Sh_CT_P5_E06.ab1 1 687	687	gb|ABB72820.1| oligouridylate binding protein-like protein [Solanum tuberosum]	417	405	e-112
L11_67_Sh_CT_P5_E06.ab1 1 687	687	gb|ABB72820.1| oligouridylate binding protein-like protein [Solanum tuberosum]	417	57.4	5e-07
L11_67_Sh_CT_P5_E12.ab1 1 352	352	gb|AAQ22726.1| 40S ribosomal protein S25 [Glycine max]	94	90.9	2e-17
L11_67_Sh_CT_P5_E12.ab1 1 352	352	emb|CAA54132.1| ribosomal protein S25 [Lycopersicon esculentum] sp|P46301|RS25_LYCES 40S ribosomal protein S25 prf||2123431A ribosomal protein S25	108	90.1	3e-17
L11_67_Sh_CT_P5_E12.ab1 1 352	352	gb|ABE85967.1| S25 ribosomal protein [Medicago truncatula] gb|ABE85391.1| S25 ribosomal protein [Medicago truncatula]	107	87.4	2e-16
L11_67_Sh_CT_P5_F05.ab1 1 291	291	ref|XP_979025.1| PREDICTED: hypothetical protein [Mus musculus]	164	60.5	2e-08
L11_67_Sh_CT_P5_F05.ab1 1 291	291	ref|XP_979025.1| PREDICTED: hypothetical protein [Mus musculus]	164	57	2e-07
L11_67_Sh_CT_P5_F05.ab1 1 291	291	ref|XP_800386.1| PREDICTED: hypothetical protein XP_795293 [Strongylocentrotus purpuratus]	148	57.4	2e-07
L11_67_Sh_CT_P5_F05.ab1 1 291	291	gb|AAH53240.1| Nucleophosmin 1 [Danio rerio] ref|NP_955460.1| nucleophosmin 1 [Danio rerio]	282	54.3	2e-06
L11_67_Sh_CT_P5_G02.ab1 1 416	416	pir||JS0731 wound-inducible basic protein - kidney bean dbj|BAA02299.1| 5.8 kb basic protein [Phaseolus vulgaris] sp|Q09020|PR4_PHAVU WOUND-INDUCED BASIC PROTEIN gb|AAA33774.1| basic protein	47	92.4	5e-18
L11_67_Sh_CT_P5_G02.ab1 1 416	416	ref|NP_187379.1| unknown protein [Arabidopsis thaliana] gb|AAF20223.1| putative wound-induced basic protein [Arabidopsis thaliana] gb|AAP21314.1| At3g07230 [Arabidopsis thaliana] gb|AAN72039.1| putative wound-induced basic protein [Arabidopsis thaliana]	46	73.6	2e-12
L11_67_Sh_CT_P5_G04.ab1 1 178	178	gb|AAS78926.1| CDC48-interacting UBX-domain protein [Arabidopsis thaliana] ref|NP_567262.1| pux4 (LANT UBX DOMAIN-CONTAINING PROTEIN 4) [Arabidopsis thaliana] gb|AAM67493.1| putative membrane trafficking factor [Arabidopsis thaliana] gb|AAM14050.1| putative membrane trafficking factor [Arabidopsis thaliana] gb|AAM62564.1| putative membrane trafficking factor [Arabidopsis thaliana]	303	94.7	1e-18
L11_67_Sh_CT_P5_G04.ab1 1 178	178	emb|CAB77889.1| putative membrane trafficking factor [Arabidopsis thaliana] gb|AAC28225.1| contains similarity to rat p47 protein (GB:AB002086) [Arabidopsis thaliana]	308	94.7	1e-18
L11_67_Sh_CT_P5_G04.ab1 1 178	178	gb|AAT08756.1| Fas-associated factor 1 [Hyacinthus orientalis]	206	88.6	7e-17
L11_67_Sh_CT_P5_G05.ab1 1 783	783	gb|AAM65485.1| putative GDSL-motif lipase/hydrolase [Arabidopsis thaliana]	350	286	6e-76
L11_67_Sh_CT_P5_G05.ab1 1 783	783	dbj|BAD43087.1| putative GDSL-motif lipase/hydrolase [Arabidopsis thaliana]	350	282	9e-75
L11_67_Sh_CT_P5_G05.ab1 1 783	783	ref|NP_178536.1| carboxylic ester hydrolase/ hydrolase, acting on ester bonds Arabidopsis thaliana] gb|AAD25823.1| putative GDSL-motif lipase/hydrolase [Arabidopsis thaliana]	350	281	2e-74
L11_67_Sh_CT_P5_G06.ab1 1 74	74	0	0	0	0
L11_67_Sh_CT_P5_G07.ab1 1 422	422	ref|NP_189516.1| heme binding / iron ion binding / monooxygenase/ oxygen binding Arabidopsis thaliana] gb|AAM44917.1| putative cytochrome P450 protein [Arabidopsis thaliana] gb|AAK92784.1| putative cytochrome P450 protein [Arabidopsis thaliana] dbj|BAB03171.1| cytochrome P450 [Arabidopsis thaliana]	509	170	2e-41
L11_67_Sh_CT_P5_G07.ab1 1 422	422	ref|NP_195453.1| CYP81D8; heme binding / iron ion binding / monooxygenase/ oxygen binding [Arabidopsis thaliana] gb|AAN15409.1| cytochrome P450-like protein [Arabidopsis thaliana] emb|CAB80402.1| cytochrome P450-like protein [Arabidopsis thaliana] emb|CAB38204.1| cytochrome P450-like protein [Arabidopsis thaliana] gb|AAL38368.1| cytochrome P450-like protein [Arabidopsis thaliana]	497	170	2e-41
L11_67_Sh_CT_P5_G07.ab1 1 422	422	ref|NP_195450.1| CYP81D4; heme binding / iron ion binding / monooxygenase/ oxygen binding [Arabidopsis thaliana] emb|CAB16753.1| cytochrome P450-like protein [Arabidopsis thaliana] emb|CAB80399.1| cytochrome P450-like protein [Arabidopsis thaliana]	492	168	8e-41
L11_67_Sh_CT_P5_G09.ab1 1 331	331	0	0	0	0
L11_67_Sh_CT_P5_G10.ab1 1 164	164	0	0	0	0
L11_67_Sh_CT_P5_G11.ab1 1 359	359	ref|NP_191851.1| unknown protein [Arabidopsis thaliana] emb|CAB87737.1| putative protein [Arabidopsis thaliana]	80	75.9	5e-13
L11_67_Sh_CT_P5_G11.ab1 1 359	359	gb|AAV31239.1| unknown protein [Oryza sativa (japonica cultivar-group)]	60	58.2	1e-07
L11_67_Sh_CT_P5_H02.ab1 1 243	243	0	0	0	0
L11_67_Sh_CT_P5_H05.ab1 1 443	443	ref|NP_179037.2| PIP; aminopeptidase/ catalytic/ hydrolase/ prolyl aminopeptidase Arabidopsis thaliana] gb|AAM48009.1| proline iminopeptidase [Arabidopsis thaliana] gb|AAL24398.1| proline iminopeptidase [Arabidopsis thaliana]	380	269	2e-71
L11_67_Sh_CT_P5_H05.ab1 1 443	443	gb|AAL31244.1| At2g14260/T1O16.15 [Arabidopsis thaliana] gb|AAK96488.1| At2g14260/T1O16.15 [Arabidopsis thaliana]	329	269	2e-71
L11_67_Sh_CT_P5_H05.ab1 1 443	443	ref|NP_973454.1| PIP; aminopeptidase/ catalytic/ hydrolase/ prolyl aminopeptidase Arabidopsis thaliana] gb|AAD20113.1| proline iminopeptidase [Arabidopsis thaliana] sp|P93732|PIP_ARATH Proline iminopeptidase (PIP) (Prolyl aminopeptidase) (PAP)	329	269	2e-71
L11_67_Sh_CT_P5_H06.ab1 1 392	392	ref|XP_480477.1| putative microtubial binding protein [Oryza sativa (japonica cultivar-group)] ref|XP_507153.1| PREDICTED OSJNBa0056O06.5 gene product [Oryza sativa (japonica cultivar-group)] dbj|BAD05590.1| putative microtubial binding protein [Oryza sativa (japonica cultivar-group)]	120	117	2e-25
L11_67_Sh_CT_P5_H06.ab1 1 392	392	gb|AAY67885.1| microtubule associated protein 1A/1B light chain 3 [Saccharum officinarum]	101	115	6e-25
L11_67_Sh_CT_P5_H06.ab1 1 392	392	gb|AAC28521.1| Contains similarity to symbiosis-related like protein F1N20.80 gi|2961343 from A. thaliana BAC gb|AL022140. EST gb|T04695 comes from this gene. [Arabidopsis thaliana]	149	115	6e-25
L11_67_Sh_CT_P1_A03.ab1 1 26	26	0	0	0	0
L11_67_Sh_CT_P1_A06.ab1 1 290	290	dbj|BAC15625.1| glutathione S-transferase [Cucurbita maxima] pir||JC7899 glutathione transferase (EC 2.5.1.18) F1, Pugf - pumpkin	214	92.4	5e-18
L11_67_Sh_CT_P1_A06.ab1 1 290	290	dbj|BAB70616.1| glutathione S-transferase [Medicago sativa]	214	91.3	1e-17
L11_67_Sh_CT_P1_A06.ab1 1 290	290	gb|AAF61392.1| glutathione S-transferase [Persea americana]	181	90.5	2e-17
L11_67_Sh_CT_P1_A08.ab1 1 692	692	gb|AAD24597.1| unknown protein [Arabidopsis thaliana]	353	216	5e-55
L11_67_Sh_CT_P1_A08.ab1 1 692	692	ref|NP_179254.2| unknown protein [Arabidopsis thaliana] gb|AAP68285.1| At2g16630 [Arabidopsis thaliana] gb|AAM13106.1| unknown protein [Arabidopsis thaliana]	359	208	1e-52
L11_67_Sh_CT_P1_A08.ab1 1 692	692	ref|XP_463782.1| proline-rich protein-like [Oryza sativa (japonica cultivar-group)] dbj|BAD08191.1| proline-rich protein-like [Oryza sativa (japonica cultivar-group)] dbj|BAD07808.1| proline-rich protein-like [Oryza sativa (japonica cultivar-group)]	263	73.9	5e-12
L11_67_Sh_CT_P1_B01.ab1 1 290	290	0	0	0	0
L11_67_Sh_CT_P1_B03.ab1 1 151	151	0	0	0	0
L11_67_Sh_CT_P1_B08.ab1 1 30	30	0	0	0	0
L11_67_Sh_CT_P1_B10.ab1 1 159	159	0	0	0	0
L11_67_Sh_CT_P1_B12.ab1 1 210	210	0	0	0	0
L11_67_Sh_CT_P1_C01.ab1 1 81	81	0	0	0	0
L11_67_Sh_CT_P1_C07.ab1 1 29	29	0	0	0	0
L11_67_Sh_CT_P1_C09.ab1 1 58	58	0	0	0	0
L11_67_Sh_CT_P1_D02.ab1 1 298	298	0	0	0	0
L11_67_Sh_CT_P1_D08.ab1 1 401	401	dbj|BAA96367.1| ribosomal protein L27 [Panax ginseng]	135	142	4e-33
L11_67_Sh_CT_P1_D08.ab1 1 401	401	gb|ABE87742.1| Ribosomal protein L27e; KOW [Medicago truncatula]	135	136	3e-31
L11_67_Sh_CT_P1_D08.ab1 1 401	401	ref|NP_188862.1| structural constituent of ribosome [Arabidopsis thaliana] gb|AAN15737.1| putative ribosomal protein L27 [Arabidopsis thaliana] gb|AAM14157.1| putative ribosomal protein L27 [Arabidopsis thaliana] gb|AAL36216.1| putative ribosomal protein L27 [Arabidopsis thaliana] gb|AAM96987.1| putative ribosomal protein L27 [Arabidopsis thaliana] gb|AAM13388.1| 60S ribosomal protein L27 [Arabid…	135	132	5e-30
L11_67_Sh_CT_P1_D10.ab1 1 163	148	ref|XP_474188.1| OSJNBa0011F23.4 [Oryza sativa (japonica cultivar-group)] emb|CAE04231.2| OSJNBa0011F23.4 [Oryza sativa (japonica cultivar-group)] gb|AAL87174.1| putative apospory-associated protein C [Oryza sativa (japonica cultivar-group)]	344	96.7	3e-19
L11_67_Sh_CT_P1_D10.ab1 1 163	148	dbj|BAD72386.1| Aldose 1-epimerase-like [Oryza sativa (japonica cultivar-group)] dbj|BAD72415.1| Aldose 1-epimerase-like [Oryza sativa (japonica cultivar-group)]	312	89	6e-17
L11_67_Sh_CT_P1_D10.ab1 1 163	148	gb|ABE86317.1| Galactose mutarotase-like [Medicago truncatula]	332	88.6	8e-17
L11_67_Sh_CT_P1_D12.ab1 1 88	88	0	0	0	0
L11_67_Sh_CT_P1_E02.ab1 1 164	164	ref|NP_181874.1| structural constituent of ribosome [Arabidopsis thaliana] ref|NP_191513.1| structural constituent of ribosome [Arabidopsis thaliana] gb|AAN38690.1| At3g59540/T16L24_90 [Arabidopsis thaliana] emb|CAB75451.1| 60S RIBOSOMAL PROTEIN L38-like protein [Arabidopsis thaliana] gb|ABE02391.1| At2g43460 [Arabidopsis thaliana] gb|AAB64338.1| 60S ribosomal protein L38 [Arabidopsis thaliana] g…	69	80.1	3e-14
L11_67_Sh_CT_P1_E02.ab1 1 164	164	ref|XP_475502.1| putative 60S ribosomal protein L38 [Oryza sativa (japonica cultivar-group)] gb|AAT07599.1| putative 60S ribosomal protein L38 [Oryza sativa (japonica cultivar-group)]	69	77.8	1e-13
L11_67_Sh_CT_P1_E02.ab1 1 164	164	ref|XP_478640.1| putative 60S ribosomal protein L38 [Oryza sativa (japonica cultivar-group)] gb|AAX96401.1| Ribosomal L38e protein family [Oryza sativa (japonica cultivar-group)] dbj|BAC79676.1| putative 60S ribosomal protein L38 [Oryza sativa (japonica cultivar-group)] gb|ABA93131.1| Ribosomal L38e protein family [Oryza sativa (japonica cultivar-group)]	69	77.8	1e-13
L11_67_Sh_CT_P1_E03.ab1 1 575	575	ref|XP_481131.1| unknown protein [Oryza sativa (japonica cultivar-group)] dbj|BAC99929.1| unknown protein [Oryza sativa (japonica cultivar-group)]	97	117	3e-25
L11_67_Sh_CT_P1_E03.ab1 1 575	575	ref|NP_565217.1| unknown protein [Arabidopsis thaliana] gb|AAL31128.1| At1g79660/F20B17_9 [Arabidopsis thaliana] gb|AAK97713.1| At1g79660/F20B17_9 [Arabidopsis thaliana] gb|AAF68107.1| F20B17.9 [Arabidopsis thaliana]	93	106	6e-22
L11_67_Sh_CT_P1_E03.ab1 1 575	575	gb|AAF18514.1| ESTs gb|T41688, gb|AI992698, gb|AA394805 come from this gene. Arabidopsis thaliana]	123	98.6	1e-19
L11_67_Sh_CT_P1_E05.ab1 1 417	417	ref|NP_006240.3| proline-rich protein BstNI subfamily 3 precursor [Homo sapiens]	351	71.2	1e-11
L11_67_Sh_CT_P1_E05.ab1 1 417	417	ref|NP_006240.3| proline-rich protein BstNI subfamily 3 precursor [Homo sapiens]	351	64.3	1e-09
L11_67_Sh_CT_P1_E05.ab1 1 417	417	ref|NP_006240.3| proline-rich protein BstNI subfamily 3 precursor [Homo sapiens]	351	63.5	3e-09
L11_67_Sh_CT_P1_E05.ab1 1 417	417	ref|NP_006240.3| proline-rich protein BstNI subfamily 3 precursor [Homo sapiens]	351	63.2	3e-09
L11_67_Sh_CT_P1_E05.ab1 1 417	417	ref|NP_006240.3| proline-rich protein BstNI subfamily 3 precursor [Homo sapiens]	351	59.3	5e-08
L11_67_Sh_CT_P1_E05.ab1 1 417	417	ref|NP_006240.3| proline-rich protein BstNI subfamily 3 precursor [Homo sapiens]	351	57	2e-07
L11_67_Sh_CT_P1_E05.ab1 1 417	417	ref|NP_006240.3| proline-rich protein BstNI subfamily 3 precursor [Homo sapiens]	351	55.8	5e-07
L11_67_Sh_CT_P1_E05.ab1 1 417	417	ref|NP_006240.3| proline-rich protein BstNI subfamily 3 precursor [Homo sapiens]	351	55.5	7e-07
L11_67_Sh_CT_P1_E05.ab1 1 417	417	ref|NP_006240.3| proline-rich protein BstNI subfamily 3 precursor [Homo sapiens]	351	54.3	2e-06
L11_67_Sh_CT_P1_E05.ab1 1 417	417	ref|NP_006240.3| proline-rich protein BstNI subfamily 3 precursor [Homo sapiens]	351	54.3	2e-06
L11_67_Sh_CT_P1_E05.ab1 1 417	417	ref|NP_006240.3| proline-rich protein BstNI subfamily 3 precursor [Homo sapiens]	351	53.9	2e-06
L11_67_Sh_CT_P1_E05.ab1 1 417	417	ref|NP_006240.3| proline-rich protein BstNI subfamily 3 precursor [Homo sapiens]	351	52.4	6e-06
L11_67_Sh_CT_P1_E05.ab1 1 417	417	gb|AAH96211.1| PRB3 protein [Homo sapiens]	309	70.9	2e-11
L11_67_Sh_CT_P1_E05.ab1 1 417	417	gb|AAH96211.1| PRB3 protein [Homo sapiens]	309	63.2	3e-09
L11_67_Sh_CT_P1_E05.ab1 1 417	417	gb|AAH96211.1| PRB3 protein [Homo sapiens]	309	60.8	2e-08
L11_67_Sh_CT_P1_E05.ab1 1 417	417	gb|AAH96211.1| PRB3 protein [Homo sapiens]	309	59.3	5e-08
L11_67_Sh_CT_P1_E05.ab1 1 417	417	gb|AAH96211.1| PRB3 protein [Homo sapiens]	309	54.3	2e-06
L11_67_Sh_CT_P1_E05.ab1 1 417	417	gb|AAH96211.1| PRB3 protein [Homo sapiens]	309	52.8	4e-06
L11_67_Sh_CT_P1_E05.ab1 1 417	417	gb|AAH96211.1| PRB3 protein [Homo sapiens]	309	52.8	4e-06
L11_67_Sh_CT_P1_E05.ab1 1 417	417	gb|AAH96211.1| PRB3 protein [Homo sapiens]	309	52.4	6e-06
L11_67_Sh_CT_P1_E05.ab1 1 417	417	gb|AAH96211.1| PRB3 protein [Homo sapiens]	309	52	8e-06
L11_67_Sh_CT_P1_E05.ab1 1 417	417	ref|NP_001013229.1| proline rich protein 2 (predicted) [Rattus norvegicus] gb|AAA42064.1| salivary proline-rich protein	274	70.5	2e-11
L11_67_Sh_CT_P1_E05.ab1 1 417	417	ref|NP_001013229.1| proline rich protein 2 (predicted) [Rattus norvegicus] gb|AAA42064.1| salivary proline-rich protein	274	67	2e-10
L11_67_Sh_CT_P1_E05.ab1 1 417	417	ref|NP_001013229.1| proline rich protein 2 (predicted) [Rattus norvegicus] gb|AAA42064.1| salivary proline-rich protein	274	60.1	3e-08
L11_67_Sh_CT_P1_E05.ab1 1 417	417	ref|NP_001013229.1| proline rich protein 2 (predicted) [Rattus norvegicus] gb|AAA42064.1| salivary proline-rich protein	274	57.8	1e-07
L11_67_Sh_CT_P1_E05.ab1 1 417	417	ref|NP_001013229.1| proline rich protein 2 (predicted) [Rattus norvegicus] gb|AAA42064.1| salivary proline-rich protein	274	57	2e-07
L11_67_Sh_CT_P1_E05.ab1 1 417	417	ref|NP_001013229.1| proline rich protein 2 (predicted) [Rattus norvegicus] gb|AAA42064.1| salivary proline-rich protein	274	55.1	9e-07
L11_67_Sh_CT_P1_E05.ab1 1 417	417	ref|NP_001013229.1| proline rich protein 2 (predicted) [Rattus norvegicus] gb|AAA42064.1| salivary proline-rich protein	274	52.4	6e-06
L11_67_Sh_CT_P1_E09.ab1 1 456	456	gb|AAN71733.1| WRKY transcription factor IId-4 [Lycopersicon esculentum]	60	103	3e-21
L11_67_Sh_CT_P1_E09.ab1 1 456	456	dbj|BAB16432.1| WRKY transcription factor NtEIG-D48 [Nicotiana tabacum]	350	95.9	5e-19
L11_67_Sh_CT_P1_E09.ab1 1 456	456	ref|NP_179913.1| WRKY15; transcription factor [Arabidopsis thaliana] gb|AAL33782.1| putative WRKY-type DNA-binding protein [Arabidopsis thaliana] gb|AAK44009.1| putative WRKY-type DNA-binding protein [Arabidopsis thaliana] gb|AAB87100.1| putative WRKY-type DNA-binding protein [Arabidopsis thaliana] gb|AAK28314.1| WRKY DNA-binding protein 15 [Arabidopsis thaliana] sp|O22176|WRK15_ARATH Probable WR…	317	95.1	8e-19
L11_67_Sh_CT_P1_E10.ab1 1 366	366	0	0	0	0
L11_67_Sh_CT_P1_F03.ab1 1 409	409	emb|CAK18899.1| glucan 1,3-beta glucosidase [Cocos nucifera]	179	57.8	1e-07
L11_67_Sh_CT_P1_F03.ab1 1 409	409	gb|AAF20214.1| putative beta-1,3-glucanase precursor [Arabidopsis thaliana]	440	55.8	5e-07
L11_67_Sh_CT_P1_F03.ab1 1 409	409	gb|AAM65039.1| putative glucan endo-1-3-beta-glucosidase [Arabidopsis thaliana]	460	55.8	5e-07
L11_67_Sh_CT_P1_F04.ab1 1 493	493	prf||1909359B ribosomal protein L7	242	232	5e-60
L11_67_Sh_CT_P1_F04.ab1 1 493	493	gb|ABB16984.1| thaliana 60S ribosomal protein L7 (At2g44120) [Solanum tuberosum]	242	230	2e-59
L11_67_Sh_CT_P1_F04.ab1 1 493	493	gb|ABD28464.1| Peptidase, cysteine peptidase active site; Ribosomal protein L30 Medicago truncatula]	244	226	2e-58
L11_67_Sh_CT_P1_F08.ab1 1 295	295	ref|NP_177492.1| ATMKK9; kinase [Arabidopsis thaliana] gb|AAG30984.1| MAP kinase, putative [Arabidopsis thaliana] gb|AAO63364.1| At1g73500 [Arabidopsis thaliana] gb|AAM61137.1| MAP kinase, putative [Arabidopsis thaliana] dbj|BAC43133.1| unknown protein [Arabidopsis thaliana]	310	64.3	2e-09
L11_67_Sh_CT_P1_F08.ab1 1 295	295	gb|ABF55669.1| double MYC-tagged mitogen activated protein kinase kinase 9 synthetic construct]	342	64.3	2e-09
L11_67_Sh_CT_P1_F08.ab1 1 295	295	gb|ABE94396.1| Serine/threonine protein kinase, active site [Medicago truncatula] gb|ABE80198.1| Protein kinase [Medicago truncatula]	324	63.2	3e-09
L11_67_Sh_CT_P1_F09.ab1 1 36	36	0	0	0	0
L11_67_Sh_CT_P1_F10.ab1 1 425	425	ref|NP_192141.1| enzyme inhibitor/ pectinesterase [Arabidopsis thaliana] emb|CAB80725.1| pectinesterase-like protein [Arabidopsis thaliana] gb|AAY78786.1| pectinesterase family protein [Arabidopsis thaliana] gb|AAC19272.1| T14P8.1 [Arabidopsis thaliana]	518	159	3e-38
L11_67_Sh_CT_P1_F10.ab1 1 425	425	dbj|BAD45460.1| putative pectinesterase [Oryza sativa (japonica cultivar-group)]	426	146	3e-34
L11_67_Sh_CT_P1_F10.ab1 1 425	425	ref|NP_192139.1| enzyme inhibitor/ pectinesterase [Arabidopsis thaliana] emb|CAB80723.1| putative pectinesterase [Arabidopsis thaliana] gb|AAY78785.1| pectinesterase family protein [Arabidopsis thaliana] gb|AAC28174.1| T2H3.6 [Arabidopsis thaliana]	532	139	3e-32
L11_67_Sh_CT_P1_G02.ab1 1 63	63	0	0	0	0
L11_67_Sh_CT_P1_G06.ab1 1 679	679	gb|AAZ14831.1| putative AP2-binding protein [Jatropha curcas]	256	275	1e-72
L11_67_Sh_CT_P1_G06.ab1 1 679	679	ref|NP_177931.1| RAP2.4; DNA binding / transcription factor [Arabidopsis thaliana] gb|AAN12993.1| putative AP2 domain containing protein [Arabidopsis thaliana]	334	251	2e-65
L11_67_Sh_CT_P1_G06.ab1 1 679	679	gb|AAK43967.1| putative AP2 domain-containing protein [Arabidopsis thaliana]	334	251	2e-65
L11_67_Sh_CT_P1_G09.ab1 1 94	94	0	0	0	0
L11_67_Sh_CT_P1_G10.ab1 1 521	521	gb|AAL78675.1| putative ankyrin-kinase [Medicago sativa]	475	151	1e-35
L11_67_Sh_CT_P1_G10.ab1 1 521	521	gb|AAL78674.1| ankyrin-kinase [Medicago truncatula]	477	149	5e-35
L11_67_Sh_CT_P1_G10.ab1 1 521	521	gb|AAF18591.1| putative protein kinase [Arabidopsis thaliana]	477	145	9e-34
L11_67_Sh_CT_P1_H07.ab1 1 113	113	0	0	0	0
L11_67_Sh_CT_P1_H11.ab1 1 105	105	0	0	0	0
L11_67_Sh_CT_P2_A01.ab1 1 796	796	gb|ABE93439.1| SKP1 component [Medicago truncatula]	155	276	5e-73
L11_67_Sh_CT_P2_A01.ab1 1 796	796	gb|ABE93442.1| SKP1 component [Medicago truncatula]	155	275	1e-72
L11_67_Sh_CT_P2_A01.ab1 1 796	796	gb|AAD34458.1| Skp1 [Medicago sativa]	153	271	3e-71
L11_67_Sh_CT_P2_A08.ab1 1 228	228	0	0	0	0
L11_67_Sh_CT_P2_B03.ab1 1 384	384	ref|NP_197574.1| enzyme inhibitor/ pectinesterase/ pectinesterase inhibitor Arabidopsis thaliana] gb|AAO41962.1| putative ripening-related protein [Arabidopsis thaliana] gb|AAW70408.1| At5g20740 [Arabidopsis thaliana]	205	108	7e-23
L11_67_Sh_CT_P2_B03.ab1 1 384	384	gb|AAM62905.1| ripening-related protein-like [Arabidopsis thaliana]	205	105	5e-22
L11_67_Sh_CT_P2_B03.ab1 1 384	384	gb|ABE90970.1| Pectinesterase inhibitor [Medicago truncatula]	210	83.6	2e-15
L11_67_Sh_CT_P2_B06.ab1 1 616	616	ref|XP_506167.1| PREDICTED P0455F03.23 gene product [Oryza sativa (japonica cultivar-group)] ref|XP_476682.1| hydrolase, TatD family like protein [Oryza sativa (japonica cultivar-group)] dbj|BAC84330.1| hydrolase, TatD family like protein [Oryza sativa (japonica cultivar-group)]	324	314	2e-84
L11_67_Sh_CT_P2_B06.ab1 1 616	616	emb|CAB43446.1| putative protein [Arabidopsis thaliana]	299	309	6e-83
L11_67_Sh_CT_P2_B06.ab1 1 616	616	ref|NP_190807.3| deoxyribonuclease [Arabidopsis thaliana] gb|AAO64819.1| At3g52390 [Arabidopsis thaliana]	320	309	6e-83
L11_67_Sh_CT_P2_B12.ab1 1 41	41	0	0	0	0
L11_67_Sh_CT_P2_C05.ab1 1 163	163	0	0	0	0
L11_67_Sh_CT_P2_C08.ab1 1 162	162	emb|CAA40057.1| beta-glucosidase [Trifolium repens] sp|P26205|BGLT_TRIRP Cyanogenic beta-glucosidase precursor (Linamarase)	425	71.2	1e-11
L11_67_Sh_CT_P2_C08.ab1 1 162	162	pdb|1CBG| Cyanogenic Beta-Glucosidase Mol_id: 1; Molecule: Cyanogenic Beta-Glucosidase; Chain: Null; Ec: 3.2.1.21	490	71.2	1e-11
L11_67_Sh_CT_P2_C08.ab1 1 162	162	gb|ABE79403.1| Glycoside hydrolase, family 1 [Medicago truncatula]	513	68.6	8e-11
L11_67_Sh_CT_P2_C10.ab1 1 428	428	gb|AAL13083.1| putative translation-initiation factor 3 subunit [Prunus avium]	934	73.2	3e-12
L11_67_Sh_CT_P2_C11.ab1 1 254	254	0	0	0	0
L11_67_Sh_CT_P2_D01.ab1 1 22	22	0	0	0	0
L11_67_Sh_CT_P2_D08.ab1 1 174	174	0	0	0	0
L11_67_Sh_CT_P2_D10.ab1 1 21	21	0	0	0	0
L11_67_Sh_CT_P2_E01.ab1 1 461	461	emb|CAC08341.1| lipoic acid synthase-like protein [Arabidopsis thaliana]	477	127	1e-28
L11_67_Sh_CT_P2_E01.ab1 1 461	461	ref|NP_568195.1| ferredoxin reductase/ ferredoxin:thioredoxin reductase [Arabidopsis thaliana] gb|AAO39936.1| At5g08410 [Arabidopsis thaliana] gb|AAM64637.1| unknown [Arabidopsis thaliana] dbj|BAC41990.1| putative lipoic acid synthase [Arabidopsis thaliana]	184	127	1e-28
L11_67_Sh_CT_P2_E01.ab1 1 461	461	ref|NP_197735.1| ferredoxin reductase/ ferredoxin:thioredoxin reductase [Arabidopsis thaliana] gb|AAS76260.1| At5g23440 [Arabidopsis thaliana] dbj|BAD94540.1| hypothetical protein [Arabidopsis thaliana] dbj|BAB09560.1| unnamed protein product [Arabidopsis thaliana]	182	126	2e-28
L11_67_Sh_CT_P2_E04.ab1 1 293	293	0	0	0	0
L11_67_Sh_CT_P2_E07.ab1 1 332	332	ref|NP_973952.1| TOM2A (TOBAMOVIRUS MULTIPLICATION 2A) [Arabidopsis thaliana] ref|NP_564399.1| TOM2A (TOBAMOVIRUS MULTIPLICATION 2A) [Arabidopsis thaliana] ref|NP_001031127.1| TOM2A (TOBAMOVIRUS MULTIPLICATION 2A) [Arabidopsis thaliana] gb|AAG50101.1| unknown protein [Arabidopsis thaliana] gb|AAK60280.1| At1g32400/F5D14_22 [Arabidopsis thaliana] gb|AAM66092.1| unknown [Arabidopsis thaliana] dbj|B…	280	155	6e-37
L11_67_Sh_CT_P2_E07.ab1 1 332	332	gb|ABE93060.1| CD9/CD37/CD63 antigen [Medicago truncatula]	289	154	8e-37
L11_67_Sh_CT_P2_E07.ab1 1 332	332	gb|AAF81337.1| Contains similarity to GMFP4 from Glycine max gb|U64915. ESTs gb|AV442477, gb|AV441037, gb|AV534954, gb|AV560678 and gb|AV518757 come from this gene. [Arabidopsis thaliana]	252	135	5e-31
L11_67_Sh_CT_P2_E09.ab1 1 377	377	emb|CAA59008.1| citrate synthase [Nicotiana tabacum]	469	225	4e-58
L11_67_Sh_CT_P2_E09.ab1 1 377	377	sp|O80433|CISY_DAUCA Citrate synthase, mitochondrial precursor dbj|BAA32557.1| citrate synthase [Daucus carota]	472	224	7e-58
L11_67_Sh_CT_P2_E09.ab1 1 377	377	gb|ABA94101.1| citrate synthase, eukaryotic [Oryza sativa (japonica cultivar-group)]	472	222	3e-57
L11_67_Sh_CT_P2_F07.ab1 1 213	213	0	0	0	0
L11_67_Sh_CT_P2_F08.ab1 1 399	399	gb|AAT77357.1| unknown protein [Oryza sativa (japonica cultivar-group)]	491	214	1e-54
L11_67_Sh_CT_P2_F08.ab1 1 399	399	ref|XP_550380.1| putative serine/threonine protein phosphatase 2A (PP2A) regulatory subunit B' (B'gamma) [Oryza sativa (japonica cultivar-group)] dbj|BAD67990.1| putative serine/threonine protein phosphatase 2A (PP2A) regulatory subunit B' (B'gamma) [Oryza sativa (japonica cultivar-group)] dbj|BAD67828.1| putative serine/threonine protein phosphatase 2A (PP2A) regulatory subunit B' (B'gamma) [Ory…	503	214	1e-54
L11_67_Sh_CT_P2_F08.ab1 1 399	399	ref|NP_197933.1| protein phosphatase type 2A regulator [Arabidopsis thaliana] gb|AAN13126.1| putative AtBgamma protein [Arabidopsis thaliana] gb|AAL24096.1| putative AtBgamma protein [Arabidopsis thaliana] sp|Q93YV6|2A5I_ARATH Serine/threonine protein phosphatase 2A 57 kDa regulatory subunit B' iota isoform (PP2A, B' subunit, iota isoform) (AtB' iota)	500	208	5e-53
L11_67_Sh_CT_P2_F11.ab1 1 54	54	0	0	0	0
L11_67_Sh_CT_P2_G03.ab1 1 189	189	0	0	0	0
L11_67_Sh_CT_P2_G04.ab1 1 21	21	0	0	0	0
L11_67_Sh_CT_P2_G08.ab1 1 520	520	ref|NP_192563.2| unknown protein [Arabidopsis thaliana] gb|AAN15541.1| unknown protein [Arabidopsis thaliana] gb|AAL62398.1| unknown protein [Arabidopsis thaliana]	113	138	1e-31
L11_67_Sh_CT_P2_G08.ab1 1 520	520	ref|NP_912417.1| hypothetical protein [Oryza sativa (japonica cultivar-group)] gb|AAP06860.1| hypothetical protein [Oryza sativa (japonica cultivar-group)]	117	124	2e-27
L11_67_Sh_CT_P2_G08.ab1 1 520	520	emb|CAB81159.1| hypothetical protein [Arabidopsis thaliana] emb|CAB45793.1| hypothetical protein [Arabidopsis thaliana]	80	61.2	2e-08
L11_67_Sh_CT_P2_H11.ab1 1 505	505	ref|NP_564098.2| AVA-P2; ATPase [Arabidopsis thaliana] gb|ABD65598.1| At1g19910 [Arabidopsis thaliana] gb|AAG12542.1| vacuolar H+-pumping ATPase [Arabidopsis thaliana] sp|P59228|VATL2_ARATH Vacuolar ATP synthase 16 kDa proteolipid subunit 2 (V-ATPase 16 kDa proteolipid subunit 2) gb|AAA99937.1| vacuolar H+-pumping ATPase 16 kDa proteolipid	165	169	4e-41
L11_67_Sh_CT_P2_H11.ab1 1 505	505	ref|NP_177693.1| AVA-P; ATPase [Arabidopsis thaliana] gb|AAM19995.1| At1g75630/F10A5_17 [Arabidopsis thaliana] gb|AAL11568.1| At1g75630/F10A5_17 [Arabidopsis thaliana] gb|AAF87129.1| F10A5.17 [Arabidopsis thaliana] sp|P59229|VATL4_ARATH Vacuolar ATP synthase 16 kDa proteolipid subunit 4 (V-ATPase 16 kDa proteolipid subunit 4) gb|AAD38803.1| vacuolar H+-pumping ATPase 16 kDa subunit c isoform 4 [A…	166	169	4e-41
L11_67_Sh_CT_P2_H11.ab1 1 505	505	gb|AAA99934.1| vacuolar H+-pumping ATPase 16 kDa proteolipid	157	169	4e-41
L11_67_Sh_CT_P3_A04.ab1 1 45	45	0	0	0	0
L11_67_Sh_CT_P3_A06.ab1 1 20	20	0	0	0	0
L11_67_Sh_CT_P3_A07.ab1 1 285	285	ref|NP_190008.1| unknown protein [Arabidopsis thaliana] gb|AAT70476.1| At3g44220 [Arabidopsis thaliana] gb|AAT41789.1| At3g44220 [Arabidopsis thaliana] emb|CAB88990.1| putative protein [Arabidopsis thaliana]	206	145	5e-34
L11_67_Sh_CT_P3_A07.ab1 1 285	285	gb|AAO41900.1| putative VAMP protein SEC22 [Arabidopsis thaliana]	209	145	7e-34
L11_67_Sh_CT_P3_A07.ab1 1 285	285	gb|AAV85674.1| At3g11660 [Arabidopsis thaliana] ref|NP_566396.1| NHL1 [Arabidopsis thaliana] gb|AAF88021.1| NDR1/HIN1-Like protein 1 [Arabidopsis thaliana] gb|AAF02134.1| unknown protein [Arabidopsis thaliana] gb|AAM66116.1| harpin-induced protein-like [Arabidopsis thaliana] gb|AAW70397.1| At3g11660 [Arabidopsis thaliana]	209	144	1e-33
L11_67_Sh_CT_P3_A08.ab1 1 153	153	gb|AAF69802.1| malate dehydrogenase [Vitis vinifera]	352	102	5e-21
L11_67_Sh_CT_P3_A08.ab1 1 153	153	ref|NP_917241.1| putative malate dehydrogenase [Oryza sativa (japonica cultivar-group)] gb|AAM00435.1| malate dehydrogenase [Oryza sativa] dbj|BAC00625.1| putative mitochondrial malate dehydrogenase [Oryza sativa (japonica cultivar-group)] dbj|BAB55686.1| putative malate dehydrogenase [Oryza sativa (japonica cultivar-group)]	340	98.2	1e-19
L11_67_Sh_CT_P3_A08.ab1 1 153	153	gb|AAU29198.1| mitochondrial malate dehydrogenase [Lycopersicon esculentum]	346	96.3	4e-19
L11_67_Sh_CT_P3_B01.ab1 1 201	201	0	0	0	0
L11_67_Sh_CT_P3_B02.ab1 1 251	251	dbj|BAD82725.1| putative NTS2 protein [Oryza sativa (japonica cultivar-group)]	363	68.6	8e-11
L11_67_Sh_CT_P3_B02.ab1 1 251	251	ref|XP_463503.1| P0491F11.21 [Oryza sativa (japonica cultivar-group)] dbj|BAB86558.1| hypothetical protein~similar to Arabidopsis thaliana chromosome4,At4g38730 [Oryza sativa (japonica cultivar-group)]	322	68.6	8e-11
L11_67_Sh_CT_P3_B02.ab1 1 251	251	gb|AAV59427.1| unknown protein [Oryza sativa (japonica cultivar-group)] ref|XP_475273.1| unknown protein [Oryza sativa (japonica cultivar-group)] gb|AAT58742.1| unknown protein [Oryza sativa (japonica cultivar-group)]	355	61.2	1e-08
L11_67_Sh_CT_P3_C02.ab1 1 460	460	ref|NP_197380.1| structural constituent of ribosome [Arabidopsis thaliana] ref|NP_187283.1| structural constituent of ribosome [Arabidopsis thaliana] gb|AAR92299.1| At5g18790 [Arabidopsis thaliana] gb|AAR24140.1| At5g18790 [Arabidopsis thaliana] gb|AAF08581.1| putative 50S ribosomal protein L33 [Arabidopsis thaliana] gb|AAM61031.1| ribosomal protein L33-like [Arabidopsis thaliana] dbj|BAD43538.1|…	58	92.8	4e-18
L11_67_Sh_CT_P3_C02.ab1 1 460	460	gb|AAU93952.1| 50S ribosomal protein L33 [Helicosporidium sp. ex Simulium jonesii]	58	82.8	4e-15
L11_67_Sh_CT_P3_C02.ab1 1 460	460	ref|YP_422932.1| Ribosomal protein L33 [Magnetospirillum magneticum AMB-1] dbj|BAE52373.1| Ribosomal protein L33 [Magnetospirillum magneticum AMB-1] ref|ZP_00056019.1| COG0267: Ribosomal protein L33 [Magnetospirillum magnetotacticum MS-1]	55	80.5	2e-14
L11_67_Sh_CT_P3_C03.ab1 1 109	109	0	0	0	0
L11_67_Sh_CT_P3_C04.ab1 1 737	737	gb|AAM20091.1| unknown protein [Arabidopsis thaliana] gb|AAL60024.1| unknown protein [Arabidopsis thaliana] dbj|BAB02646.1| Ac transposase-like protein [Arabidopsis thaliana]	662	129	1e-28
L11_67_Sh_CT_P3_C04.ab1 1 737	737	ref|NP_190926.1| diaminopimelate epimerase [Arabidopsis thaliana] gb|AAN28810.1| At3g53580/F4P12_280 [Arabidopsis thaliana] gb|AAM83223.1| AT3g53580/F4P12_280 [Arabidopsis thaliana] emb|CAB67665.1| diaminopimelate epimerase-like protein [Arabidopsis thaliana]	362	99.4	1e-19
L11_67_Sh_CT_P3_C04.ab1 1 737	737	gb|ABA99594.1| diaminopimelate epimerase [Oryza sativa (japonica cultivar-group)]	354	99	2e-19
L11_67_Sh_CT_P3_C05.ab1 1 418	418	emb|CAB80274.1| NAM / CUC2-like protein [Arabidopsis thaliana] emb|CAA20028.1| NAM / CUC2 -like protein [Arabidopsis thaliana]	534	121	1e-26
L11_67_Sh_CT_P3_C05.ab1 1 418	418	ref|NP_567986.3| transcription factor [Arabidopsis thaliana]	512	121	1e-26
L11_67_Sh_CT_P3_C05.ab1 1 418	418	gb|ABE94226.1| No apical meristem (NAM) protein [Medicago truncatula] gb|ABE84505.1| No apical meristem (NAM) protein [Medicago truncatula]	630	119	3e-26
L11_67_Sh_CT_P3_C06.ab1 1 93	93	0	0	0	0
L11_67_Sh_CT_P3_C07.ab1 1 441	441	dbj|BAE93237.1| potassium transporter [Phragmites australis]	729	239	3e-62
L11_67_Sh_CT_P3_C07.ab1 1 441	441	dbj|BAE93235.1| potassium transporter [Phragmites australis]	787	239	3e-62
L11_67_Sh_CT_P3_C07.ab1 1 441	441	dbj|BAE93236.1| potassium transporter [Phragmites australis]	785	238	6e-62
L11_67_Sh_CT_P3_C11.ab1 1 110	110	0	0	0	0
L11_67_Sh_CT_P3_C12.ab1 1 45	45	0	0	0	0
L11_67_Sh_CT_P3_D04.ab1 1 222	222	0	0	0	0
L11_67_Sh_CT_P3_D05.ab1 1 221	221	0	0	0	0
L11_67_Sh_CT_P3_D06.ab1 1 331	331	0	0	0	0
L11_67_Sh_CT_P3_D08.ab1 1 352	352	gb|ABE83633.1| Ribosomal protein L10; Ribosomal protein 60S [Medicago truncatula]	323	214	7e-55
L11_67_Sh_CT_P3_D08.ab1 1 352	352	sp|P50346|RLA0_SOYBN 60S acidic ribosomal protein P0 gb|AAB63814.1| acidic ribosomal protein P0 [Glycine max]	320	214	9e-55
L11_67_Sh_CT_P3_D08.ab1 1 352	352	dbj|BAE71276.1| putative 60S acidic ribosomal protein P0 [Trifolium pratense] dbj|BAE71263.1| putative 60S acidic ribosomal protein P0 [Trifolium pratense]	321	211	8e-54
L11_67_Sh_CT_P3_D10.ab1 1 31	31	0	0	0	0
L11_67_Sh_CT_P3_D11.ab1 1 48	48	0	0	0	0
L11_67_Sh_CT_P3_E02.ab1 1 405	405	ref|NP_172091.1| unknown protein [Arabidopsis thaliana] gb|AAP40392.1| unknown protein [Arabidopsis thaliana] gb|AAP04150.1| unknown protein [Arabidopsis thaliana]	78	72.8	4e-12
L11_67_Sh_CT_P3_E02.ab1 1 405	405	gb|AAF80124.1| EST gb|AV534270 comes from this gene. [Arabidopsis thaliana]	94	61.6	1e-08
L11_67_Sh_CT_P3_E02.ab1 1 405	405	ref|XP_474217.1| OSJNBa0015K02.21 [Oryza sativa (japonica cultivar-group)] emb|CAE04829.1| OSJNBa0084K01.1 [Oryza sativa (japonica cultivar-group)] emb|CAE54542.1| OSJNBa0015K02.21 [Oryza sativa (japonica cultivar-group)]	66	59.7	4e-08
L11_67_Sh_CT_P3_E05.ab1 1 399	399	sp|P28723|FTHS_SPIOL Formate--tetrahydrofolate ligase (Formyltetrahydrofolate synthetase) (10-formyletrahydrofolate synthetase) (FHS) FTHFS) gb|AAA34046.1| 10-formyltetrahydrofolate synthetase	637	126	2e-28
L11_67_Sh_CT_P3_E05.ab1 1 399	399	gb|ABE91343.1| Formate-tetrahydrofolate ligase, FTHFS [Medicago truncatula]	640	124	2e-27
L11_67_Sh_CT_P3_E05.ab1 1 399	399	dbj|BAD38226.1| putative formate--tetrahydrofolate ligase [Oryza sativa (japonica cultivar-group)]	639	122	5e-27
L11_67_Sh_CT_P3_F01.ab1 1 398	398	0	0	0	0
L11_67_Sh_CT_P3_F02.ab1 1 351	351	ref|NP_850506.1| unknown protein [Arabidopsis thaliana] gb|AAF26101.1| unknown protein [Arabidopsis thaliana]	159	95.9	5e-19
L11_67_Sh_CT_P3_F02.ab1 1 351	351	gb|ABE83259.1| Universal stress protein (Usp) [Medicago truncatula]	167	94	2e-18
L11_67_Sh_CT_P3_F02.ab1 1 351	351	ref|XP_475357.1| putative universal stress protein (USP) [Oryza sativa (japonica cultivar-group)] gb|AAT47039.1| putative universal stress protein (USP) [Oryza sativa (japonica cultivar-group)] dbj|BAC78561.1| hypothetical protein [Oryza sativa (japonica cultivar-group)]	165	92.8	4e-18
L11_67_Sh_CT_P3_F05.ab1 1 12	12	0	0	0	0
L11_67_Sh_CT_P3_F10.ab1 1 43	43	0	0	0	0
L11_67_Sh_CT_P3_F11.ab1 1 529	529	gb|AAS77687.2| LacZ-alpha [Shuttle vector pLPV111]	121	62.4	8e-09
L11_67_Sh_CT_P3_F11.ab1 1 529	529	emb|CAD50590.1| LacZ alpha protein [Cloning vector pUvBBAC]	126	62.4	8e-09
L11_67_Sh_CT_P3_F11.ab1 1 529	529	gb|AAD31805.1| LacZ [Cloning vector pHIND2.2]	103	62.4	8e-09
L11_67_Sh_CT_P3_G10.ab1 1 34	34	0	0	0	0
L11_67_Sh_CT_P3_H03.ab1 1 147	147	0	0	0	0
L11_67_Sh_CT_P3_H07.ab1 1 434	434	0	0	0	0
L11_67_Sh_CT_P3_H08.ab1 1 323	323	0	0	0	0
L11_67_Sh_CT_P3_H09.ab1 1 520	520	ref|NP_198430.1| unknown protein [Arabidopsis thaliana] dbj|BAB09922.1| unnamed protein product [Arabidopsis thaliana]	347	65.5	9e-10
L11_67_Sh_CT_P3_H09.ab1 1 520	520	dbj|BAB01793.1| unnamed protein product [Arabidopsis thaliana]	653	62.8	6e-09
L11_67_Sh_CT_P3_H09.ab1 1 520	520	ref|NP_188497.1| protein binding [Arabidopsis thaliana]	598	62.8	6e-09
L11_67_Sh_CT_P4_A03.ab1 1 294	294	0	0	0	0
L11_67_Sh_CT_P4_A04.ab1 1 854	854	gb|ABE89615.1| Homeobox domain, putative [Medicago truncatula]	236	285	1e-75
L11_67_Sh_CT_P4_A04.ab1 1 854	854	ref|NP_175145.2| transcription factor [Arabidopsis thaliana] gb|AAP37134.1| WOX4 protein [Arabidopsis thaliana] gb|AAR24752.1| At1g46480 [Arabidopsis thaliana] gb|AAR20749.1| At1g46480 [Arabidopsis thaliana] sp|Q6X7J9|WOX4_ARATH WUSCHEL-related homeobox 4	251	232	1e-59
L11_67_Sh_CT_P4_A04.ab1 1 854	854	gb|AAG50620.1| hypothetical protein [Arabidopsis thaliana]	249	229	1e-58
L11_67_Sh_CT_P4_A09.ab1 1 183	183	ref|NP_188924.3| protein carrier [Arabidopsis thaliana] gb|AAM10366.1| AT3g22845/MWI23_22 [Arabidopsis thaliana] gb|AAL50082.1| AT3g22845/MWI23_22 [Arabidopsis thaliana]	214	122	6e-27
L11_67_Sh_CT_P4_A09.ab1 1 183	183	ref|XP_469701.1| putative cop-coated vesicle membrane protein [Oryza sativa japonica cultivar-group)] gb|AAP13000.1| putative cop-coated vesicle membrane protein [Oryza sativa japonica cultivar-group)]	210	115	8e-25
L11_67_Sh_CT_P4_B01.ab1 1 175	175	0	0	0	0
L11_67_Sh_CT_P4_B02.ab1 1 833	833	gb|ABA00144.1| ACS-like protein [Gossypium hirsutum]	662	404	e-111
L11_67_Sh_CT_P4_B02.ab1 1 833	833	dbj|BAD72330.1| putative acyl-CoA synthetase [Oryza sativa (japonica cultivar-group)]	596	395	e-109
L11_67_Sh_CT_P4_B02.ab1 1 833	833	gb|ABA00145.1| ACS-like protein [Gossypium hirsutum]	663	394	e-108
L11_67_Sh_CT_P4_B03.ab1 1 20	20	0	0	0	0
L11_67_Sh_CT_P4_C05.ab1 1 519	519	ref|XP_473483.1| OSJNBa0084K11.5 [Oryza sativa (japonica cultivar-group)] emb|CAE01844.2| OSJNBa0084K11.5 [Oryza sativa (japonica cultivar-group)]	129	139	4e-32
L11_67_Sh_CT_P4_C05.ab1 1 519	519	ref|NP_566982.1| electron transporter/ thiol-disulfide exchange intermediate Arabidopsis thaliana] gb|AAM63651.1| thioredoxin-like protein [Arabidopsis thaliana]	126	134	2e-30
L11_67_Sh_CT_P4_C05.ab1 1 519	519	emb|CAB64225.1| thioredoxin-like protein [Arabidopsis thaliana]	132	97.1	3e-19
L11_67_Sh_CT_P4_C10.ab1 1 334	334	0	0	0	0
L11_67_Sh_CT_P4_C12.ab1 1 54	54	0	0	0	0
L11_67_Sh_CT_P4_D04.ab1 1 47	47	0	0	0	0
L11_67_Sh_CT_P4_D08.ab1 1 578	578	gb|AAO42313.1| unknown protein [Arabidopsis thaliana]	306	204	2e-51
L11_67_Sh_CT_P4_D08.ab1 1 578	578	ref|NP_568301.1| aldose 1-epimerase [Arabidopsis thaliana] gb|AAW81723.1| At5g14500 [Arabidopsis thaliana]	306	204	2e-51
L11_67_Sh_CT_P4_D08.ab1 1 578	578	emb|CAB87789.1| putative protein [Arabidopsis thaliana]	381	199	4e-50
L11_67_Sh_CT_P4_D10.ab1 1 103	103	0	0	0	0
L11_67_Sh_CT_P4_E03.ab1 1 335	335	0	0	0	0
L11_67_Sh_CT_P4_E04.ab1 1 105	105	0	0	0	0
L11_67_Sh_CT_P4_E06.ab1 1 308	308	gb|AAT08754.1| peptidylprolyl isomerase [Hyacinthus orientalis]	103	54.3	2e-06
L11_67_Sh_CT_P4_F01.ab1 1 350	350	gb|AAF08302.1| profilin 1 [Lilium longiflorum] sp|Q9SNW7|PROF1_LILLO Profilin-1	131	121	1e-26
L11_67_Sh_CT_P4_F01.ab1 1 350	350	gb|ABC61055.1| profilin-like protein [Cinnamomum camphora]	131	117	2e-25
L11_67_Sh_CT_P4_F01.ab1 1 350	350	gb|AAX19852.1| profilin 1 [Malus x domestica] emb|CAD46559.1| profilin [Malus x domestica]	131	116	3e-25
L11_67_Sh_CT_P4_F03.ab1 1 702	702	gb|AAX84670.1| ethylene response factor [Manihot esculenta]	381	55.5	2e-06
L11_67_Sh_CT_P4_F03.ab1 1 702	702	emb|CAD56217.1| transcription factor EREBP-like protein [Cicer arietinum]	344	54.7	3e-06
L11_67_Sh_CT_P4_F04.ab1 1 78	78	0	0	0	0
L11_67_Sh_CT_P4_F06.ab1 1 227	227	0	0	0	0
L11_67_Sh_CT_P4_F07.ab1 1 217	217	0	0	0	0
L11_67_Sh_CT_P4_G02.ab1 1 286	286	gb|AAZ20443.1| MYBR2 [Malus x domestica]	351	153	3e-36
L11_67_Sh_CT_P4_G02.ab1 1 286	286	ref|NP_914529.1| unnamed protein product [Oryza sativa (japonica cultivar-group)]	347	142	4e-33
L11_67_Sh_CT_P4_G02.ab1 1 286	286	dbj|BAD72263.1| putative MybSt1 [Oryza sativa (japonica cultivar-group)] dbj|BAD72254.1| putative MybSt1 [Oryza sativa (japonica cultivar-group)]	366	142	4e-33
L11_67_Sh_CT_P4_H05.ab1 1 15	15	0	0	0	0
L11_67_Sh_CT_P4_H09.ab1 1 305	305	ref|XP_471493.1| OSJNBb0067G11.14 [Oryza sativa (japonica cultivar-group)] emb|CAD39891.2| OSJNBb0067G11.14 [Oryza sativa (japonica cultivar-group)] emb|CAE01738.2| OSJNBb0056F09.1 [Oryza sativa (japonica cultivar-group)]	221	186	3e-46
L11_67_Sh_CT_P4_H09.ab1 1 305	305	ref|XP_550156.1| putative tyrosine phosphatase [Oryza sativa (japonica cultivar-group)] dbj|BAD61100.1| putative tyrosine phosphatase [Oryza sativa (japonica cultivar-group)]	221	181	8e-45
L11_67_Sh_CT_P4_H09.ab1 1 305	305	gb|AAZ66946.1| 117M18_27 [Brassica rapa]	543	171	9e-42
L11_67_Sh_CT_P4_H10.ab1 1 153	153	0	0	0	0
L11_67_Sh_CT_P4_H11.ab1 1 24	24	0	0	0	0
L12_94_Sh_CT_P5_A02.ab1 1 417	417	gb|AAC99309.1| CONSTANS-like protein 1 [Malus x domestica]	340	129	3e-29
L12_94_Sh_CT_P5_A02.ab1 1 417	417	gb|ABE83395.1| Zinc finger, B-box; CCT [Medicago truncatula]	375	121	8e-27
L12_94_Sh_CT_P5_A02.ab1 1 417	417	sp|Q940T9|COL4_ARATH Zinc finger protein CONSTANS-LIKE 4	362	121	1e-26
L12_94_Sh_CT_P5_A03.ab1 1 242	242	gb|AAM63333.1| nodulin-like protein [Arabidopsis thaliana]	109	69.7	4e-11
L12_94_Sh_CT_P5_A03.ab1 1 242	242	ref|NP_197966.1| unknown protein [Arabidopsis thaliana] gb|AAP40397.1| putative nodulin protein [Arabidopsis thaliana] gb|AAP04129.1| putative nodulin protein [Arabidopsis thaliana] gb|AAD40124.1| contains similarity to soybean early nodulin 93 (N-93) (SW:Q02921) Arabidopsis thaliana]	115	69.7	4e-11
L12_94_Sh_CT_P5_A03.ab1 1 242	242	emb|CAB65283.1| Enod93 protein [Medicago sativa subsp. x varia]	117	67	2e-10
L12_94_Sh_CT_P5_A08.ab1 1 53	53	0	0	0	0
L12_94_Sh_CT_P5_A09.ab1 1 123	123	0	0	0	0
L12_94_Sh_CT_P5_A11.ab1 1 309	309	ref|XP_476895.1| putative 40S ribosomal protein S15 [Oryza sativa (japonica cultivar-group)]	222	103	3e-21
L12_94_Sh_CT_P5_A11.ab1 1 309	309	emb|CAB63846.1| ribosomal protein S15 [Pisum sativum]	87	103	3e-21
L12_94_Sh_CT_P5_A11.ab1 1 309	309	ref|XP_469972.1| putative 40S ribosomal protein S15 [Oryza sativa (japonica cultivar-group)] gb|AAP44665.1| putative 40S ribosomal protein S15 [Oryza sativa (japonica cultivar-group)] gb|AAO37527.1| putative ribosomal protein S15 [Oryza sativa (japonica cultivar-group)]	154	103	3e-21
L12_94_Sh_CT_P5_B02.ab1 1 449	449	0	0	0	0
L12_94_Sh_CT_P5_B10.ab1 1 321	321	ref|NP_973827.1| unknown protein [Arabidopsis thaliana] ref|NP_563954.1| unknown protein [Arabidopsis thaliana] gb|AAL47388.1| unknown protein [Arabidopsis thaliana] gb|AAK43884.1| Unknown protein [Arabidopsis thaliana]	468	82.4	5e-15
L12_94_Sh_CT_P5_B10.ab1 1 321	321	gb|AAF63167.1| T5E21.7 [Arabidopsis thaliana]	514	82.4	5e-15
L12_94_Sh_CT_P5_B10.ab1 1 321	321	ref|XP_474299.1| OSJNBa0043A12.36 [Oryza sativa (japonica cultivar-group)] emb|CAE02831.2| OSJNBa0043A12.36 [Oryza sativa (japonica cultivar-group)] emb|CAH67698.1| H0624F09.6 [Oryza sativa (indica cultivar-group)]	459	79.3	5e-14
L12_94_Sh_CT_P5_C05.ab1 1 328	328	gb|AAR13305.1| phytochelatin synthetase-like protein [Phaseolus vulgaris]	463	202	4e-51
L12_94_Sh_CT_P5_C05.ab1 1 328	328	gb|ABD96834.1| hypothetical protein [Cleome spinosa]	440	200	1e-50
L12_94_Sh_CT_P5_C05.ab1 1 328	328	emb|CAC01762.1| putative phytochelatin synthetase [Arabidopsis thaliana]	395	198	5e-50
L12_94_Sh_CT_P5_C11.ab1 1 395	395	0	0	0	0
L12_94_Sh_CT_P5_D02.ab1 1 329	329	gb|AAX31279.1| phosphomannose isomerase [Cyamopsis tetragonoloba]	428	102	4e-21
L12_94_Sh_CT_P5_D02.ab1 1 329	329	ref|NP_186906.1| mannose-6-phosphate isomerase/ zinc ion binding [Arabidopsis thaliana] gb|AAF32464.1| putative mannose-6-phosphate isomerase [Arabidopsis thaliana] gb|AAM20214.1| putative mannose-6-phosphate isomerase [Arabidopsis thaliana] gb|AAL49850.1| putative mannose-6-phosphate isomerase [Arabidopsis thaliana]	432	100	1e-20
L12_94_Sh_CT_P5_D02.ab1 1 329	329	ref|NP_176878.1| DIN9 (DARK INDUCIBLE 9); mannose-6-phosphate isomerase/ zinc ion binding [Arabidopsis thaliana] gb|AAF98217.1| Putative mannose-6-phosphate isomerase [Arabidopsis thaliana] dbj|BAD44244.1| phosphomannose isomerase (din9) [Arabidopsis thaliana]	441	97.1	2e-19
L12_94_Sh_CT_P5_D03.ab1 1 193	193	0	0	0	0
L12_94_Sh_CT_P5_D04.ab1 1 357	357	gb|AAN60365.1| unknown [Arabidopsis thaliana]	620	74.3	1e-12
L12_94_Sh_CT_P5_D04.ab1 1 357	357	ref|NP_568696.1| ATP binding / protein binding / protein kinase/ protein serine/threonine kinase/ protein-tyrosine kinase Arabidopsis thaliana] gb|AAL67082.1| putative receptor protein kinase [Arabidopsis thaliana] gb|AAK32899.1| AT5g48380/MJE7_1 [Arabidopsis thaliana]	620	74.3	1e-12
L12_94_Sh_CT_P5_D04.ab1 1 357	357	gb|AAL32637.1| receptor-like protein kinase [Arabidopsis thaliana]	620	74.3	1e-12
L12_94_Sh_CT_P5_D06.ab1 1 484	484	gb|AAK59558.1| putative receptor-protein kinase [Arabidopsis thaliana]	895	84	2e-15
L12_94_Sh_CT_P5_D06.ab1 1 484	484	ref|NP_190723.1| kinase [Arabidopsis thaliana] emb|CAB63019.1| receptor-protein kinase-like protein [Arabidopsis thaliana]	895	84	2e-15
L12_94_Sh_CT_P5_D06.ab1 1 484	484	ref|NP_916295.1| putative receptor-protein kinase [Oryza sativa (japonica cultivar-group)] dbj|BAB56062.1| putative protein kinase [Oryza sativa (japonica cultivar-group)] dbj|BAD53342.1| putative protein kinase [Oryza sativa (japonica cultivar-group)]	896	80.1	3e-14
L12_94_Sh_CT_P5_D09.ab1 1 560	560	ref|NP_565124.1| unknown protein [Arabidopsis thaliana] gb|AAM70556.1| At1g76010/T4O12_22 [Arabidopsis thaliana] gb|AAL16210.1| At1g76010/T4O12_22 [Arabidopsis thaliana] gb|AAL06869.1| At1g76010/T4O12_22 [Arabidopsis thaliana] gb|AAL06555.1| At1g76010/T4O12_22 [Arabidopsis thaliana]	350	141	1e-32
L12_94_Sh_CT_P5_D09.ab1 1 560	560	gb|AAF79819.1| T4O12.22 [Arabidopsis thaliana]	369	141	1e-32
L12_94_Sh_CT_P5_D09.ab1 1 560	560	dbj|BAD46594.1| unknown protein [Oryza sativa (japonica cultivar-group)]	269	139	8e-32
L12_94_Sh_CT_P5_D10.ab1 1 141	141	0	0	0	0
L12_94_Sh_CT_P5_D11.ab1 1 78	78	0	0	0	0
L12_94_Sh_CT_P5_D12.ab1 1 11	11	0	0	0	0
L12_94_Sh_CT_P5_E05.ab1 1 540	540	ref|NP_922068.1| putative thioredoxin-like U5 small ribonucleoprotein particle protein [Oryza sativa (japonica cultivar-group)] ref|XP_477037.1| putative dim1p [Oryza sativa (japonica cultivar-group)] gb|AAL59040.1| putative thioredoxin-like U5 small ribonucleoprotein particle protein [Oryza sativa] dbj|BAD31005.1| putative dim1p [Oryza sativa (japonica cultivar-group)] dbj|BAC79773.1| putative d…	142	281	1e-74
L12_94_Sh_CT_P5_E05.ab1 1 540	540	ref|NP_196446.1| YLS8; catalytic/ electron transporter [Arabidopsis thaliana] gb|AAK00362.1| unknown protein [Arabidopsis thaliana] gb|AAG41439.1| unknown protein [Arabidopsis thaliana] emb|CAC08329.1| putative protein [Arabidopsis thaliana] gb|AAK52991.1| AT5g08290/F8L15_20 [Arabidopsis thaliana] gb|AAL47418.1| AT5g08290/F8L15_20 [Arabidopsis thaliana] gb|AAG40036.1| AT5g08290 [Arabidopsis thali…	142	281	1e-74
L12_94_Sh_CT_P5_E05.ab1 1 540	540	gb|ABE80406.1| Thioredoxin domain 2 [Medicago truncatula]	142	279	3e-74
L12_94_Sh_CT_P5_E07.ab1 1 229	229	emb|CAG27307.1| membrane related protein [Oryza sativa (japonica cultivar-group)]	400	63.9	2e-09
L12_94_Sh_CT_P5_E07.ab1 1 229	229	ref|XP_471067.1| OSJNBa0020P07.12 [Oryza sativa (japonica cultivar-group)] emb|CAE01295.2| OSJNBa0020P07.12 [Oryza sativa (japonica cultivar-group)]	400	63.9	2e-09
L12_94_Sh_CT_P5_E07.ab1 1 229	229	gb|AAN15331.1| membrane related protein CP5, putative [Arabidopsis thaliana] gb|AAM91533.1| membrane related protein CP5, putative [Arabidopsis thaliana]	385	57.4	2e-07
L12_94_Sh_CT_P5_F02.ab1 1 234	234	0	0	0	0
L12_94_Sh_CT_P5_F03.ab1 1 485	485	ref|NP_195570.1| ATFP6 (FARNESYLATED PROTEIN 6); metal ion binding [Arabidopsis thaliana] gb|AAK00383.1| putative farnesylated protein ATFP6 [Arabidopsis thaliana] gb|AAG41463.1| putative farnesylated protein [Arabidopsis thaliana] emb|CAB80522.1| farnesylated protein (ATFP6) [Arabidopsis thaliana] gb|AAL06983.1| AT4g38580/F20M13_140 [Arabidopsis thaliana] gb|AAG40028.1| AT4g38580 [Arabidopsis th…	153	198	6e-50
L12_94_Sh_CT_P5_F03.ab1 1 485	485	gb|AAM60879.1| farnesylated protein (ATFP6) [Arabidopsis thaliana]	153	197	2e-49
L12_94_Sh_CT_P5_F03.ab1 1 485	485	ref|NP_567975.1| metal ion binding [Arabidopsis thaliana] emb|CAB80223.1| putative protein [Arabidopsis thaliana] emb|CAA17771.1| putative protein [Arabidopsis thaliana] gb|ABD60705.1| At4g35060 [Arabidopsis thaliana] gb|AAM63697.1| farnesylated protein (ATFP6) [Arabidopsis thaliana]	153	170	2e-41
L12_94_Sh_CT_P5_F11.ab1 1 306	306	ref|NP_188186.1| carboxylic ester hydrolase [Arabidopsis thaliana] gb|AAQ62418.1| At3g15650 [Arabidopsis thaliana] dbj|BAD94164.1| putative lysophospholipase [Arabidopsis thaliana] dbj|BAD43626.1| putative lysophospholipase [Arabidopsis thaliana] dbj|BAB02296.1| lysophospholipase-like protein [Arabidopsis thaliana]	255	120	2e-26
L12_94_Sh_CT_P5_F11.ab1 1 306	306	gb|AAO60427.1| FPh1 [Gossypium hirsutum]	159	116	3e-25
L12_94_Sh_CT_P5_F11.ab1 1 306	306	ref|NP_175679.2| carboxylic ester hydrolase [Arabidopsis thaliana]	255	114	1e-24
L12_94_Sh_CT_P5_F12.ab1 1 301	301	gb|AAN60295.1| unknown [Arabidopsis thaliana]	346	84	2e-15
L12_94_Sh_CT_P5_F12.ab1 1 301	301	gb|AAV85722.1| At1g15340 [Arabidopsis thaliana] ref|NP_563971.1| MBD10; DNA binding [Arabidopsis thaliana] gb|AAM19811.1| At1g15340/F9L1_28 [Arabidopsis thaliana] gb|AAD39661.1| ESTs gb|H37032, gb|R6425, gb|Z34651, gb|N37268, gb|AA713172 and gb|Z34241 come from this gene. [Arabidopsis thaliana]	384	84	2e-15
L12_94_Sh_CT_P5_F12.ab1 1 301	301	ref|NP_188200.1| MBD11; DNA binding [Arabidopsis thaliana] gb|AAT71923.1| At3g15790 [Arabidopsis thaliana] dbj|BAB02310.1| unnamed protein product [Arabidopsis thaliana]	254	76.3	4e-13
L12_94_Sh_CT_P5_G02.ab1 1 567	567	emb|CAA59409.1| protein of photosystem II [Spinacia oleracea] sp|Q41387|PSBW_SPIOL Photosystem II reaction center W protein, chloroplast precursor PSII 6.1 kDa protein)	137	173	4e-42
L12_94_Sh_CT_P5_G02.ab1 1 567	567	gb|AAL32042.1| photosystem II reaction center [Retama raetam]	96	157	3e-37
L12_94_Sh_CT_P5_G02.ab1 1 567	567	ref|NP_180615.1| unknown protein [Arabidopsis thaliana] ref|NP_850149.1| unknown protein [Arabidopsis thaliana] gb|AAN28897.1| At2g30570/T6B20.8 [Arabidopsis thaliana] gb|AAB63080.1| photosystem II reaction center 6.1KD protein [Arabidopsis thaliana] gb|AAK53032.1| At2g30570/T6B20.8 [Arabidopsis thaliana] gb|AAG40394.1| At2g30570 [Arabidopsis thaliana] gb|AAM64951.1| photosystem II reaction cente…	133	149	6e-35
L12_94_Sh_CT_P5_G10.ab1 1 475	475	dbj|BAD87941.1| RWD domain containing 1-like protein [Oryza sativa (japonica cultivar-group)] dbj|BAD87656.1| RWD domain containing 1-like protein [Oryza sativa (japonica cultivar-group)]	247	165	6e-40
L12_94_Sh_CT_P5_G10.ab1 1 475	475	gb|ABB16988.1| RWD domain-containing protein [Solanum tuberosum]	254	158	8e-38
L12_94_Sh_CT_P5_G10.ab1 1 475	475	ref|NP_175584.1| unknown protein [Arabidopsis thaliana] gb|AAN15702.1| unknown protein [Arabidopsis thaliana] gb|AAL91180.1| unknown protein [Arabidopsis thaliana] gb|AAG50865.1| unknown protein [Arabidopsis thaliana]	252	156	3e-37
L12_94_Sh_CT_P1_A01.ab1 1 175	175	0	0	0	0
L12_94_Sh_CT_P1_A03.ab1 1 414	414	emb|CAB78914.1| putative protein [Arabidopsis thaliana] emb|CAA16701.1| putative protein [Arabidopsis thaliana]	499	245	4e-64
L12_94_Sh_CT_P1_A03.ab1 1 414	414	ref|NP_849408.1| unknown protein [Arabidopsis thaliana] ref|NP_567575.1| unknown protein [Arabidopsis thaliana] dbj|BAB63914.1| ERD3 protein [Arabidopsis thaliana]	600	245	4e-64
L12_94_Sh_CT_P1_A03.ab1 1 414	414	ref|NP_849736.1| unknown protein [Arabidopsis thaliana] ref|NP_973949.1| unknown protein [Arabidopsis thaliana] ref|NP_174468.1| unknown protein [Arabidopsis thaliana] gb|AAN33200.1| At1g31850/68069_m00154 [Arabidopsis thaliana] gb|AAM91099.1| At1g31850/68069_m00154 [Arabidopsis thaliana] gb|AAG50728.1| unknown protein [Arabidopsis thaliana]	603	244	6e-64
L12_94_Sh_CT_P1_A10.ab1 1 185	185	0	0	0	0
L12_94_Sh_CT_P1_B02.ab1 1 182	182	gb|AAP33009.1| thioredoxin H [Citrus x paradisi]	123	53.9	2e-06
L12_94_Sh_CT_P1_B03.ab1 1 171	171	emb|CAA70317.1| cholinephosphate cytidylyltransferase [Pisum sativum]	285	107	2e-22
L12_94_Sh_CT_P1_B03.ab1 1 171	171	ref|XP_464309.1| putative choline-phosphate cytidylyltransferase [Oryza sativa japonica cultivar-group)] dbj|BAD26186.1| putative choline-phosphate cytidylyltransferase [Oryza sativa japonica cultivar-group)]	315	105	4e-22
L12_94_Sh_CT_P1_B03.ab1 1 171	171	dbj|BAA09644.1| CTP:phosphocholine cytidylyltransferase [Brassica napus]	326	103	2e-21
L12_94_Sh_CT_P1_B04.ab1 1 315	315	gb|AAN60250.1| unknown [Arabidopsis thaliana]	460	196	2e-49
L12_94_Sh_CT_P1_B04.ab1 1 315	315	ref|NP_189024.1| GAE6 (UDP-D-GLUCURONATE 4-EPIMERASE 6); NAD binding / catalytic Arabidopsis thaliana] gb|AAM91705.1| putative NAD dependent epimerase [Arabidopsis thaliana] gb|AAK44025.1| putative NAD dependent epimerase [Arabidopsis thaliana] emb|CAI53858.1| UDP-D-glucuronate 4-epimerase [Arabidopsis thaliana] gb|AAL32703.1| nucleotide sugar epimerase-like protein [Arabidopsis thaliana] gb|AAL0…	460	196	2e-49
L12_94_Sh_CT_P1_B04.ab1 1 315	315	dbj|BAE71216.1| putative NAD dependent epimerase [Trifolium pratense]	451	195	4e-49
L12_94_Sh_CT_P1_C02.ab1 1 38	38	0	0	0	0
L12_94_Sh_CT_P1_C05.ab1 1 523	523	dbj|BAB11593.1| receptor-like serine/threonine kinase [Arabidopsis thaliana]	651	261	7e-69
L12_94_Sh_CT_P1_C05.ab1 1 523	523	ref|NP_198854.2| kinase [Arabidopsis thaliana]	591	261	7e-69
L12_94_Sh_CT_P1_C05.ab1 1 523	523	ref|NP_564071.3| RKF2 (RECEPTOR-LIKE SERINE/THREONINE KINASE 2); kinase [Arabidopsis thaliana]	600	229	4e-59
L12_94_Sh_CT_P1_C09.ab1 1 177	177	gb|AAL32038.1| early light-induced protein-like protein [Retama raetam]	141	98.6	7e-20
L12_94_Sh_CT_P1_C09.ab1 1 177	177	gb|AAO33591.1| putative early light induced protein [Arachis hypogaea]	189	97.1	2e-19
L12_94_Sh_CT_P1_C09.ab1 1 177	177	gb|AAQ21120.1| early light inducible protein [Trifolium pratense]	198	96.7	3e-19
L12_94_Sh_CT_P1_C12.ab1 1 287	287	0	0	0	0
L12_94_Sh_CT_P1_D02.ab1 1 525	525	gb|ABE86393.1| hypothetical protein MtrDRAFT_AC156827g16v1 [Medicago truncatula]	59	65.1	1e-09
L12_94_Sh_CT_P1_D02.ab1 1 525	525	gb|ABE86403.1| hypothetical protein MtrDRAFT_AC156827g7v1 [Medicago truncatula]	59	62.8	6e-09
L12_94_Sh_CT_P1_D02.ab1 1 525	525	ref|NP_200465.1| AGP14 (ARABINOGALACTAN PROTEIN 14) [Arabidopsis thaliana] gb|AAG24282.1| arabinogalactan protein [Arabidopsis thaliana] gb|AAO42890.1| At5g56540 [Arabidopsis thaliana] dbj|BAA97180.1| unnamed protein product [Arabidopsis thaliana] dbj|BAC42000.1| putative arabinogalactan-protein AGP14 [Arabidopsis thaliana]	60	61.2	2e-08
L12_94_Sh_CT_P1_D09.ab1 1 277	277	gb|ABD33005.1| Membrane bound O-acyl transferase, MBOAT [Medicago truncatula]	381	100	2e-20
L12_94_Sh_CT_P1_D09.ab1 1 277	277	gb|AAO18666.1| wax synthase isoform 3 [Vitis vinifera]	364	91.7	9e-18
L12_94_Sh_CT_P1_D09.ab1 1 277	277	ref|NP_200345.1| acyltransferase [Arabidopsis thaliana] gb|AAM61298.1| wax synthase-like protein [Arabidopsis thaliana] dbj|BAB08551.1| unnamed protein product [Arabidopsis thaliana]	333	90.9	1e-17
L12_94_Sh_CT_P1_D10.ab1 1 245	245	ref|NP_568823.1| hydrogen-transporting ATP synthase, rotational mechanism / hydrogen-transporting ATPase, rotational mechanism Arabidopsis thaliana] gb|AAL15347.1| AT5g55290/MCO15_24 [Arabidopsis thaliana] gb|AAK49600.1| AT5g55290/MCO15_24 [Arabidopsis thaliana] dbj|BAB08598.1| unnamed protein product [Arabidopsis thaliana]	70	75.1	8e-13
L12_94_Sh_CT_P1_D10.ab1 1 245	245	dbj|BAD95792.1| similar to ATP synthase subunit H protein [Lycopersicon esculentum]	70	74.3	1e-12
L12_94_Sh_CT_P1_D10.ab1 1 245	245	emb|CAD27522.1| vacuolar ATPase subunit e-like [Mesembryanthemum crystallinum]	70	69.3	5e-11
L12_94_Sh_CT_P1_E01.ab1 1 225	225	gb|ABE79670.1| Calcium-binding EF-hand [Medicago truncatula]	1290	91.3	1e-17
L12_94_Sh_CT_P1_E01.ab1 1 225	225	ref|NP_173521.1| unknown protein [Arabidopsis thaliana] gb|AAD30594.2| Hypothetical protein [Arabidopsis thaliana]	1498	68.2	1e-10
L12_94_Sh_CT_P1_E01.ab1 1 225	225	ref|XP_483323.1| putative proton pump interactor [Oryza sativa (japonica cultivar-group)] dbj|BAD10072.1| putative proton pump interactor [Oryza sativa (japonica cultivar-group)]	1440	53.1	4e-06
L12_94_Sh_CT_P1_E07.ab1 1 184	184	0	0	0	0
L12_94_Sh_CT_P1_E09.ab1 1 364	364	0	0	0	0
L12_94_Sh_CT_P1_E11.ab1 1 686	686	emb|CAA53579.1| flavanone 3-hydroxylase [Vitis vinifera] sp|P41090|FL3H_VITVI Naringenin,2-oxoglutarate 3-dioxygenase (Flavonone-3-hydroxylase) F3H) (FHT)	364	396	e-109
L12_94_Sh_CT_P1_E11.ab1 1 686	686	gb|AAT68774.1| flavanone 3-hydroxylase [Camellia sinensis]	368	355	9e-97
L12_94_Sh_CT_P1_E11.ab1 1 686	686	gb|ABE81099.1| 2OG-Fe(II) oxygenase [Medicago truncatula]	365	354	2e-96
L12_94_Sh_CT_P1_F05.ab1 1 373	373	gb|ABE88783.1| AAA ATPase; Small GTP-binding protein domain [Medicago truncatula]	260	177	9e-44
L12_94_Sh_CT_P1_F05.ab1 1 373	373	gb|AAU44447.1| hypothetical protein AT2G18770 [Arabidopsis thaliana]	260	168	8e-41
L12_94_Sh_CT_P1_F05.ab1 1 373	373	ref|NP_179467.1| signal recognition particle binding [Arabidopsis thaliana] gb|AAD08946.1| putative signal recognition particle receptor beta subunit Arabidopsis thaliana] gb|AAM62470.1| putative signal recognition particle receptor beta subunit Arabidopsis thaliana] gb|AAX23818.1| hypothetical protein At2g18770 [Arabidopsis thaliana]	260	168	8e-41
L12_94_Sh_CT_P1_F06.ab1 1 135	135	0	0	0	0
L12_94_Sh_CT_P1_F07.ab1 1 419	419	ref|NP_566800.1| ubiquitin-protein ligase [Arabidopsis thaliana] gb|AAQ56839.1| At3g26830 [Arabidopsis thaliana] gb|AAL32646.1| transport inhibitor response-like protein [Arabidopsis thaliana] dbj|BAB01228.1| transport inhibitor response-like protein [Arabidopsis thaliana]	575	242	3e-63
L12_94_Sh_CT_P1_F07.ab1 1 419	419	ref|NP_563915.1| IPS1; ubiquitin-protein ligase [Arabidopsis thaliana] gb|AAM20393.1| transport inhibitor response 1, putative [Arabidopsis thaliana] gb|AAF78487.1| Strong similarity to transport inhibitor response 1 (TIR1) from Arabidopsis thaliana gb|AF005047 gb|AAN72129.1| transport inhibitor response 1, putative [Arabidopsis thaliana]	577	231	9e-60
L12_94_Sh_CT_P1_F07.ab1 1 419	419	ref|XP_472325.1| OSJNBa0072K14.18 [Oryza sativa (japonica cultivar-group)] emb|CAD40545.1| OSJNBa0072K14.18 [Oryza sativa (japonica cultivar-group)]	575	227	1e-58
L12_94_Sh_CT_P1_F08.ab1 1 782	782	gb|AAM65942.1| unknown [Arabidopsis thaliana]	200	214	3e-54
L12_94_Sh_CT_P1_F08.ab1 1 782	782	ref|NP_566267.1| unknown protein [Arabidopsis thaliana] gb|AAP21222.1| At3g06035 [Arabidopsis thaliana] sp|Q84MC0|UGPI4_ARATH Putative GPI-anchored protein At3g06035 precursor	200	214	4e-54
L12_94_Sh_CT_P1_F08.ab1 1 782	782	ref|NP_197426.1| unknown protein [Arabidopsis thaliana] gb|AAT70462.1| At5g19250 [Arabidopsis thaliana] gb|AAT41767.1| At5g19250 [Arabidopsis thaliana] sp|P59833|UGPI3_ARATH Uncharacterized GPI-anchored protein At5g19250 precursor	196	204	4e-51
L12_94_Sh_CT_P1_G06.ab1 1 197	197	gb|ABA97740.1| prolyl-tRNA synthetase [Oryza sativa (japonica cultivar-group)]	489	70.1	3e-11
L12_94_Sh_CT_P1_G06.ab1 1 197	197	gb|ABA97739.1| prolyl-tRNA synthetase [Oryza sativa (japonica cultivar-group)]	510	70.1	3e-11
L12_94_Sh_CT_P1_G06.ab1 1 197	197	ref|NP_850736.1| ATP binding / proline-tRNA ligase/ tRNA ligase [Arabidopsis thaliana] ref|NP_191771.1| ATP binding / proline-tRNA ligase/ tRNA ligase [Arabidopsis thaliana] emb|CAB71872.1| multifunctional aminoacyl-tRNA ligase-like protein [Arabidopsis thaliana] gb|AAM91120.1| multifunctional aminoacyl-tRNA ligase-like protein [Arabidopsis thaliana] gb|AAL24294.1| multifunctional aminoacyl-tRNA …	530	62.4	6e-09
L12_94_Sh_CT_P1_G11.ab1 1 185	185	ref|XP_475082.1| putative inorganic pyrophosphatase [Oryza sativa (japonica cultivar-group)] gb|AAS75249.1| putative inorganic pyrophosphatase [Oryza sativa (japonica cultivar-group)]	216	111	1e-23
L12_94_Sh_CT_P1_G11.ab1 1 185	185	ref|NP_179415.1| inorganic diphosphatase/ magnesium ion binding / pyrophosphatase Arabidopsis thaliana] gb|AAD15513.1| putative inorganic pyrophosphatase [Arabidopsis thaliana] gb|AAM10297.1| At2g18230/T30D6.26 [Arabidopsis thaliana] gb|AAK82472.1| At2g18230/T30D6.26 [Arabidopsis thaliana] sp|P21216|IPYR_ARATH Soluble inorganic pyrophosphatase (Pyrophosphate phospho-hydrolase) PPase)	218	109	4e-23
L12_94_Sh_CT_P1_G11.ab1 1 185	185	ref|XP_467365.1| inorganic pyrophosphatase [Oryza sativa (japonica cultivar-group)] ref|XP_507522.1| PREDICTED P0724B10.39 gene product [Oryza sativa (japonica cultivar-group)] ref|XP_506930.1| PREDICTED P0724B10.39 gene product [Oryza sativa (japonica cultivar-group)] dbj|BAD08086.1| inorganic pyrophosphatase [Oryza sativa (japonica cultivar-group)] sp|O22537|IPYR_ORYSA Soluble inorganic pyropho…	214	109	4e-23
L12_94_Sh_CT_P1_G12.ab1 1 287	287	gb|ABE94587.1| chorismate mutase [Medicago truncatula]	295	127	1e-28
L12_94_Sh_CT_P1_G12.ab1 1 287	287	gb|AAD48923.1| chorimate mutase [Lycopersicon esculentum]	255	121	8e-27
L12_94_Sh_CT_P1_G12.ab1 1 287	287	ref|NP_196648.1| ATCM2; chorismate mutase [Arabidopsis thaliana] gb|AAM91774.1| putative chorismate mutase CM2 [Arabidopsis thaliana] gb|AAL38714.1| putative chorismate mutase CM2 [Arabidopsis thaliana] emb|CAB96842.1| chorismate mutase CM2 [Arabidopsis thaliana] emb|CAB54519.1| chorismate mutase [Arabidopsis thaliana] gb|AAD48922.1| chorimate mutase [Arabidopsis thaliana]	265	119	3e-26
L12_94_Sh_CT_P1_H07.ab1 1 640	640	ref|XP_506504.1| PREDICTED P0524G08.101 gene product [Oryza sativa (japonica cultivar-group)] ref|XP_479288.1| unknown protein [Oryza sativa (japonica cultivar-group)] dbj|BAD31263.1| unknown protein [Oryza sativa (japonica cultivar-group)] dbj|BAC16465.1| unknown protein [Oryza sativa (japonica cultivar-group)]	131	178	1e-43
L12_94_Sh_CT_P1_H07.ab1 1 640	640	gb|ABE85498.1| Complex 1 LYR protein [Medicago truncatula]	133	174	2e-42
L12_94_Sh_CT_P1_H07.ab1 1 640	640	ref|NP_566416.1| catalytic/ oxidoreductase, acting on NADH or NADPH [Arabidopsis thaliana] gb|AAL47381.1| unknown protein [Arabidopsis thaliana] gb|AAK96767.1| unknown protein [Arabidopsis thaliana] gb|AAG51074.1| unknown protein; 35018-33933 [Arabidopsis thaliana] dbj|BAB03135.1| unnamed protein product [Arabidopsis thaliana]	133	171	3e-41
L12_94_Sh_CT_P1_H09.ab1 1 592	592	emb|CAB44316.1| serine palmitoyltransferase [Solanum tuberosum]	489	375	e-103
L12_94_Sh_CT_P1_H09.ab1 1 592	592	dbj|BAC55228.1| serine palmitoyltransferase [Lotus japonicus]	489	372	e-102
L12_94_Sh_CT_P1_H09.ab1 1 592	592	ref|NP_197756.1| LCB2; serine C-palmitoyltransferase [Arabidopsis thaliana] ref|NP_001031932.1| LCB2; serine C-palmitoyltransferase [Arabidopsis thaliana] gb|AAM91761.1| putative serine palmitoyltransferase [Arabidopsis thaliana] gb|AAK92764.1| putative serine palmitoyltransferase [Arabidopsis thaliana] dbj|BAA97234.1| serine palmitoyltransferase [Arabidopsis thaliana]	489	369	e-101
L12_94_Sh_CT_P1_H11.ab1 1 260	260	0	0	0	0
L12_94_Sh_CT_P2_A01.ab1 1 308	308	ref|NP_201266.1| chromatin binding / nucleic acid binding / zinc ion binding Arabidopsis thaliana] gb|AAN15596.1| histone acetyltransferase [Arabidopsis thaliana] gb|AAM20535.1| histone acetyltransferase [Arabidopsis thaliana] dbj|BAB11428.1| histone acetyltransferase [Arabidopsis thaliana]	445	164	1e-39
L12_94_Sh_CT_P2_A01.ab1 1 308	308	ref|NP_196536.1| chromatin binding / nucleic acid binding / zinc ion binding Arabidopsis thaliana] dbj|BAB09532.1| embryogenic callus protein 181; contains similarity to histone acetyltransferase [Arabidopsis thaliana] emb|CAB89356.1| embryogenic callus protein-like [Arabidopsis thaliana]	445	164	1e-39
L12_94_Sh_CT_P2_A01.ab1 1 308	308	gb|AAM63720.1| embryogenic callus protein-like [Arabidopsis thaliana]	445	162	3e-39
L12_94_Sh_CT_P2_A04.ab1 1 301	301	0	0	0	0
L12_94_Sh_CT_P2_A05.ab1 1 537	537	gb|AAQ54539.1| protein kinase [Malus x domestica]	142	132	9e-30
L12_94_Sh_CT_P2_A05.ab1 1 537	537	gb|ABE94360.1| Amino acid-binding ACT [Medicago truncatula] gb|ABE89440.1| Protein kinase; Amino acid-binding ACT [Medicago truncatula]	684	131	1e-29
L12_94_Sh_CT_P2_A05.ab1 1 537	537	ref|XP_450193.1| putative serine/threonine-protein kinase ctr1 [Oryza sativa japonica cultivar-group)] dbj|BAC79157.1| putative serine/threonine-protein kinase ctr1 [Oryza sativa japonica cultivar-group)]	603	118	1e-25
L12_94_Sh_CT_P2_A06.ab1 1 146	146	emb|CAC01836.1| putative protein [Arabidopsis thaliana]	600	80.9	2e-14
L12_94_Sh_CT_P2_A06.ab1 1 146	146	ref|NP_197174.2| unknown protein [Arabidopsis thaliana]	675	80.9	2e-14
L12_94_Sh_CT_P2_A06.ab1 1 146	146	gb|AAG52339.1| unknown protein; 21443-23862 [Arabidopsis thaliana]	749	78.2	1e-13
L12_94_Sh_CT_P2_A10.ab1 1 564	564	dbj|BAD29382.1| putative Ste24p [Oryza sativa (japonica cultivar-group)]	425	117	2e-25
L12_94_Sh_CT_P2_A10.ab1 1 564	564	gb|AAL07084.1| putative CAAX prenyl protease [Arabidopsis thaliana]	424	110	2e-23
L12_94_Sh_CT_P2_A10.ab1 1 564	564	ref|NP_567212.1| ATSTE24 [Arabidopsis thaliana] gb|AAL90896.1| AT4g01320/F2N1_21 [Arabidopsis thaliana] gb|AAP21163.1| At4g01320/F2N1_21 [Arabidopsis thaliana]	424	110	2e-23
L12_94_Sh_CT_P2_B01.ab1 1 158	158	0	0	0	0
L12_94_Sh_CT_P2_B03.ab1 1 123	123	0	0	0	0
L12_94_Sh_CT_P2_B06.ab1 1 427	427	dbj|BAB20971.1| aspartic proteinase 3 [Nepenthes alata]	507	177	9e-44
L12_94_Sh_CT_P2_B06.ab1 1 427	427	emb|CAC86004.1| aspartic proteinase [Theobroma cacao]	514	174	1e-42
L12_94_Sh_CT_P2_B06.ab1 1 427	427	emb|CAC86003.1| aspartic proteinase [Theobroma cacao]	514	172	4e-42
L12_94_Sh_CT_P2_B07.ab1 1 207	207	0	0	0	0
L12_94_Sh_CT_P2_B09.ab1 1 478	478	ref|NP_197518.1| structural constituent of ribosome [Arabidopsis thaliana] ref|NP_850857.1| structural constituent of ribosome [Arabidopsis thaliana] gb|AAM10222.1| unknown protein [Arabidopsis thaliana] gb|AAL32898.1| Unknown protein [Arabidopsis thaliana] gb|AAM63869.1| ribosomal protein L36-like [Arabidopsis thaliana]	103	82.8	4e-15
L12_94_Sh_CT_P2_C01.ab1 1 504	504	gb|AAY82249.1| mitochrondrial voltage-dependent anion-selective channel [Phaseolus coccineus]	276	238	1e-61
L12_94_Sh_CT_P2_C01.ab1 1 504	504	emb|CAA56599.1| 34 kDA porin [Solanum tuberosum] sp|P42055|VDAC1_SOLTU 34 kDa outer mitochondrial membrane protein porin Voltage-dependent anion-selective channel protein) VDAC) (POM 34)	276	235	5e-61
L12_94_Sh_CT_P2_C01.ab1 1 504	504	gb|AAQ87019.1| VDAC1.1 [Lotus corniculatus var. japonicus]	276	234	1e-60
L12_94_Sh_CT_P2_C07.ab1 1 155	155	0	0	0	0
[truncated: 4,786 more rows]
