# Supplementary material for: Comparative analysis of ESTs involved in grape responses to Xylella fastidiosa infection
Source: BMC Plant Biol. 2007 Feb 22;7:8. doi: 10.1186/1471-2229-7-8 (PMC1821027; doi:10.1186/1471-2229-7-8)
Supplement: Additional file 2 — Summary of the GO BLAST search for the non-redundant EST set using HT-GO-FAT kit. Table with details of the GO annotation for the 915 ESTs. Sheet 2 lists the annotation details for all the 1940 sequences. [file 1471-2229-7-8-S2.xls]

## Sheet: Sheet1
Query-definition	Annotation
HLCDTotal.seq.Contig10	RK28_TOBAC (P30956) 50S ribosomal protein L28, chloroplast precursor (CL28)
HLCDTotal.seq.Contig100	Q9LQQ3 (Q9LQQ3) F24B9.13 protein (Putative globulin protein) (At1g07750/F24B9_13)
HLCDTotal.seq.Contig102	NP24_LYCES (P12670) NP24 protein precursor (Pathogenesis-related protein PR P23) (Salt-induced protein)
HLCDTotal.seq.Contig104	NP24_LYCES (P12670) NP24 protein precursor (Pathogenesis-related protein PR P23) (Salt-induced protein)
HLCDTotal.seq.Contig105	Q8LA49 (Q8LA49) Globulin-like protein
HLCDTotal.seq.Contig108	143A_ARATH (P48347) 14-3-3-like protein GF14 epsilon (General regulatory factor 10)
HLCDTotal.seq.Contig11	DYR_SCHPO (P36591) Dihydrofolate reductase (EC 1.5.1.3)
HLCDTotal.seq.Contig110	Q04918 (Q04918) Chlorophyll a/b-binding protein precursor
HLCDTotal.seq.Contig119	PRR1_TOBAC (P13046) Pathogenesis-related protein R major form precursor (Thaumatin-like protein E22)
HLCDTotal.seq.Contig12	Q8GV53 (Q8GV53) Photosystem II 10 kDa protein
HLCDTotal.seq.Contig123	Q6S7R7 (Q6S7R7) Putative gamma carbonic anhydrase (Mitochondrial NADH:ubiquinone oxidoreductase 32 kDa subunit) (EC 1.6.5.3) (EC 1.6.99.3)
HLCDTotal.seq.Contig124	Q7XAJ6 (Q7XAJ6) Putative pathogenesis related protein 1 precursor
HLCDTotal.seq.Contig131	Q93X22 (Q93X22) Metallothionein-like protein
HLCDTotal.seq.Contig134	OSMO_TOBAC (P14170) Osmotin precursor
HLCDTotal.seq.Contig136	MT1_CASGL (Q39511) Metallothionein-like protein 1 (MT-1)
HLCDTotal.seq.Contig138	Q8LA49 (Q8LA49) Globulin-like protein
HLCDTotal.seq.Contig14	O81826 (O81826) Putative histone H2A
HLCDTotal.seq.Contig143	Q944B1 (Q944B1) Beta-1,3-glucanase
HLCDTotal.seq.Contig144	Q7X7Q1 (Q7X7Q1) Class VII chitinase precursor
HLCDTotal.seq.Contig147	PRU1_PRUAV (O24248) Major allergen Pru av 1 (Pru a 1)
HLCDTotal.seq.Contig148	Q9SJH9 (Q9SJH9) Expressed protein (Hypothetical protein At2g42770; F7D19.23) (Hypothetical protein At2g42770)
HLCDTotal.seq.Contig152	UBL5_ARATH (Q9FGZ9) Ubiquitin-like protein 5
HLCDTotal.seq.Contig153	MT1_CASGL (Q39511) Metallothionein-like protein 1 (MT-1)
HLCDTotal.seq.Contig156	O49152 (O49152) 14-3-3 protein homolog
HLCDTotal.seq.Contig157	Q6ATC1 (Q6ATC1) Hypothetical protein OSJNBa0034O12.7
HLCDTotal.seq.Contig158	Q67J27 (Q67J27) Hypothetical protein OSJNBa0054F02.1 (Hypothetical protein B1045B05.23)
HLCDTotal.seq.Contig159	14KD_DAUCA (P14009) 14 kDa proline-rich protein DC2.15 precursor
HLCDTotal.seq.Contig16	Q41424 (Q41424) Chlorophyll a/b binding protein
HLCDTotal.seq.Contig160	MT1_CASGL (Q39511) Metallothionein-like protein 1 (MT-1)
HLCDTotal.seq.Contig161	DFRA_MAIZE (P51108) Dihydroflavonol-4-reductase (EC 1.1.1.219) (DFR) (Dihydrokaempferol 4-reductase)
HLCDTotal.seq.Contig162	Q9FFT6 (Q9FFT6) Translation initiation factor-like protein (AT5g54940/MBG8_21)
HLCDTotal.seq.Contig163	Q9LQZ3 (Q9LQZ3) F10A5.28
HLCDTotal.seq.Contig164	Q75ZD6 (Q75ZD6) 14-3-3 h-1 protein (14-3-3 h-2 protein) (14-3-3 protein)
HLCDTotal.seq.Contig165	14KD_DAUCA (P14009) 14 kDa proline-rich protein DC2.15 precursor
HLCDTotal.seq.Contig166	O80876 (O80876) Cyclophilin
HLCDTotal.seq.Contig167	Q9SZK5 (Q9SZK5) Hypothetical protein F20D10.170 (Hypothetical protein AT4g38050)
HLCDTotal.seq.Contig171	TBA1_PEA (P46259) Tubulin alpha-1 chain
HLCDTotal.seq.Contig173	ATP5_ARATH (Q96253) ATP synthase epsilon chain, mitochondrial (EC 3.6.3.14)
HLCDTotal.seq.Contig18	UBL5_ARATH (Q9FGZ9) Ubiquitin-like protein 5
HLCDTotal.seq.Contig182	MT1_CASGL (Q39511) Metallothionein-like protein 1 (MT-1)
HLCDTotal.seq.Contig185	Q7Y052 (Q7Y052) Calmodulin
HLCDTotal.seq.Contig186	MT1_CASGL (Q39511) Metallothionein-like protein 1 (MT-1)
HLCDTotal.seq.Contig187	CAMT_VITVI (Q43237) Caffeoyl-CoA O-methyltransferase (EC 2.1.1.104) (Trans-caffeoyl-CoA 3-O-methyltransferase) (CCOAMT) (CCOAOMT)
HLCDTotal.seq.Contig188	Q6ATC1 (Q6ATC1) Hypothetical protein OSJNBa0034O12.7
HLCDTotal.seq.Contig190	Q6Z3T3 (Q6Z3T3) Putative 60S ribosomal protein L31
HLCDTotal.seq.Contig192	Q94GN3 (Q94GN3) Putative receptor-associated protein
HLCDTotal.seq.Contig198	METK_CATRO (Q96551) S-adenosylmethionine synthetase 1 (EC 2.5.1.6) (Methionine adenosyltransferase 1) (AdoMet synthetase 1)
HLCDTotal.seq.Contig199	Q6JX04 (Q6JX04) Chitinase-like protein (EC 3.2.1.14)
HLCDTotal.seq.Contig2	Q9LQZ3 (Q9LQZ3) F10A5.28
HLCDTotal.seq.Contig20	O49855 (O49855) Acid phosphatase
HLCDTotal.seq.Contig200	Q9SJH9 (Q9SJH9) Expressed protein (Hypothetical protein At2g42770; F7D19.23) (Hypothetical protein At2g42770)
HLCDTotal.seq.Contig201	14KD_DAUCA (P14009) 14 kDa proline-rich protein DC2.15 precursor
HLCDTotal.seq.Contig202	14KD_DAUCA (P14009) 14 kDa proline-rich protein DC2.15 precursor
HLCDTotal.seq.Contig203	Q7XUQ5 (Q7XUQ5) OSJNBb0011N17.7 protein
HLCDTotal.seq.Contig205	Q6J1J4 (Q6J1J4) Putative SNARE protein
HLCDTotal.seq.Contig206	Q94AP3 (Q94AP3) Putative nodulin
HLCDTotal.seq.Contig209	14KD_DAUCA (P14009) 14 kDa proline-rich protein DC2.15 precursor
HLCDTotal.seq.Contig21	Q8GV53 (Q8GV53) Photosystem II 10 kDa protein
HLCDTotal.seq.Contig212	NLT2_PRUAR (P82353) Nonspecific lipid-transfer protein 2 (LTP 2)
HLCDTotal.seq.Contig214	MT1_CASGL (Q39511) Metallothionein-like protein 1 (MT-1)
HLCDTotal.seq.Contig215	Q7F2F1 (Q7F2F1) P0402A09.15 protein (P0455C04.9 protein)
HLCDTotal.seq.Contig219	Q653H4 (Q653H4) Hypothetical protein P0623A10.9-1 (Hypothetical protein P0009H10.51-1)
HLCDTotal.seq.Contig221	Q6UQE4 (Q6UQE4) Calmodulin 8 (Calmodulin 4) (Fragment)
HLCDTotal.seq.Contig222	SY51_ARATH (Q9SA23) Syntaxin 51 (AtSYP51)
HLCDTotal.seq.Contig224	Q67J27 (Q67J27) Hypothetical protein OSJNBa0054F02.1 (Hypothetical protein B1045B05.23)
HLCDTotal.seq.Contig227	Q6S7R7 (Q6S7R7) Putative gamma carbonic anhydrase (Mitochondrial NADH:ubiquinone oxidoreductase 32 kDa subunit) (EC 1.6.5.3) (EC 1.6.99.3)
HLCDTotal.seq.Contig229	Q6R2U4 (Q6R2U4) Calmodulin
HLCDTotal.seq.Contig23	143A_ARATH (P48347) 14-3-3-like protein GF14 epsilon (General regulatory factor 10)
HLCDTotal.seq.Contig232	Q84M75 (Q84M75) Hypothetical protein OSJNBa0059G06.6
HLCDTotal.seq.Contig233	Q67J27 (Q67J27) Hypothetical protein OSJNBa0054F02.1 (Hypothetical protein B1045B05.23)
HLCDTotal.seq.Contig236	ENO_RICCO (P42896) Enolase (EC 4.2.1.11) (2-phosphoglycerate dehydratase) (2-phospho-D-glycerate hydro-lyase)
HLCDTotal.seq.Contig237	Q9M4H3 (Q9M4H3) Putative metallothionein-like protein
HLCDTotal.seq.Contig238	E6_GOSHI (Q01197) Protein E6
HLCDTotal.seq.Contig24	Q9LD28 (Q9LD28) Histone H2A
HLCDTotal.seq.Contig240	H2A_PETCR (P19177) Histone H2A
HLCDTotal.seq.Contig241	Q84RR6 (Q84RR6) Profilin
HLCDTotal.seq.Contig243	Q9S7R3 (Q9S7R3) 177 protein (Expressed protein) (Hypothetical protein At2g42610)
HLCDTotal.seq.Contig244	Q850K8 (Q850K8) Nonspecific lipid transfer protein 1
HLCDTotal.seq.Contig245	Q6VEV1 (Q6VEV1) 40S ribosomal protein S25 (Fragment)
HLCDTotal.seq.Contig246	SPUF_MOUSE (Q9CQ45) SPUF protein precursor (Secreted protein of unknown function)
HLCDTotal.seq.Contig25	Q6Z3T3 (Q6Z3T3) Putative 60S ribosomal protein L31
HLCDTotal.seq.Contig250	Q9FS43 (Q9FS43) Pathogenesis-related protein 10
HLCDTotal.seq.Contig251	Q71F43 (Q71F43) Eukaryotic translation initiation factor 5A isoform IX (Fragment)
HLCDTotal.seq.Contig252	O04720 (O04720) Cysteine proteinase inhibitor
HLCDTotal.seq.Contig256	Q93X22 (Q93X22) Metallothionein-like protein
HLCDTotal.seq.Contig257	Q8IQN5 (Q8IQN5) CG13076-PB
HLCDTotal.seq.Contig258	Q9M7B0 (Q9M7B0) Putative aquaporin PIP2-2
HLCDTotal.seq.Contig259	Q9FS43 (Q9FS43) Pathogenesis-related protein 10
HLCDTotal.seq.Contig263	Q653H4 (Q653H4) Hypothetical protein P0623A10.9-1 (Hypothetical protein P0009H10.51-1)
HLCDTotal.seq.Contig266	ARF_ORYSA (P51823) ADP-ribosylation factor
HLCDTotal.seq.Contig267	Q9SUU5 (Q9SUU5) Ubiquinol-cytochrome c reductase-like protein (AT4g32470/F8B4_170) (AT4g32470)
HLCDTotal.seq.Contig268	O04287 (O04287) Immunophilin
HLCDTotal.seq.Contig27	Q9FS43 (Q9FS43) Pathogenesis-related protein 10
HLCDTotal.seq.Contig270	Q7Y052 (Q7Y052) Calmodulin
HLCDTotal.seq.Contig271	CYB5_TOBAC (P49098) Cytochrome b5
HLCDTotal.seq.Contig275	Q9M4H3 (Q9M4H3) Putative metallothionein-like protein
HLCDTotal.seq.Contig276	Q9FS43 (Q9FS43) Pathogenesis-related protein 10
HLCDTotal.seq.Contig277	Q93X22 (Q93X22) Metallothionein-like protein
HLCDTotal.seq.Contig279	Q6ATC1 (Q6ATC1) Hypothetical protein OSJNBa0034O12.7
HLCDTotal.seq.Contig28	Q9FS43 (Q9FS43) Pathogenesis-related protein 10
HLCDTotal.seq.Contig281	Q93X22 (Q93X22) Metallothionein-like protein
HLCDTotal.seq.Contig283	Q8GV53 (Q8GV53) Photosystem II 10 kDa protein
HLCDTotal.seq.Contig284	Q6L500 (Q6L500) Putative histone H2A
HLCDTotal.seq.Contig285	CB21_ORYSA (P12330) Chlorophyll a-b binding protein 1, chloroplast precursor (LHCII type I CAB-1) (LHCP)
HLCDTotal.seq.Contig288	1437_LYCES (P93212) 14-3-3 protein 7
HLCDTotal.seq.Contig289	Q41424 (Q41424) Chlorophyll a/b binding protein
HLCDTotal.seq.Contig292	RS6_ASPOF (Q9M3V8) 40S ribosomal protein S6
HLCDTotal.seq.Contig293	Q8VWT1 (Q8VWT1) HMG-domain containing protein (Fragment)
HLCDTotal.seq.Contig298	RL31_NICGU (P46290) 60S ribosomal protein L31
HLCDTotal.seq.Contig299	PSAH_SPIOL (P22179) Photosystem I reaction center subunit VI, chloroplast precursor (PSI-H) (Light-harvesting complex I 11 kDa protein)
HLCDTotal.seq.Contig30	Q7Y079 (Q7Y079) 2-on-2 hemoglobin
HLCDTotal.seq.Contig300	PSAH_SPIOL (P22179) Photosystem I reaction center subunit VI, chloroplast precursor (PSI-H) (Light-harvesting complex I 11 kDa protein)
HLCDTotal.seq.Contig301	HMGL_IPONI (P40619) HMG1/2-like protein
HLCDTotal.seq.Contig302	O22823 (O22823) Putative small nuclear ribonucleoprotein polypeptide F (At2g43810)
HLCDTotal.seq.Contig307	CB26_ARATH (Q9XF89) Chlorophyll a-b binding protein CP26, chloroplast precursor (Light-harvesting complex II protein 5) (LHCB5) (LHCIIc)
HLCDTotal.seq.Contig308	RL15_PETHY (O82528) 60S ribosomal protein L15
HLCDTotal.seq.Contig319	CB12_PETHY (P13869) Chlorophyll a-b binding protein, chloroplast precursor (LHCI type II CAB)
HLCDTotal.seq.Contig32	Q9XEW5 (Q9XEW5) 14-3-3 protein
HLCDTotal.seq.Contig320	Q43746 (Q43746) Ribulose-bisphosphate carboxylase (Ribulose-1,5-bisphosphate carboxylase /oxygenase, small subunit) precursor (EC 4.1.1.39)
HLCDTotal.seq.Contig324	Q41038 (Q41038) Type II chlorophyll a/b binding protein from photosystem I precursor
HLCDTotal.seq.Contig325	Q7X8D0 (Q7X8D0) OSJNBa0035M09.3 protein (OSJNBb0015N08.13 protein)
HLCDTotal.seq.Contig327	Q946Y1 (Q946Y1) Ceramide glucosyltransferase
HLCDTotal.seq.Contig334	Q9ZST9 (Q9ZST9) Tic22
HLCDTotal.seq.Contig337	Q8H2U3 (Q8H2U3) Putative translation elongation factor eEF-1 beta' chain
HLCDTotal.seq.Contig347	RL24_PRUAV (Q9FUL4) 60S ribosomal protein L24
HLCDTotal.seq.Contig348	CB23_SOYBN (P09756) Chlorophyll a-b binding protein 3, chloroplast precursor (LHCII type I CAB-3) (LHCP)
HLCDTotal.seq.Contig35	Q9ZRV1 (Q9ZRV1) Xyloglucan endotransglycosylase 1
HLCDTotal.seq.Contig350	PSAD_CUCSA (P32869) Photosystem I reaction center subunit II, chloroplast precursor (Photosystem I 20 kDa subunit) (PSI-D) (PS I subunit 5)
HLCDTotal.seq.Contig351	Q41424 (Q41424) Chlorophyll a/b binding protein
HLCDTotal.seq.Contig353	Q946Y1 (Q946Y1) Ceramide glucosyltransferase
HLCDTotal.seq.Contig354	PSAD_CUCSA (P32869) Photosystem I reaction center subunit II, chloroplast precursor (Photosystem I 20 kDa subunit) (PSI-D) (PS I subunit 5)
HLCDTotal.seq.Contig355	O22669 (O22669) Chlorophyll a/b binding protein of LHCII type I precursor
HLCDTotal.seq.Contig357	O64448 (O64448) Light harvesting chlorophyll a/b-binding protein precursor
HLCDTotal.seq.Contig359	PSAD_CUCSA (P32869) Photosystem I reaction center subunit II, chloroplast precursor (Photosystem I 20 kDa subunit) (PSI-D) (PS I subunit 5)
HLCDTotal.seq.Contig365	REMO_SOLTU (P93788) Remorin (pp34)
HLCDTotal.seq.Contig366	Q8GV53 (Q8GV53) Photosystem II 10 kDa protein
HLCDTotal.seq.Contig367	O82425 (O82425) Light harvesting chlorophyll A/B binding protein
HLCDTotal.seq.Contig368	Q8GV53 (Q8GV53) Photosystem II 10 kDa protein
HLCDTotal.seq.Contig372	O64447 (O64447) Light harvesting chlorophyll a/b-binding protein precursor
HLCDTotal.seq.Contig373	Q8VYW9 (Q8VYW9) Aminotransferase 1
HLCDTotal.seq.Contig374	Q8GV53 (Q8GV53) Photosystem II 10 kDa protein
HLCDTotal.seq.Contig375	Q41424 (Q41424) Chlorophyll a/b binding protein
HLCDTotal.seq.Contig376	O64448 (O64448) Light harvesting chlorophyll a/b-binding protein precursor
HLCDTotal.seq.Contig377	CB22_ORYSA (P12331) Chlorophyll a-b binding protein 2, chloroplast precursor (LHCII type I CAB-2) (LHCP)
HLCDTotal.seq.Contig378	Q40857 (Q40857) EMB34 protein
HLCDTotal.seq.Contig379	REMO_SOLTU (P93788) Remorin (pp34)
HLCDTotal.seq.Contig38	Q9LV62 (Q9LV62) Gb|AAB97010.1
HLCDTotal.seq.Contig380	Q7XT87 (Q7XT87) OSJNBa0042L16.15 protein (40S ribosomal protein S10)
HLCDTotal.seq.Contig381	Q93WA5 (Q93WA5) Ribosomal protein L32
HLCDTotal.seq.Contig382	Q9FSW6 (Q9FSW6) Arabinogalactan protein precursor
HLCDTotal.seq.Contig384	O22823 (O22823) Putative small nuclear ribonucleoprotein polypeptide F (At2g43810)
HLCDTotal.seq.Contig385	Q84X67 (Q84X67) 1-aminocyclopropane-1-carboxylic acid oxidase 1 (Fragment)
HLCDTotal.seq.Contig387	Q9M4H3 (Q9M4H3) Putative metallothionein-like protein
HLCDTotal.seq.Contig391	Q9MAW6 (Q9MAW6) 60S ribosomal protein L27a
HLCDTotal.seq.Contig392	NLTP_VIGUN (Q43681) Probable nonspecific lipid-transfer protein AKCS9 precursor (LTP)
HLCDTotal.seq.Contig393	Q9ZPJ2 (Q9ZPJ2) ADP-ribosylation factor (Fragment)
HLCDTotal.seq.Contig395	Q8LAP3 (Q8LAP3) Oligouridylate binding protein, putative
HLCDTotal.seq.Contig396	Q8LAP3 (Q8LAP3) Oligouridylate binding protein, putative
HLCDTotal.seq.Contig4	RL35_EUPES (Q9M5L0) 60S ribosomal protein L35
HLCDTotal.seq.Contig400	Q7XUQ5 (Q7XUQ5) OSJNBb0011N17.7 protein
HLCDTotal.seq.Contig401	BRU1_SOYBN (P35694) Brassinosteroid-regulated protein BRU1 precursor
HLCDTotal.seq.Contig402	Q9MB74 (Q9MB74) 1-aminocyclopropane-1-carboxylate oxidase
HLCDTotal.seq.Contig403	O24548 (O24548) Type IIIa membrane protein cp-wap13
HLCDTotal.seq.Contig406	Q9M7B5 (Q9M7B5) Putative aquaporin PIP2-1
HLCDTotal.seq.Contig407	SUI1_SALBA (O48650) Protein translation factor SUI1 homolog
HLCDTotal.seq.Contig408	Q9M619 (Q9M619) Methionine synthase (Fragment)
HLCDTotal.seq.Contig41	Q965S5 (Q965S5) Synaptotagmin protein 3
HLCDTotal.seq.Contig411	Q84TH0 (Q84TH0) Putative beta-tubulin (Fragment)
HLCDTotal.seq.Contig416	Q9SUU5 (Q9SUU5) Ubiquinol-cytochrome c reductase-like protein (AT4g32470/F8B4_170) (AT4g32470)
HLCDTotal.seq.Contig417	Q9ZPX2 (Q9ZPX2) Putative ribosomal protein L6
HLCDTotal.seq.Contig418	Q7XT87 (Q7XT87) OSJNBa0042L16.15 protein (40S ribosomal protein S10)
HLCDTotal.seq.Contig419	Q6LAB6 (Q6LAB6) Tubulin beta 4 chain (Fragment)
HLCDTotal.seq.Contig42	Q6K9C3 (Q6K9C3) Putative splicing factor RSZp22 (RSZP22)
HLCDTotal.seq.Contig420	Q653H4 (Q653H4) Hypothetical protein P0623A10.9-1 (Hypothetical protein P0009H10.51-1)
HLCDTotal.seq.Contig426	Q6K8N7 (Q6K8N7) Putative ribosomal protein L37
HLCDTotal.seq.Contig429	R191_ARATH (Q9SGA6) 40S ribosomal protein S19-1
HLCDTotal.seq.Contig431	METL_CATRO (Q96552) S-adenosylmethionine synthetase 2 (EC 2.5.1.6) (Methionine adenosyltransferase 2) (AdoMet synthetase 2)
HLCDTotal.seq.Contig434	RL35_EUPES (Q9M5L0) 60S ribosomal protein L35
HLCDTotal.seq.Contig437	RK24_TOBAC (Q02764) 50S ribosomal protein L24, chloroplast precursor (CL24)
HLCDTotal.seq.Contig438	Q8VXK7 (Q8VXK7) Alpha-tubulin (Fragment)
HLCDTotal.seq.Contig439	R25A_ARATH (Q9SIK2) 40S ribosomal protein S25-1
HLCDTotal.seq.Contig440	MT1_CASGL (Q39511) Metallothionein-like protein 1 (MT-1)
HLCDTotal.seq.Contig441	R191_ARATH (Q9SGA6) 40S ribosomal protein S19-1
HLCDTotal.seq.Contig442	RL38_ARATH (O22860) 60S ribosomal protein L38
HLCDTotal.seq.Contig443	ENO1_HEVBR (Q9LEJ0) Enolase 1 (EC 4.2.1.11) (2-phosphoglycerate dehydratase 1) (2-phospho-D-glycerate hydro-lyase 1) (Allergen Hev b 9)
HLCDTotal.seq.Contig444	CB26_ARATH (Q9XF89) Chlorophyll a-b binding protein CP26, chloroplast precursor (Light-harvesting complex II protein 5) (LHCB5) (LHCIIc)
HLCDTotal.seq.Contig446	Q6I606 (Q6I606) Putative 60S ribosomal protein L37a
HLCDTotal.seq.Contig448	Q9AVT4 (Q9AVT4) 60S ribosomal protein L13E
HLCDTotal.seq.Contig449	CYB5_TOBAC (P49098) Cytochrome b5
HLCDTotal.seq.Contig45	Q677C8 (Q677C8) ADP-ribosylation factor (Fragment)
HLCDTotal.seq.Contig450	O22669 (O22669) Chlorophyll a/b binding protein of LHCII type I precursor
HLCDTotal.seq.Contig451	SY51_ARATH (Q9SA23) Syntaxin 51 (AtSYP51)
HLCDTotal.seq.Contig452	ICE1_ARATH (Q9LSE2) Transcription factor ICE1 (Inducer of CBF expression 1) (Basic helix-loop-helix protein 116) (bHLH116) (AtbHLH116)
HLCDTotal.seq.Contig454	Q84X67 (Q84X67) 1-aminocyclopropane-1-carboxylic acid oxidase 1 (Fragment)
HLCDTotal.seq.Contig455	TBB1_ELEIN (Q9ZPP0) Tubulin beta-1 chain (Beta-1 tubulin)
HLCDTotal.seq.Contig457	Q39831 (Q39831) Chlorophyll a/b-binding protein
HLCDTotal.seq.Contig459	UBL5_ARATH (Q9FGZ9) Ubiquitin-like protein 5
HLCDTotal.seq.Contig460	D100_ARATH (Q00874) DNA-damage-repair/toleration protein DRT100 precursor
HLCDTotal.seq.Contig461	Q9M3T2 (Q9M3T2) Alpha-tubulin
HLCDTotal.seq.Contig462	Q94GN3 (Q94GN3) Putative receptor-associated protein
HLCDTotal.seq.Contig463	Q6EUQ7 (Q6EUQ7) Putative 60S ribosomal protein L27a
HLCDTotal.seq.Contig464	Q9SLI8 (Q9SLI8) F20D21.27 protein
HLCDTotal.seq.Contig465	METE_SOLSC (Q42662) 5-methyltetrahydropteroyltriglutamate--homocysteine methyltransferase (EC 2.1.1.14) (Vitamin-B12-independent methionine synthase isozyme) (Cobalamin-independent methionine synthase isozyme)
HLCDTotal.seq.Contig466	Q9XEW5 (Q9XEW5) 14-3-3 protein
HLCDTotal.seq.Contig467	BRU1_SOYBN (P35694) Brassinosteroid-regulated protein BRU1 precursor
HLCDTotal.seq.Contig468	Q76MF4 (Q76MF4) Calmodulin NtCaM2 (Calmodulin NtCaM1)
HLCDTotal.seq.Contig47	Q7Y052 (Q7Y052) Calmodulin
HLCDTotal.seq.Contig470	CYC_GOSBA (P00058) Cytochrome c
HLCDTotal.seq.Contig471	Q6JX04 (Q6JX04) Chitinase-like protein (EC 3.2.1.14)
HLCDTotal.seq.Contig472	Q8S3K8 (Q8S3K8) Dihydroflavonol-4-reductase (EC 1.1.1.219)
HLCDTotal.seq.Contig473	Q93VR3 (Q93VR3) AT5g28840/F7P1_20
HLCDTotal.seq.Contig476	Q9LDQ7 (Q9LDQ7) S-adenosylmethinonine synthetase (S-adenosylmethionine synthetase)
HLCDTotal.seq.Contig477	Q7XLC9 (Q7XLC9) OSJNBa0070C17.20 protein
HLCDTotal.seq.Contig478	Q00321 (Q00321) Type I (26 kD) CP29 polypeptide
HLCDTotal.seq.Contig480	Q9LJH5 (Q9LJH5) Glycolate oxidase
HLCDTotal.seq.Contig481	Q8GV53 (Q8GV53) Photosystem II 10 kDa protein
HLCDTotal.seq.Contig482	METL_ACTCH (P50302) S-adenosylmethionine synthetase 2 (EC 2.5.1.6) (Methionine adenosyltransferase 2) (AdoMet synthetase 2)
HLCDTotal.seq.Contig483	Q9M4R0 (Q9M4R0) Ubiquitin conjugating protein
HLCDTotal.seq.Contig484	Q9M4R0 (Q9M4R0) Ubiquitin conjugating protein
HLCDTotal.seq.Contig485	Q00508 (Q00508) Ribosomal protein L41
HLCDTotal.seq.Contig486	Q9XHM8 (Q9XHM8) Xyloglucan endo-transglycosylase-like protein
HLCDTotal.seq.Contig487	PSH2_ARATH (Q9SUI6) Photosystem I reaction center subunit VI-2, chloroplast precursor (PSI-H1)
HLCDTotal.seq.Contig488	Q7XEU6 (Q7XEU6) Putative CGI-203 homolog
HLCDTotal.seq.Contig489	UBL5_ARATH (Q9FGZ9) Ubiquitin-like protein 5
HLCDTotal.seq.Contig49	PSBY_ARATH (O49347) Photosystem II core complex proteins psbY, chloroplast precursor (L-arginine metabolising enzyme) (L-AME) [Contains: Photosystem II protein psbY-1 (psbY-A1); Photosystem II protein psbY-2 (psbY-A2)]
HLCDTotal.seq.Contig490	1437_LYCES (P93212) 14-3-3 protein 7
HLCDTotal.seq.Contig491	Q9M4H3 (Q9M4H3) Putative metallothionein-like protein
HLCDTotal.seq.Contig492	Q9M7D5 (Q9M7D5) Papain-like cysteine proteinase isoform II
HLCDTotal.seq.Contig494	PST2_GOSHI (P31336) Photosystem II 5 kDa protein, chloroplast precursor (PSII-T) (Light-regulated unknown 11 kDa protein)
HLCDTotal.seq.Contig496	Q9ZV45 (Q9ZV45) Putative small nuclear ribonucleoprotein E
HLCDTotal.seq.Contig498	METL_LYCES (P43281) S-adenosylmethionine synthetase 2 (EC 2.5.1.6) (Methionine adenosyltransferase 2) (AdoMet synthetase 2)
HLCDTotal.seq.Contig5	CBL4_ARATH (Q9LFW3) COBRA-like protein 4 precursor
HLCDTotal.seq.Contig500	Q9S834 (Q9S834) ATP-dependent Clp protease subunit ClpP (NClpP1) (ATP-dependent Clp protease proteolytic subunit ClpP5)
HLCDTotal.seq.Contig501	14KD_DAUCA (P14009) 14 kDa proline-rich protein DC2.15 precursor
HLCDTotal.seq.Contig502	Q9FMQ5 (Q9FMQ5) Gb|AAF31728.1 (Hypothetical protein At5g22460)
HLCDTotal.seq.Contig504	Q8LJW0 (Q8LJW0) 40S ribosomal S4 protein
HLCDTotal.seq.Contig505	MT1_CASGL (Q39511) Metallothionein-like protein 1 (MT-1)
HLCDTotal.seq.Contig506	Q7XZG0 (Q7XZG0) ADP-ribosylation factor
HLCDTotal.seq.Contig507	Q9FS43 (Q9FS43) Pathogenesis-related protein 10
HLCDTotal.seq.Contig509	Q9M3U4 (Q9M3U4) Beta 1-3 glucanase
HLCDTotal.seq.Contig510	NDKB_FLABI (P47920) Nucleoside diphosphate kinase B (EC 2.7.4.6) (NDK B) (NDP kinase B)
HLCDTotal.seq.Contig511	Q9M312 (Q9M312) Hypothetical protein F2A19.160
HLCDTotal.seq.Contig512	Q710Q4 (Q710Q4) Putative microtubule-associated protein (EC 3.6.1.34) (Fragment)
HLCDTotal.seq.Contig513	Q9M4R0 (Q9M4R0) Ubiquitin conjugating protein
HLCDTotal.seq.Contig514	Q9FS45 (Q9FS45) Chitinase precursor (EC 3.2.1.14)
HLCDTotal.seq.Contig516	Q8LDC7 (Q8LDC7) Putative carboxymethylenebutenolidase
HLCDTotal.seq.Contig52	R1AD_ARATH (Q9FKC0) 60S ribosomal protein L13a-4
HLCDTotal.seq.Contig520	Q6RYC4 (Q6RYC4) 60S ribosomal protein L19
HLCDTotal.seq.Contig522	METK_CATRO (Q96551) S-adenosylmethionine synthetase 1 (EC 2.5.1.6) (Methionine adenosyltransferase 1) (AdoMet synthetase 1)
HLCDTotal.seq.Contig524	Q9M530 (Q9M530) Cyclophilin (Fragment)
HLCDTotal.seq.Contig528	Q8H4Y2 (Q8H4Y2) 60S ribosomal protein L7A
HLCDTotal.seq.Contig530	Q9FXD5 (Q9FXD5) F12A21.16
HLCDTotal.seq.Contig531	Q7L9L4 (Q7L9L4) Mob4A protein (MOB1, Mps One Binder kinase activator-like 1A)
HLCDTotal.seq.Contig534	Q8RU51 (Q8RU51) Putative Glucan 1,3-beta-glucosidase
HLCDTotal.seq.Contig536	Q6RJY3 (Q6RJY3) 40S ribosomal protein S17
HLCDTotal.seq.Contig538	TPM1_LYCES (Q01591) Osmotin-like protein TPM-1 precursor (PR P23) (Fragment)
HLCDTotal.seq.Contig539	NP24_LYCES (P12670) NP24 protein precursor (Pathogenesis-related protein PR P23) (Salt-induced protein)
HLCDTotal.seq.Contig540	Q8LA49 (Q8LA49) Globulin-like protein
HLCDTotal.seq.Contig541	TPM1_LYCES (Q01591) Osmotin-like protein TPM-1 precursor (PR P23) (Fragment)
HLCDTotal.seq.Contig543	NP24_LYCES (P12670) NP24 protein precursor (Pathogenesis-related protein PR P23) (Salt-induced protein)
HLCDTotal.seq.Contig545	NP24_LYCES (P12670) NP24 protein precursor (Pathogenesis-related protein PR P23) (Salt-induced protein)
HLCDTotal.seq.Contig546	NP24_LYCES (P12670) NP24 protein precursor (Pathogenesis-related protein PR P23) (Salt-induced protein)
HLCDTotal.seq.Contig548	Q9LH23 (Q9LH23) Similar to Arabidopsis thaliana low temperature and salt responsive protein LTI6B
HLCDTotal.seq.Contig549	Q6K771 (Q6K771) Putative 40S ribosomal protein S8
HLCDTotal.seq.Contig55	RL44_GOSHI (Q96499) 60S ribosomal protein L44
HLCDTotal.seq.Contig550	Q9FS43 (Q9FS43) Pathogenesis-related protein 10
HLCDTotal.seq.Contig557	Q9C9W8 (Q9C9W8) Putative S-adenosyl-L-methionine:salicylic acid carboxyl methyltransferase; 41514-39166
HLCDTotal.seq.Contig559	BRU1_SOYBN (P35694) Brassinosteroid-regulated protein BRU1 precursor
HLCDTotal.seq.Contig561	Q75W17 (Q75W17) Furcatin hydrolase
HLCDTotal.seq.Contig562	Q93X22 (Q93X22) Metallothionein-like protein
HLCDTotal.seq.Contig563	Q7PCB5 (Q7PCB5) Putative phytosulfokine peptide precursor
HLCDTotal.seq.Contig564	14KD_DAUCA (P14009) 14 kDa proline-rich protein DC2.15 precursor
HLCDTotal.seq.Contig565	Q6Z6C8 (Q6Z6C8) Putative serine-threonine kinase receptor-associated protein
HLCDTotal.seq.Contig567	Q9M4R0 (Q9M4R0) Ubiquitin conjugating protein
HLCDTotal.seq.Contig568	Q6WHC0 (Q6WHC0) Chloroplast small heat shock protein class I
HLCDTotal.seq.Contig57	Q677F2 (Q677F2) Ribosomal protein L19
HLCDTotal.seq.Contig570	Q945D8 (Q945D8) Putative gamma-thionin
HLCDTotal.seq.Contig573	D100_ARATH (Q00874) DNA-damage-repair/toleration protein DRT100 precursor
HLCDTotal.seq.Contig574	Q7Y250 (Q7Y250) Arabinogalactan protein
HLCDTotal.seq.Contig577	Q84P90 (Q84P90) Hypothetical protein (Fragment)
HLCDTotal.seq.Contig578	MT1_CASGL (Q39511) Metallothionein-like protein 1 (MT-1)	Q7XNS7 (Q7XNS7) OSJNBb0085H11.10 protein
HLCDTotal.seq.Contig579	Q6T8C9 (Q6T8C9) Putative alpha-soluble NSF attachment protein
HLCDTotal.seq.Contig581	Q945D8 (Q945D8) Putative gamma-thionin
HLCDTotal.seq.Contig582	Q6QWQ3 (Q6QWQ3) Fructose 1,6-bisphosphate aldolase (EC 4.1.2.13) (Putative fructose-bisphosphate aldolase)
HLCDTotal.seq.Contig585	Q9C942 (Q9C942) Putative lipase; 20450-21648 (At1g52760) (Putative lipase)
HLCDTotal.seq.Contig586	OSMO_TOBAC (P14170) Osmotin precursor
HLCDTotal.seq.Contig587	Q9SJQ1 (Q9SJQ1) Putative receptor-like protein kinase
HLCDTotal.seq.Contig590	Q9ZRQ9 (Q9ZRQ9) Cyclophilin (EC 5.2.1.8)
HLCDTotal.seq.Contig591	Q9LKL0 (Q9LKL0) 14-3-3 protein
HLCDTotal.seq.Contig592	Q94G23 (Q94G23) Putative transcription factor
HLCDTotal.seq.Contig593	Q944I6 (Q944I6) At2g30360/T9D9.17
HLCDTotal.seq.Contig594	Q9SIA7 (Q9SIA7) Legumin-like protein
HLCDTotal.seq.Contig596	SR19_ARATH (Q943Z6) Signal recognition particle 19 kDa protein (SRP19)
HLCDTotal.seq.Contig598	Q7XEL0 (Q7XEL0) Putative epimerase/dehydratase
HLCDTotal.seq.Contig599	Q94B17 (Q94B17) Putative beta-galactosidase BG1
HLCDTotal.seq.Contig60	Q40857 (Q40857) EMB34 protein
HLCDTotal.seq.Contig600	Q8GYK2 (Q8GYK2) Hypothetical protein At4g22300/T10I14_130
HLCDTotal.seq.Contig601	Q9SGW4 (Q9SGW4) F1N19.8
HLCDTotal.seq.Contig602	Q9FS42 (Q9FS42) Pathogenesis-related protein 10
HLCDTotal.seq.Contig603	Q6ZLP8 (Q6ZLP8) Putative ribosomal protein S12
HLCDTotal.seq.Contig606	Q9D8F0 (Q9D8F0) Mus musculus adult male small intestine cDNA, RIKEN full-length enriched library, clone:2010004E11 product:SEVEN TRANSMEMBRANE DOMAIN PROTEIN homolog
HLCDTotal.seq.Contig607	MT1_CASGL (Q39511) Metallothionein-like protein 1 (MT-1)
HLCDTotal.seq.Contig608	Q9CAY0 (Q9CAY0) Hypothetical protein F24K9.14
HLCDTotal.seq.Contig612	ATP5_ARATH (Q96253) ATP synthase epsilon chain, mitochondrial (EC 3.6.3.14)
HLCDTotal.seq.Contig613	Q40119 (Q40119) 1-acyl-sn-glycerol-3-phosphate acyltransferase (Putative)
HLCDTotal.seq.Contig614	Q8H879 (Q8H879) Hypothetical protein OJ1528D07.12
HLCDTotal.seq.Contig616	P93157 (P93157) Annexin (Fragment)
HLCDTotal.seq.Contig617	Q84X67 (Q84X67) 1-aminocyclopropane-1-carboxylic acid oxidase 1 (Fragment)
HLCDTotal.seq.Contig618	Q93YI9 (Q93YI9) Profilin
HLCDTotal.seq.Contig619	Q7XT87 (Q7XT87) OSJNBa0042L16.15 protein (40S ribosomal protein S10)
HLCDTotal.seq.Contig620	Q84M75 (Q84M75) Hypothetical protein OSJNBa0059G06.6
HLCDTotal.seq.Contig621	O80876 (O80876) Cyclophilin
HLCDTotal.seq.Contig626	Q8L5G0 (Q8L5G0) Tonoplast intrinsic protein (Fragment)
HLCDTotal.seq.Contig628	E6_GOSHI (Q01197) Protein E6
HLCDTotal.seq.Contig629	Q9M531 (Q9M531) Histone H2A
HLCDTotal.seq.Contig630	Q8RZ23 (Q8RZ23) Putative beta-1,3-glucanase
HLCDTotal.seq.Contig631	GL2C_ARATH (O24496) Hydroxyacylglutathione hydrolase cytoplasmic (EC 3.1.2.6) (Glyoxalase II) (Glx II)
HLCDTotal.seq.Contig634	Q9XGN4 (Q9XGN4) Galactinol synthase, isoform GolS-1 (EC 2.4.1.123)
HLCDTotal.seq.Contig635	PSAH_SPIOL (P22179) Photosystem I reaction center subunit VI, chloroplast precursor (PSI-H) (Light-harvesting complex I 11 kDa protein)
HLCDTotal.seq.Contig636	O64448 (O64448) Light harvesting chlorophyll a/b-binding protein precursor
HLCDTotal.seq.Contig637	RBS_MANES (Q42915) Ribulose bisphosphate carboxylase small chain, chloroplast precursor (EC 4.1.1.39) (RuBisCO small subunit)
HLCDTotal.seq.Contig638	Q6XGY0 (Q6XGY0) Putative glycolate oxidase (Fragment)
HLCDTotal.seq.Contig639	Q9M4H3 (Q9M4H3) Putative metallothionein-like protein
HLCDTotal.seq.Contig64	Q9LV48 (Q9LV48) Protein kinase-like protein (AT3g24550/MOB24_8) (Hypothetical protein At3g24550)
HLCDTotal.seq.Contig640	RBS_SILPR (P18960) Ribulose bisphosphate carboxylase small chain, chloroplast precursor (EC 4.1.1.39) (RuBisCO small subunit)
HLCDTotal.seq.Contig641	Q9SV27 (Q9SV27) Hypothetical protein AT4g01020
HLCDTotal.seq.Contig643	PORB_HORVU (Q42850) Protochlorophyllide reductase B, chloroplast precursor (EC 1.3.1.33) (PCR B) (NADPH-protochlorophyllide oxidoreductase B) (POR B)
HLCDTotal.seq.Contig645	Q9AXH3 (Q9AXH3) Phosphoethanolamine N-methyltransferase
HLCDTotal.seq.Contig646	PSAE_SPIOL (P12354) Photosystem I reaction center subunit IV, chloroplast precursor (PSI-E)
HLCDTotal.seq.Contig654	RS24_ARATH (Q9SS17) 40S ribosomal protein S24
HLCDTotal.seq.Contig655	Q6L510 (Q6L510) Putative 60S ribosomal protein L36
HLCDTotal.seq.Contig659	RL18_ARATH (P42791) 60S ribosomal protein L18
HLCDTotal.seq.Contig66	Q8LLD9 (Q8LLD9) BEL1-related homeotic protein 29 (Fragment)
HLCDTotal.seq.Contig660	Q42425 (Q42425) Plastidic aspartate aminotransferase
HLCDTotal.seq.Contig661	Q6XGX6 (Q6XGX6) Putative photosystem I reaction center subunit N (Fragment)
HLCDTotal.seq.Contig662	Q8W319 (Q8W319) Putative splicing regulatory protein
HLCDTotal.seq.Contig663	Q6SKP4 (Q6SKP4) Ribosomal protein L3
HLCDTotal.seq.Contig666	Q96295 (Q96295) Calcium-dependent protein kinase (Fragment)
HLCDTotal.seq.Contig669	Q9ZTN6 (Q9ZTN6) PGPS/D1
HLCDTotal.seq.Contig670	R101_ARATH (Q9SW09) 40S ribosomal protein S10-1
HLCDTotal.seq.Contig673	Q9S7U7 (Q9S7U7) F28J7.1 protein (Hypothetical protein At3g01690) (F4P13.23 protein)
HLCDTotal.seq.Contig674	Q7X740 (Q7X740) OSJNBa0093F12.5 protein
HLCDTotal.seq.Contig677	Q9SLI8 (Q9SLI8) F20D21.27 protein
HLCDTotal.seq.Contig679	R27C_ARATH (P49637) 60S ribosomal protein L27a-3
HLCDTotal.seq.Contig68	Q677C8 (Q677C8) ADP-ribosylation factor (Fragment)
HLCDTotal.seq.Contig683	Q9ZRD3 (Q9ZRD3) NTGP1
HLCDTotal.seq.Contig684	MIFH_BRUMA (P91850) Macrophage migration inhibitory factor homolog (BmMIF) (Bm-MIF-1)
HLCDTotal.seq.Contig687	Q9AVT4 (Q9AVT4) 60S ribosomal protein L13E
HLCDTotal.seq.Contig688	TLP1_CASSA (Q9SMH2) Thaumatin-like protein 1 precursor
HLCDTotal.seq.Contig689	Q9LTV6 (Q9LTV6) Oxidoreductase, short-chain dehydrogenase/reductase family-like protein (Hypothetical protein At3g12790)
HLCDTotal.seq.Contig693	Q6K8N7 (Q6K8N7) Putative ribosomal protein L37
HLCDTotal.seq.Contig694	O81535 (O81535) Annexin p35
HLCDTotal.seq.Contig699	Q84X67 (Q84X67) 1-aminocyclopropane-1-carboxylic acid oxidase 1 (Fragment)
HLCDTotal.seq.Contig7	Q6V1W6 (Q6V1W6) Aminotransferase 2
HLCDTotal.seq.Contig700	Q9ZPX2 (Q9ZPX2) Putative ribosomal protein L6
HLCDTotal.seq.Contig705	Q9M084 (Q9M084) Aspartate--tRNA ligase-like protein
HLCDTotal.seq.Contig707	NLTP_PINTA (Q41073) Nonspecific lipid-transfer protein precursor (LTP)
HLCDTotal.seq.Contig709	DAD1_LYCES (Q9SMC4) Defender against cell death 1 (DAD-1)
HLCDTotal.seq.Contig71	Q93X22 (Q93X22) Metallothionein-like protein
HLCDTotal.seq.Contig710	Q8LK24 (Q8LK24) SOS2-like protein kinase
HLCDTotal.seq.Contig712	O49855 (O49855) Acid phosphatase
HLCDTotal.seq.Contig713	ACC3_PETHY (Q08507) 1-aminocyclopropane-1-carboxylate oxidase 3 (EC 1.14.17.4) (ACC oxidase 3) (Ethylene-forming enzyme) (EFE)
HLCDTotal.seq.Contig714	Q9SUU5 (Q9SUU5) Ubiquinol-cytochrome c reductase-like protein (AT4g32470/F8B4_170) (AT4g32470)
HLCDTotal.seq.Contig716	SKU5_ARATH (Q9SU40) Putative monocopper oxidase precursor (Skewed roots)
HLCDTotal.seq.Contig717	HMGL_SOYBN (P26585) HMG1/2-like protein (SB11 protein)
HLCDTotal.seq.Contig718	Q9LK66 (Q9LK66) Protein kinase-like protein
HLCDTotal.seq.Contig719	CBL7_ARATH (Q8GZ17) COBRA-like protein 7 precursor
HLCDTotal.seq.Contig72	14KD_DAUCA (P14009) 14 kDa proline-rich protein DC2.15 precursor
HLCDTotal.seq.Contig720	CBL1_ARATH (Q9SRT7) COBRA-like protein 1 precursor
HLCDTotal.seq.Contig721	O23325 (O23325) Light induced protein like
HLCDTotal.seq.Contig722	Q9LQM9 (Q9LQM9) F5D14.6 protein
HLCDTotal.seq.Contig726	Q9ATF4 (Q9ATF4) Ribosomal protein L33
HLCDTotal.seq.Contig727	Q9LV62 (Q9LV62) Gb|AAB97010.1
HLCDTotal.seq.Contig728	Q6YYY7 (Q6YYY7) Putative MtN21
HLCDTotal.seq.Contig729	Q7X9C5 (Q7X9C5) Synptobrevin-related protein (Fragment)
HLCDTotal.seq.Contig731	PRO1_RICCO (O82572) Profilin 1
HLCDTotal.seq.Contig735	O82616 (O82616) T9A4.3 protein (Fructokinase-like protein) (EC 2.7.1.4)
HLCDTotal.seq.Contig736	ATP5_ARATH (Q96253) ATP synthase epsilon chain, mitochondrial (EC 3.6.3.14)
HLCDTotal.seq.Contig738	RL6_MESCR (P34091) 60S ribosomal protein L6 (YL16-like)
HLCDTotal.seq.Contig74	DAD1_LYCES (Q9SMC4) Defender against cell death 1 (DAD-1)
HLCDTotal.seq.Contig740	Q93X22 (Q93X22) Metallothionein-like protein
HLCDTotal.seq.Contig741	O49447 (O49447) ADP, ATP carrier-like protein
HLCDTotal.seq.Contig742	Q6ATC1 (Q6ATC1) Hypothetical protein OSJNBa0034O12.7
HLCDTotal.seq.Contig744	Q93X22 (Q93X22) Metallothionein-like protein
HLCDTotal.seq.Contig745	IF52_NICPL (P24922) Eukaryotic translation initiation factor 5A-2 (eIF-5A) (eIF-4D)
HLCDTotal.seq.Contig746	Q8RVJ0 (Q8RVJ0) Putative translation factor
HLCDTotal.seq.Contig747	143A_ARATH (P48347) 14-3-3-like protein GF14 epsilon (General regulatory factor 10)
HLCDTotal.seq.Contig748	NP24_LYCES (P12670) NP24 protein precursor (Pathogenesis-related protein PR P23) (Salt-induced protein)
HLCDTotal.seq.Contig750	TPM1_LYCES (Q01591) Osmotin-like protein TPM-1 precursor (PR P23) (Fragment)
HLCDTotal.seq.Contig751	Q9C533 (Q9C533) DHHC-type zinc finger protein, putative (Hypothetical protein F23O10.1)
HLCDTotal.seq.Contig753	Q94AG3 (Q94AG3) At1g72160/T9N14_8
HLCDTotal.seq.Contig754	Q75K08 (Q75K08) Similar to Dictyostelium discoideum (Slime mold). Non-receptor tyrosine kinase spore lysis A (EC 2.7.1.112) (Tyrosine-protein kinase 1)
HLCDTotal.seq.Contig756	O64456 (O64456) VcCyP protein
HLCDTotal.seq.Contig757	UBL5_ARATH (Q9FGZ9) Ubiquitin-like protein 5
HLCDTotal.seq.Contig758	Q7F2F1 (Q7F2F1) P0402A09.15 protein (P0455C04.9 protein)
HLCDTotal.seq.Contig759	P93157 (P93157) Annexin (Fragment)
HLCDTotal.seq.Contig760	Q67J27 (Q67J27) Hypothetical protein OSJNBa0054F02.1 (Hypothetical protein B1045B05.23)
HLCDTotal.seq.Contig761	Q6JX04 (Q6JX04) Chitinase-like protein (EC 3.2.1.14)
HLCDTotal.seq.Contig762	Q67J27 (Q67J27) Hypothetical protein OSJNBa0054F02.1 (Hypothetical protein B1045B05.23)
HLCDTotal.seq.Contig763	Q84X67 (Q84X67) 1-aminocyclopropane-1-carboxylic acid oxidase 1 (Fragment)
HLCDTotal.seq.Contig764	Q84LI7 (Q84LI7) Polygalacturonase-like protein
HLCDTotal.seq.Contig765	Q8VZW3 (Q8VZW3) Hypothetical protein At5g05270 (Contains similarity to chalcone-flavonone isomerase) (Chalcone isomerase)
HLCDTotal.seq.Contig766	R103_ARATH (Q9LTF2) 40S ribosomal protein S10-3
HLCDTotal.seq.Contig768	Q94G23 (Q94G23) Putative transcription factor
HLCDTotal.seq.Contig769	Q8H358 (Q8H358) Putative alpha subunit of F-actin capping protein
HLCDTotal.seq.Contig772	MT1_CASGL (Q39511) Metallothionein-like protein 1 (MT-1)
HLCDTotal.seq.Contig773	Q9FS43 (Q9FS43) Pathogenesis-related protein 10
HLCDTotal.seq.Contig776	Q7Y052 (Q7Y052) Calmodulin
HLCDTotal.seq.Contig777	Q8RVI5 (Q8RVI5) Putative ADP-ribosylation factor (Fragment)
HLCDTotal.seq.Contig780	Q8GV53 (Q8GV53) Photosystem II 10 kDa protein
HLCDTotal.seq.Contig782	PSBY_ARATH (O49347) Photosystem II core complex proteins psbY, chloroplast precursor (L-arginine metabolising enzyme) (L-AME) [Contains: Photosystem II protein psbY-1 (psbY-A1); Photosystem II protein psbY-2 (psbY-A2)]
HLCDTotal.seq.Contig787	RK28_ARATH (O22795) 50S ribosomal protein L28, chloroplast precursor
HLCDTotal.seq.Contig788	RS1A_DAUCA (Q9AT34) 40S ribosomal protein S15a
HLCDTotal.seq.Contig789	Q93WA5 (Q93WA5) Ribosomal protein L32
HLCDTotal.seq.Contig790	O23950 (O23950) Endo-xyloglucan transferase (Fragment)
HLCDTotal.seq.Contig791	O65088 (O65088) TAT-binding protein homolog (Fragment)
HLCDTotal.seq.Contig792	Q9SIN2 (Q9SIN2) Expressed protein (Hypothetical protein At2g42570)
HLCDTotal.seq.Contig793	Q8LK52 (Q8LK52) Cp10-like protein
HLCDTotal.seq.Contig794	Q8GV53 (Q8GV53) Photosystem II 10 kDa protein
HLCDTotal.seq.Contig796	SODM_NICPL (P11796) Superoxide dismutase [Mn], mitochondrial precursor (EC 1.15.1.1)
HLCDTotal.seq.Contig798	RL6_MESCR (P34091) 60S ribosomal protein L6 (YL16-like)
HLCDTotal.seq.Contig799	RSP4_SOYBN (O22518) 40S ribosomal protein SA (p40)
HLCDTotal.seq.Contig800	O24321 (O24321) Cysteine proteinase precursor
HLCDTotal.seq.Contig801	R1AB_ARATH (Q9LRX8) 60S ribosomal protein L13a-2
HLCDTotal.seq.Contig802	RL2B_FRIAG (O22644) 60S ribosomal protein L23A
HLCDTotal.seq.Contig803	Q94AM1 (Q94AM1) Putative oligopeptidase A
HLCDTotal.seq.Contig804	SPUF_MOUSE (Q9CQ45) SPUF protein precursor (Secreted protein of unknown function)
HLCDTotal.seq.Contig806	Q965S5 (Q965S5) Synaptotagmin protein 3
HLCDTotal.seq.Contig810	Q6SPR3 (Q6SPR3) Ribosomal protein S6
HLCDTotal.seq.Contig812	NP24_LYCES (P12670) NP24 protein precursor (Pathogenesis-related protein PR P23) (Salt-induced protein)
HLCDTotal.seq.Contig813	R37A_GOSHI (Q9XHE4) 60S ribosomal protein L37a
HLCDTotal.seq.Contig815	CYC_CUCMA (P00051) Cytochrome c
HLCDTotal.seq.Contig816	Q84TL6 (Q84TL6) Legumin-like protein
HLCDTotal.seq.Contig818	Q84TL6 (Q84TL6) Legumin-like protein
HLCDTotal.seq.Contig819	Q9C9L2 (Q9C9L2) Hypothetical protein T6C23.11 (At1g69690/T6C23_11)
HLCDTotal.seq.Contig824	MT1_CASGL (Q39511) Metallothionein-like protein 1 (MT-1)
HLCDTotal.seq.Contig828	Q6KAJ8 (Q6KAJ8) Putative 60S ribosomal protein L39
HLCDTotal.seq.Contig829	Q9LK66 (Q9LK66) Protein kinase-like protein
HLCDTotal.seq.Contig83	SPUF_MOUSE (Q9CQ45) SPUF protein precursor (Secreted protein of unknown function)
HLCDTotal.seq.Contig830	METE_SOLSC (Q42662) 5-methyltetrahydropteroyltriglutamate--homocysteine methyltransferase (EC 2.1.1.14) (Vitamin-B12-independent methionine synthase isozyme) (Cobalamin-independent methionine synthase isozyme)
HLCDTotal.seq.Contig831	Q9M4H8 (Q9M4H8) Putative ripening-related protein
HLCDTotal.seq.Contig832	Q6UA09 (Q6UA09) Fiber glycosyl hydrolase family 19 protein (Fragment)
HLCDTotal.seq.Contig834	Q32291 (Q32291) Chlorophyll A/B binding protein precursor
HLCDTotal.seq.Contig835	CB26_ARATH (Q9XF89) Chlorophyll a-b binding protein CP26, chloroplast precursor (Light-harvesting complex II protein 5) (LHCB5) (LHCIIc)
HLCDTotal.seq.Contig839	O22669 (O22669) Chlorophyll a/b binding protein of LHCII type I precursor
HLCDTotal.seq.Contig84	Q6UQE4 (Q6UQE4) Calmodulin 8 (Calmodulin 4) (Fragment)
HLCDTotal.seq.Contig841	Q9MAW6 (Q9MAW6) 60S ribosomal protein L27a
HLCDTotal.seq.Contig842	Q94GN3 (Q94GN3) Putative receptor-associated protein
HLCDTotal.seq.Contig843	Q8LK24 (Q8LK24) SOS2-like protein kinase
HLCDTotal.seq.Contig844	P93157 (P93157) Annexin (Fragment)
HLCDTotal.seq.Contig845	Q9M531 (Q9M531) Histone H2A
HLCDTotal.seq.Contig846	Q9MAW6 (Q9MAW6) 60S ribosomal protein L27a
HLCDTotal.seq.Contig85	Q93X22 (Q93X22) Metallothionein-like protein
HLCDTotal.seq.Contig850	TPM1_LYCES (Q01591) Osmotin-like protein TPM-1 precursor (PR P23) (Fragment)
HLCDTotal.seq.Contig854	FLP_YEAST (P03870) Recombinase FLP protein (Protein Able)
HLCDTotal.seq.Contig855	Q94AP3 (Q94AP3) Putative nodulin
HLCDTotal.seq.Contig856	CAMT_VITVI (Q43237) Caffeoyl-CoA O-methyltransferase (EC 2.1.1.104) (Trans-caffeoyl-CoA 3-O-methyltransferase) (CCOAMT) (CCOAOMT)
HLCDTotal.seq.Contig857	Q6ATC1 (Q6ATC1) Hypothetical protein OSJNBa0034O12.7
HLCDTotal.seq.Contig858	UBL5_ARATH (Q9FGZ9) Ubiquitin-like protein 5
HLCDTotal.seq.Contig859	RBS_SILPR (P18960) Ribulose bisphosphate carboxylase small chain, chloroplast precursor (EC 4.1.1.39) (RuBisCO small subunit)
HLCDTotal.seq.Contig860	Q9FFT6 (Q9FFT6) Translation initiation factor-like protein (AT5g54940/MBG8_21)
HLCDTotal.seq.Contig862	Q940B0 (Q940B0) Putative 60S ribosomal protein
HLCDTotal.seq.Contig863	O22669 (O22669) Chlorophyll a/b binding protein of LHCII type I precursor
HLCDTotal.seq.Contig865	E6_GOSHI (Q01197) Protein E6
HLCDTotal.seq.Contig866	Q942Q0 (Q942Q0) Putative RNA helicase
HLCDTotal.seq.Contig867	AMR1_DROME (Q9VCF0) Protein CG5902
HLCDTotal.seq.Contig868	RL38_ARATH (O22860) 60S ribosomal protein L38
HLCDTotal.seq.Contig869	Q7XM15 (Q7XM15) OSJNBa0084K01.16 protein (Hypothetical protein OJ1393_A07.3)
HLCDTotal.seq.Contig870	RBS_FAGCR (O22077) Ribulose bisphosphate carboxylase small chain, chloroplast precursor (EC 4.1.1.39) (RuBisCO small subunit)
HLCDTotal.seq.Contig872	Q9ZR33 (Q9ZR33) Reversibly glycosylated polypeptide
HLCDTotal.seq.Contig873	IAAT_MAIZE (P13867) Alpha-amylase/trypsin inhibitor (Antifungal protein)
HLCDTotal.seq.Contig874	Q6Z3T3 (Q6Z3T3) Putative 60S ribosomal protein L31
HLCDTotal.seq.Contig876	Q9S7R3 (Q9S7R3) 177 protein (Expressed protein) (Hypothetical protein At2g42610)
HLCDTotal.seq.Contig877	Q9LNP9 (Q9LNP9) F1L3.26
HLCDTotal.seq.Contig880	Q6TPK3 (Q6TPK3) Cystatin
HLCDTotal.seq.Contig881	Q7XA96 (Q7XA96) Photosystem I psaH protein
HLCDTotal.seq.Contig882	UBL5_ARATH (Q9FGZ9) Ubiquitin-like protein 5
HLCDTotal.seq.Contig884	Q9XEW9 (Q9XEW9) Elongation factor 1-alpha 1
HLCDTotal.seq.Contig887	Q6K2E9 (Q6K2E9) Putative Sm protein F
HLCDTotal.seq.Contig888	RBS_FAGCR (O22077) Ribulose bisphosphate carboxylase small chain, chloroplast precursor (EC 4.1.1.39) (RuBisCO small subunit)
HLCDTotal.seq.Contig889	MT1_CASGL (Q39511) Metallothionein-like protein 1 (MT-1)
HLCDTotal.seq.Contig890	MT1_CASGL (Q39511) Metallothionein-like protein 1 (MT-1)
HLCDTotal.seq.Contig891	NP24_LYCES (P12670) NP24 protein precursor (Pathogenesis-related protein PR P23) (Salt-induced protein)
HLCDTotal.seq.Contig893	R11D_TOBAC (Q40522) Ras-related protein Rab11D
HLCDTotal.seq.Contig894	Q93X22 (Q93X22) Metallothionein-like protein
HLCDTotal.seq.Contig895	Q84UZ5 (Q84UZ5) Alpha-tubulin
HLCDTotal.seq.Contig896	CYB5_BOROF (O04354) Cytochrome b5
HLCDTotal.seq.Contig898	Q9SXX4 (Q9SXX4) Plastidic aldolase NPALDP1
HLCDTotal.seq.Contig899	Q9FS26 (Q9FS26) Plastidic cysteine synthase 1
HLCDTotal.seq.Contig90	Q9FS43 (Q9FS43) Pathogenesis-related protein 10
HLCDTotal.seq.Contig900	PSAH_SPIOL (P22179) Photosystem I reaction center subunit VI, chloroplast precursor (PSI-H) (Light-harvesting complex I 11 kDa protein)
HLCDTotal.seq.Contig901	CB26_ARATH (Q9XF89) Chlorophyll a-b binding protein CP26, chloroplast precursor (Light-harvesting complex II protein 5) (LHCB5) (LHCIIc)
HLCDTotal.seq.Contig902	Q43437 (Q43437) Photosystem II type I chlorophyll a/b-binding protein precursor
HLCDTotal.seq.Contig903	Q8GTL5 (Q8GTL5) S-adenosylmethionine synthase
HLCDTotal.seq.Contig905	Q8LAP3 (Q8LAP3) Oligouridylate binding protein, putative
HLCDTotal.seq.Contig906	Q94G23 (Q94G23) Putative transcription factor
HLCDTotal.seq.Contig908	O22669 (O22669) Chlorophyll a/b binding protein of LHCII type I precursor
HLCDTotal.seq.Contig91	Q9FS43 (Q9FS43) Pathogenesis-related protein 10
HLCDTotal.seq.Contig910	Q7Y052 (Q7Y052) Calmodulin
HLCDTotal.seq.Contig911	MT1_CASGL (Q39511) Metallothionein-like protein 1 (MT-1)
HLCDTotal.seq.Contig912	NLT2_PRUAR (P82353) Nonspecific lipid-transfer protein 2 (LTP 2)
HLCDTotal.seq.Contig915	Q7X7Q1 (Q7X7Q1) Class VII chitinase precursor
HLCDTotal.seq.Contig917	MT1_CASGL (Q39511) Metallothionein-like protein 1 (MT-1)
HLCDTotal.seq.Contig918	O04287 (O04287) Immunophilin
HLCDTotal.seq.Contig919	YCXF_PORPU (P51277) Hypothetical 41.5 kDa protein in YCF6-CHLB intergenic region (ORF349)
HLCDTotal.seq.Contig92	Q84LW8 (Q84LW8) SUI1 protein
HLCDTotal.seq.Contig920	TPM1_LYCES (Q01591) Osmotin-like protein TPM-1 precursor (PR P23) (Fragment)
HLCDTotal.seq.Contig921	Q9FS43 (Q9FS43) Pathogenesis-related protein 10
HLCDTotal.seq.Contig923	14KD_DAUCA (P14009) 14 kDa proline-rich protein DC2.15 precursor
HLCDTotal.seq.Contig924	NLTP_VIGUN (Q43681) Probable nonspecific lipid-transfer protein AKCS9 precursor (LTP)
HLCDTotal.seq.Contig925	Q9FS43 (Q9FS43) Pathogenesis-related protein 10
HLCDTotal.seq.Contig926	XTH7_ARATH (Q8LER3) Probable xyloglucan endotransglucosylase/hydrolase protein 7 precursor (EC 2.4.1.207) (At-XTH7) (XTH-7)
HLCDTotal.seq.Contig928	Q8VZ66 (Q8VZ66) Hypothetical protein At5g52650 (Putative ribosomal protein S10)
HLCDTotal.seq.Contig929	O64448 (O64448) Light harvesting chlorophyll a/b-binding protein precursor
HLCDTotal.seq.Contig932	TBA_PRUDU (P33629) Tubulin alpha chain
HLCDTotal.seq.Contig933	Q9FS43 (Q9FS43) Pathogenesis-related protein 10
HLCDTotal.seq.Contig934	SPUF_MOUSE (Q9CQ45) SPUF protein precursor (Secreted protein of unknown function)
HLCDTotal.seq.Contig935	Q9M4H3 (Q9M4H3) Putative metallothionein-like protein
HLCDTotal.seq.Contig942	Q9M7P4 (Q9M7P4) ADP-ribosylation factor
HLCDTotal.seq.Contig943	Q6ATC1 (Q6ATC1) Hypothetical protein OSJNBa0034O12.7
HLCDTotal.seq.Contig947	NP24_LYCES (P12670) NP24 protein precursor (Pathogenesis-related protein PR P23) (Salt-induced protein)
HLCDTotal.seq.Contig948	IF52_NICPL (P24922) Eukaryotic translation initiation factor 5A-2 (eIF-5A) (eIF-4D)
HLCDTotal.seq.Contig949	RBS1_ARATH (P10795) Ribulose bisphosphate carboxylase small chain 1A, chloroplast precursor (EC 4.1.1.39) (RuBisCO small subunit 1A)
HLCDTotal.seq.Contig95	Q84TL6 (Q84TL6) Legumin-like protein
HLCDTotal.seq.Contig950	Q67J27 (Q67J27) Hypothetical protein OSJNBa0054F02.1 (Hypothetical protein B1045B05.23)
HLCDTotal.seq.Contig951	Q9M4H3 (Q9M4H3) Putative metallothionein-like protein
HLCDTotal.seq.Contig952	Q32291 (Q32291) Chlorophyll A/B binding protein precursor
HLCDTotal.seq.Contig954	O64448 (O64448) Light harvesting chlorophyll a/b-binding protein precursor
HLCDTotal.seq.Contig955	O64448 (O64448) Light harvesting chlorophyll a/b-binding protein precursor
HLCDTotal.seq.Contig956	MT1_CASGL (Q39511) Metallothionein-like protein 1 (MT-1)
HLCDTotal.seq.Contig957	Q6JX04 (Q6JX04) Chitinase-like protein (EC 3.2.1.14)
HLCDTotal.seq.Contig958	Q93X22 (Q93X22) Metallothionein-like protein
HLCDTotal.seq.Contig959	Q8GV53 (Q8GV53) Photosystem II 10 kDa protein
HLCDTotal.seq.Contig960	Q84UX3 (Q84UX3) Fatty acid elongase (Fragment)
HLCDTotal.seq.Contig962	RBS_FAGCR (O22077) Ribulose bisphosphate carboxylase small chain, chloroplast precursor (EC 4.1.1.39) (RuBisCO small subunit)
HLCDTotal.seq.Contig963	Q7X999 (Q7X999) Rubisco activase beta form precursor
HLCDTotal.seq.Contig965	O64448 (O64448) Light harvesting chlorophyll a/b-binding protein precursor
HLCDTotal.seq.Contig966	14KD_DAUCA (P14009) 14 kDa proline-rich protein DC2.15 precursor
HLCDTotal.seq.Contig967	RBS_FAGCR (O22077) Ribulose bisphosphate carboxylase small chain, chloroplast precursor (EC 4.1.1.39) (RuBisCO small subunit)
HLCDTotal.seq.Contig968	MT1_MIMGU (P20238) Metallothionein-like protein 1 (MT-1)
HLCDTotal.seq.Contig969	Q9M4H3 (Q9M4H3) Putative metallothionein-like protein
HLCDTotal.seq.Contig97	Q84TL6 (Q84TL6) Legumin-like protein
HLCDTotal.seq.Contig970	RBS_FAGCR (O22077) Ribulose bisphosphate carboxylase small chain, chloroplast precursor (EC 4.1.1.39) (RuBisCO small subunit)
HLCDTotal.seq.Contig971	Q9FS43 (Q9FS43) Pathogenesis-related protein 10
HLCDTotal.seq.Contig972	Q32291 (Q32291) Chlorophyll A/B binding protein precursor
HLCDTotal.seq.Contig975	Q9M4H3 (Q9M4H3) Putative metallothionein-like protein
HLCDTotal.seq.Contig976	Q84Y16 (Q84Y16) Ribulose-1,5-bisphosphate carboxylase small subunit (EC 4.1.1.39)
HLCDTotal.seq.Contig978	Q8RZF8 (Q8RZF8) OSJNBb0032K15.9 protein
HLCDTotal.seq.Contig98	Q84TL6 (Q84TL6) Legumin-like protein
HLCDTotal.seq.Contig980	RBS_FAGCR (O22077) Ribulose bisphosphate carboxylase small chain, chloroplast precursor (EC 4.1.1.39) (RuBisCO small subunit)
HLCDTotal.seq.Contig981	PSAH_SPIOL (P22179) Photosystem I reaction center subunit VI, chloroplast precursor (PSI-H) (Light-harvesting complex I 11 kDa protein)
HLCDTotal.seq.Contig982	Q9SP02 (Q9SP02) Cyclophilin ROC7 (AT5g58710/mzn1_160)
HLCDTotal.seq.Contig984	Q32291 (Q32291) Chlorophyll A/B binding protein precursor
HLCDTotal.seq.Contig985	Q9XQB5 (Q9XQB5) Ribulose-1,5-bisphosphate carboxylase small subunit
HLCDTotal.seq.Contig986	TBA1_PEA (P46259) Tubulin alpha-1 chain
HLCDTotal.seq.Contig988	Q32291 (Q32291) Chlorophyll A/B binding protein precursor
HLCDTotal.seq.Contig990	MT1_CASGL (Q39511) Metallothionein-like protein 1 (MT-1)
HLCDTotal.seq.Contig991	Q9FS43 (Q9FS43) Pathogenesis-related protein 10
HLCDTotal.seq.Contig993	RBS_FAGCR (O22077) Ribulose bisphosphate carboxylase small chain, chloroplast precursor (EC 4.1.1.39) (RuBisCO small subunit)
HLCDTotal.seq.Contig904	No GO Hit
HLCDTotal.seq.Contig833	No GO Hit
HLCDTotal.seq.Contig907	No GO Hit
HLCDTotal.seq.Contig909	No GO Hit
HLCDTotal.seq.Contig836	No GO Hit
HLCDTotal.seq.Contig690	No GO Hit
HLCDTotal.seq.Contig837	No GO Hit
HLCDTotal.seq.Contig691	No GO Hit
HLCDTotal.seq.Contig838	No GO Hit
HLCDTotal.seq.Contig692	No GO Hit
HLCDTotal.seq.Contig767	No GO Hit
HLCDTotal.seq.Contig695	No GO Hit
HLCDTotal.seq.Contig696	No GO Hit
HLCDTotal.seq.Contig697	No GO Hit
HLCDTotal.seq.Contig698	No GO Hit
HLCDTotal.seq.Contig70	No GO Hit
HLCDTotal.seq.Contig73	No GO Hit
HLCDTotal.seq.Contig75	No GO Hit
HLCDTotal.seq.Contig76	No GO Hit
HLCDTotal.seq.Contig77	No GO Hit
HLCDTotal.seq.Contig78	No GO Hit
HLCDTotal.seq.Contig79	No GO Hit
HLCDTotal.seq.Contig913	No GO Hit
HLCDTotal.seq.Contig840	No GO Hit
HLCDTotal.seq.Contig914	No GO Hit
HLCDTotal.seq.Contig916	No GO Hit
HLCDTotal.seq.Contig770	No GO Hit
HLCDTotal.seq.Contig771	No GO Hit
HLCDTotal.seq.Contig847	No GO Hit
HLCDTotal.seq.Contig774	No GO Hit
HLCDTotal.seq.Contig848	No GO Hit
HLCDTotal.seq.Contig775	No GO Hit
HLCDTotal.seq.Contig849	No GO Hit
HLCDTotal.seq.Contig778	No GO Hit
HLCDTotal.seq.Contig779	No GO Hit
HLCDTotal.seq.Contig80	No GO Hit
HLCDTotal.seq.Contig81	No GO Hit
HLCDTotal.seq.Contig82	No GO Hit
HLCDTotal.seq.Contig86	No GO Hit
HLCDTotal.seq.Contig87	No GO Hit
HLCDTotal.seq.Contig88	No GO Hit
HLCDTotal.seq.Contig89	No GO Hit
HLCDTotal.seq.Contig922	No GO Hit
HLCDTotal.seq.Contig851	No GO Hit
HLCDTotal.seq.Contig852	No GO Hit
HLCDTotal.seq.Contig853	No GO Hit
HLCDTotal.seq.Contig927	No GO Hit
HLCDTotal.seq.Contig781	No GO Hit
HLCDTotal.seq.Contig783	No GO Hit
HLCDTotal.seq.Contig784	No GO Hit
HLCDTotal.seq.Contig785	No GO Hit
HLCDTotal.seq.Contig786	No GO Hit
HLCDTotal.seq.Contig93	No GO Hit
HLCDTotal.seq.Contig94	No GO Hit
HLCDTotal.seq.Contig96	No GO Hit
HLCDTotal.seq.Contig99	No GO Hit
HLCDTotal.seq.Contig930	No GO Hit
HLCDTotal.seq.Contig931	No GO Hit
HLCDTotal.seq.Contig861	No GO Hit
HLCDTotal.seq.Contig936	No GO Hit
HLCDTotal.seq.Contig937	No GO Hit
HLCDTotal.seq.Contig864	No GO Hit
HLCDTotal.seq.Contig938	No GO Hit
HLCDTotal.seq.Contig939	No GO Hit
HLCDTotal.seq.Contig795	No GO Hit
HLCDTotal.seq.Contig797	No GO Hit
HLCDTotal.seq.Contig940	No GO Hit
HLCDTotal.seq.Contig941	No GO Hit
HLCDTotal.seq.Contig944	No GO Hit
HLCDTotal.seq.Contig871	No GO Hit
HLCDTotal.seq.Contig945	No GO Hit
HLCDTotal.seq.Contig946	No GO Hit
HLCDTotal.seq.Contig875	No GO Hit
HLCDTotal.seq.Contig878	No GO Hit
HLCDTotal.seq.Contig879	No GO Hit
HLCDTotal.seq.Contig953	No GO Hit
HLCDTotal.seq.Contig883	No GO Hit
HLCDTotal.seq.Contig885	No GO Hit
HLCDTotal.seq.Contig886	No GO Hit
HLCDTotal.seq.Contig961	No GO Hit
HLCDTotal.seq.Contig964	No GO Hit
HLCDTotal.seq.Contig892	No GO Hit
HLCDTotal.seq.Contig897	No GO Hit
HLCDTotal.seq.Contig101	No GO Hit
HLCDTotal.seq.Contig103	No GO Hit
HLCDTotal.seq.Contig106	No GO Hit
HLCDTotal.seq.Contig107	No GO Hit
HLCDTotal.seq.Contig973	No GO Hit
HLCDTotal.seq.Contig109	No GO Hit
HLCDTotal.seq.Contig974	No GO Hit
HLCDTotal.seq.Contig977	No GO Hit
HLCDTotal.seq.Contig979	No GO Hit
HLCDTotal.seq.Contig111	No GO Hit
HLCDTotal.seq.Contig112	No GO Hit
HLCDTotal.seq.Contig113	No GO Hit
HLCDTotal.seq.Contig114	No GO Hit
HLCDTotal.seq.Contig115	No GO Hit
HLCDTotal.seq.Contig116	No GO Hit
HLCDTotal.seq.Contig117	No GO Hit
HLCDTotal.seq.Contig118	No GO Hit
HLCDTotal.seq.Contig983	No GO Hit
HLCDTotal.seq.Contig987	No GO Hit
HLCDTotal.seq.Contig989	No GO Hit
HLCDTotal.seq.Contig120	No GO Hit
HLCDTotal.seq.Contig121	No GO Hit
HLCDTotal.seq.Contig122	No GO Hit
HLCDTotal.seq.Contig125	No GO Hit
HLCDTotal.seq.Contig126	No GO Hit
HLCDTotal.seq.Contig127	No GO Hit
HLCDTotal.seq.Contig992	No GO Hit
HLCDTotal.seq.Contig128	No GO Hit
HLCDTotal.seq.Contig129	No GO Hit
HLCDTotal.seq.Contig130	No GO Hit
HLCDTotal.seq.Contig204	No GO Hit
HLCDTotal.seq.Contig132	No GO Hit
HLCDTotal.seq.Contig133	No GO Hit
HLCDTotal.seq.Contig207	No GO Hit
HLCDTotal.seq.Contig208	No GO Hit
HLCDTotal.seq.Contig135	No GO Hit
HLCDTotal.seq.Contig137	No GO Hit
HLCDTotal.seq.Contig139	No GO Hit
HLCDTotal.seq.Contig210	No GO Hit
HLCDTotal.seq.Contig211	No GO Hit
HLCDTotal.seq.Contig213	No GO Hit
HLCDTotal.seq.Contig140	No GO Hit
HLCDTotal.seq.Contig141	No GO Hit
HLCDTotal.seq.Contig142	No GO Hit
HLCDTotal.seq.Contig216	No GO Hit
HLCDTotal.seq.Contig217	No GO Hit
HLCDTotal.seq.Contig218	No GO Hit
HLCDTotal.seq.Contig145	No GO Hit
HLCDTotal.seq.Contig146	No GO Hit
HLCDTotal.seq.Contig149	No GO Hit
HLCDTotal.seq.Contig220	No GO Hit
HLCDTotal.seq.Contig223	No GO Hit
HLCDTotal.seq.Contig150	No GO Hit
HLCDTotal.seq.Contig151	No GO Hit
HLCDTotal.seq.Contig225	No GO Hit
HLCDTotal.seq.Contig226	No GO Hit
HLCDTotal.seq.Contig154	No GO Hit
HLCDTotal.seq.Contig228	No GO Hit
HLCDTotal.seq.Contig155	No GO Hit
HLCDTotal.seq.Contig303	No GO Hit
HLCDTotal.seq.Contig230	No GO Hit
HLCDTotal.seq.Contig304	No GO Hit
HLCDTotal.seq.Contig231	No GO Hit
HLCDTotal.seq.Contig305	No GO Hit
HLCDTotal.seq.Contig306	No GO Hit
HLCDTotal.seq.Contig234	No GO Hit
HLCDTotal.seq.Contig235	No GO Hit
HLCDTotal.seq.Contig309	No GO Hit
HLCDTotal.seq.Contig239	No GO Hit
HLCDTotal.seq.Contig168	No GO Hit
HLCDTotal.seq.Contig169	No GO Hit
HLCDTotal.seq.Contig310	No GO Hit
HLCDTotal.seq.Contig311	No GO Hit
HLCDTotal.seq.Contig312	No GO Hit
HLCDTotal.seq.Contig313	No GO Hit
HLCDTotal.seq.Contig314	No GO Hit
HLCDTotal.seq.Contig242	No GO Hit
HLCDTotal.seq.Contig315	No GO Hit
HLCDTotal.seq.Contig316	No GO Hit
HLCDTotal.seq.Contig170	No GO Hit
HLCDTotal.seq.Contig317	No GO Hit
HLCDTotal.seq.Contig172	No GO Hit
HLCDTotal.seq.Contig318	No GO Hit
HLCDTotal.seq.Contig174	No GO Hit
HLCDTotal.seq.Contig247	No GO Hit
HLCDTotal.seq.Contig175	No GO Hit
HLCDTotal.seq.Contig248	No GO Hit
HLCDTotal.seq.Contig249	No GO Hit
HLCDTotal.seq.Contig176	No GO Hit
HLCDTotal.seq.Contig177	No GO Hit
HLCDTotal.seq.Contig178	No GO Hit
HLCDTotal.seq.Contig179	No GO Hit
HLCDTotal.seq.Contig321	No GO Hit
HLCDTotal.seq.Contig322	No GO Hit
HLCDTotal.seq.Contig323	No GO Hit
HLCDTotal.seq.Contig180	No GO Hit
HLCDTotal.seq.Contig253	No GO Hit
HLCDTotal.seq.Contig326	No GO Hit
HLCDTotal.seq.Contig181	No GO Hit
HLCDTotal.seq.Contig254	No GO Hit
HLCDTotal.seq.Contig255	No GO Hit
HLCDTotal.seq.Contig328	No GO Hit
HLCDTotal.seq.Contig329	No GO Hit
HLCDTotal.seq.Contig183	No GO Hit
HLCDTotal.seq.Contig184	No GO Hit
HLCDTotal.seq.Contig189	No GO Hit
HLCDTotal.seq.Contig330	No GO Hit
HLCDTotal.seq.Contig331	No GO Hit
HLCDTotal.seq.Contig404	No GO Hit
HLCDTotal.seq.Contig332	No GO Hit
HLCDTotal.seq.Contig405	No GO Hit
HLCDTotal.seq.Contig260	No GO Hit
HLCDTotal.seq.Contig333	No GO Hit
HLCDTotal.seq.Contig261	No GO Hit
HLCDTotal.seq.Contig262	No GO Hit
HLCDTotal.seq.Contig335	No GO Hit
HLCDTotal.seq.Contig336	No GO Hit
HLCDTotal.seq.Contig409	No GO Hit
HLCDTotal.seq.Contig191	No GO Hit
HLCDTotal.seq.Contig264	No GO Hit
HLCDTotal.seq.Contig265	No GO Hit
HLCDTotal.seq.Contig338	No GO Hit
HLCDTotal.seq.Contig193	No GO Hit
HLCDTotal.seq.Contig339	No GO Hit
HLCDTotal.seq.Contig194	No GO Hit
HLCDTotal.seq.Contig195	No GO Hit
HLCDTotal.seq.Contig196	No GO Hit
HLCDTotal.seq.Contig269	No GO Hit
HLCDTotal.seq.Contig197	No GO Hit
HLCDTotal.seq.Contig410	No GO Hit
HLCDTotal.seq.Contig412	No GO Hit
HLCDTotal.seq.Contig340	No GO Hit
HLCDTotal.seq.Contig413	No GO Hit
HLCDTotal.seq.Contig341	No GO Hit
HLCDTotal.seq.Contig414	No GO Hit
HLCDTotal.seq.Contig342	No GO Hit
HLCDTotal.seq.Contig415	No GO Hit
HLCDTotal.seq.Contig343	No GO Hit
HLCDTotal.seq.Contig344	No GO Hit
HLCDTotal.seq.Contig272	No GO Hit
HLCDTotal.seq.Contig345	No GO Hit
HLCDTotal.seq.Contig273	No GO Hit
HLCDTotal.seq.Contig346	No GO Hit
HLCDTotal.seq.Contig274	No GO Hit
HLCDTotal.seq.Contig349	No GO Hit
HLCDTotal.seq.Contig278	No GO Hit
HLCDTotal.seq.Contig421	No GO Hit
HLCDTotal.seq.Contig422	No GO Hit
HLCDTotal.seq.Contig423	No GO Hit
HLCDTotal.seq.Contig424	No GO Hit
HLCDTotal.seq.Contig352	No GO Hit
HLCDTotal.seq.Contig425	No GO Hit
HLCDTotal.seq.Contig280	No GO Hit
HLCDTotal.seq.Contig427	No GO Hit
HLCDTotal.seq.Contig282	No GO Hit
HLCDTotal.seq.Contig428	No GO Hit
HLCDTotal.seq.Contig356	No GO Hit
HLCDTotal.seq.Contig358	No GO Hit
HLCDTotal.seq.Contig286	No GO Hit
HLCDTotal.seq.Contig287	No GO Hit
HLCDTotal.seq.Contig430	No GO Hit
HLCDTotal.seq.Contig503	No GO Hit
HLCDTotal.seq.Contig432	No GO Hit
HLCDTotal.seq.Contig360	No GO Hit
HLCDTotal.seq.Contig433	No GO Hit
HLCDTotal.seq.Contig361	No GO Hit
HLCDTotal.seq.Contig362	No GO Hit
HLCDTotal.seq.Contig435	No GO Hit
HLCDTotal.seq.Contig508	No GO Hit
HLCDTotal.seq.Contig290	No GO Hit
HLCDTotal.seq.Contig363	No GO Hit
HLCDTotal.seq.Contig436	No GO Hit
HLCDTotal.seq.Contig291	No GO Hit
HLCDTotal.seq.Contig364	No GO Hit
HLCDTotal.seq.Contig294	No GO Hit
HLCDTotal.seq.Contig295	No GO Hit
HLCDTotal.seq.Contig369	No GO Hit
HLCDTotal.seq.Contig296	No GO Hit
HLCDTotal.seq.Contig297	No GO Hit
HLCDTotal.seq.Contig515	No GO Hit
HLCDTotal.seq.Contig370	No GO Hit
HLCDTotal.seq.Contig371	No GO Hit
HLCDTotal.seq.Contig517	No GO Hit
HLCDTotal.seq.Contig518	No GO Hit
HLCDTotal.seq.Contig445	No GO Hit
HLCDTotal.seq.Contig519	No GO Hit
HLCDTotal.seq.Contig447	No GO Hit
HLCDTotal.seq.Contig521	No GO Hit
HLCDTotal.seq.Contig523	No GO Hit
HLCDTotal.seq.Contig525	No GO Hit
HLCDTotal.seq.Contig526	No GO Hit
HLCDTotal.seq.Contig453	No GO Hit
HLCDTotal.seq.Contig527	No GO Hit
HLCDTotal.seq.Contig529	No GO Hit
HLCDTotal.seq.Contig456	No GO Hit
HLCDTotal.seq.Contig383	No GO Hit
HLCDTotal.seq.Contig458	No GO Hit
HLCDTotal.seq.Contig386	No GO Hit
HLCDTotal.seq.Contig388	No GO Hit
HLCDTotal.seq.Contig389	No GO Hit
HLCDTotal.seq.Contig604	No GO Hit
HLCDTotal.seq.Contig605	No GO Hit
HLCDTotal.seq.Contig532	No GO Hit
HLCDTotal.seq.Contig533	No GO Hit
HLCDTotal.seq.Contig535	No GO Hit
HLCDTotal.seq.Contig609	No GO Hit
HLCDTotal.seq.Contig390	No GO Hit
HLCDTotal.seq.Contig537	No GO Hit
HLCDTotal.seq.Contig394	No GO Hit
HLCDTotal.seq.Contig469	No GO Hit
HLCDTotal.seq.Contig397	No GO Hit
HLCDTotal.seq.Contig398	No GO Hit
HLCDTotal.seq.Contig399	No GO Hit
HLCDTotal.seq.Contig610	No GO Hit
HLCDTotal.seq.Contig611	No GO Hit
HLCDTotal.seq.Contig615	No GO Hit
HLCDTotal.seq.Contig542	No GO Hit
HLCDTotal.seq.Contig544	No GO Hit
HLCDTotal.seq.Contig1	No GO Hit
HLCDTotal.seq.Contig547	No GO Hit
HLCDTotal.seq.Contig474	No GO Hit
HLCDTotal.seq.Contig3	No GO Hit
HLCDTotal.seq.Contig475	No GO Hit
HLCDTotal.seq.Contig6	No GO Hit
HLCDTotal.seq.Contig479	No GO Hit
HLCDTotal.seq.Contig8	No GO Hit
HLCDTotal.seq.Contig9	No GO Hit
HLCDTotal.seq.Contig622	No GO Hit
HLCDTotal.seq.Contig623	No GO Hit
HLCDTotal.seq.Contig624	No GO Hit
HLCDTotal.seq.Contig551	No GO Hit
HLCDTotal.seq.Contig625	No GO Hit
HLCDTotal.seq.Contig552	No GO Hit
HLCDTotal.seq.Contig553	No GO Hit
HLCDTotal.seq.Contig627	No GO Hit
HLCDTotal.seq.Contig554	No GO Hit
HLCDTotal.seq.Contig555	No GO Hit
HLCDTotal.seq.Contig556	No GO Hit
HLCDTotal.seq.Contig558	No GO Hit
HLCDTotal.seq.Contig701	No GO Hit
HLCDTotal.seq.Contig702	No GO Hit
HLCDTotal.seq.Contig703	No GO Hit
HLCDTotal.seq.Contig704	No GO Hit
HLCDTotal.seq.Contig632	No GO Hit
HLCDTotal.seq.Contig706	No GO Hit
HLCDTotal.seq.Contig633	No GO Hit
HLCDTotal.seq.Contig560	No GO Hit
HLCDTotal.seq.Contig708	No GO Hit
HLCDTotal.seq.Contig566	No GO Hit
HLCDTotal.seq.Contig493	No GO Hit
HLCDTotal.seq.Contig495	No GO Hit
HLCDTotal.seq.Contig569	No GO Hit
HLCDTotal.seq.Contig497	No GO Hit
HLCDTotal.seq.Contig499	No GO Hit
HLCDTotal.seq.Contig13	No GO Hit
HLCDTotal.seq.Contig15	No GO Hit
HLCDTotal.seq.Contig17	No GO Hit
HLCDTotal.seq.Contig19	No GO Hit
HLCDTotal.seq.Contig711	No GO Hit
HLCDTotal.seq.Contig715	No GO Hit
HLCDTotal.seq.Contig642	No GO Hit
HLCDTotal.seq.Contig644	No GO Hit
HLCDTotal.seq.Contig571	No GO Hit
HLCDTotal.seq.Contig572	No GO Hit
HLCDTotal.seq.Contig647	No GO Hit
HLCDTotal.seq.Contig648	No GO Hit
HLCDTotal.seq.Contig575	No GO Hit
HLCDTotal.seq.Contig576	No GO Hit
HLCDTotal.seq.Contig649	No GO Hit
HLCDTotal.seq.Contig22	No GO Hit
HLCDTotal.seq.Contig26	No GO Hit
HLCDTotal.seq.Contig29	No GO Hit
HLCDTotal.seq.Contig723	No GO Hit
HLCDTotal.seq.Contig650	No GO Hit
HLCDTotal.seq.Contig724	No GO Hit
HLCDTotal.seq.Contig651	No GO Hit
HLCDTotal.seq.Contig725	No GO Hit
HLCDTotal.seq.Contig652	No GO Hit
HLCDTotal.seq.Contig653	No GO Hit
HLCDTotal.seq.Contig580	No GO Hit
HLCDTotal.seq.Contig583	No GO Hit
HLCDTotal.seq.Contig656	No GO Hit
HLCDTotal.seq.Contig584	No GO Hit
HLCDTotal.seq.Contig657	No GO Hit
HLCDTotal.seq.Contig658	No GO Hit
HLCDTotal.seq.Contig588	No GO Hit
HLCDTotal.seq.Contig589	No GO Hit
HLCDTotal.seq.Contig31	No GO Hit
HLCDTotal.seq.Contig33	No GO Hit
HLCDTotal.seq.Contig34	No GO Hit
HLCDTotal.seq.Contig36	No GO Hit
HLCDTotal.seq.Contig37	No GO Hit
HLCDTotal.seq.Contig39	No GO Hit
HLCDTotal.seq.Contig730	No GO Hit
HLCDTotal.seq.Contig805	No GO Hit
HLCDTotal.seq.Contig732	No GO Hit
HLCDTotal.seq.Contig733	No GO Hit
HLCDTotal.seq.Contig807	No GO Hit
HLCDTotal.seq.Contig734	No GO Hit
HLCDTotal.seq.Contig808	No GO Hit
HLCDTotal.seq.Contig809	No GO Hit
HLCDTotal.seq.Contig664	No GO Hit
HLCDTotal.seq.Contig737	No GO Hit
HLCDTotal.seq.Contig665	No GO Hit
HLCDTotal.seq.Contig739	No GO Hit
HLCDTotal.seq.Contig667	No GO Hit
HLCDTotal.seq.Contig668	No GO Hit
HLCDTotal.seq.Contig595	No GO Hit
HLCDTotal.seq.Contig597	No GO Hit
HLCDTotal.seq.Contig40	No GO Hit
HLCDTotal.seq.Contig43	No GO Hit
HLCDTotal.seq.Contig44	No GO Hit
HLCDTotal.seq.Contig46	No GO Hit
HLCDTotal.seq.Contig48	No GO Hit
HLCDTotal.seq.Contig811	No GO Hit
HLCDTotal.seq.Contig814	No GO Hit
HLCDTotal.seq.Contig743	No GO Hit
HLCDTotal.seq.Contig671	No GO Hit
HLCDTotal.seq.Contig817	No GO Hit
HLCDTotal.seq.Contig672	No GO Hit
HLCDTotal.seq.Contig675	No GO Hit
HLCDTotal.seq.Contig749	No GO Hit
HLCDTotal.seq.Contig676	No GO Hit
HLCDTotal.seq.Contig678	No GO Hit
HLCDTotal.seq.Contig50	No GO Hit
HLCDTotal.seq.Contig51	No GO Hit
HLCDTotal.seq.Contig53	No GO Hit
HLCDTotal.seq.Contig54	No GO Hit
HLCDTotal.seq.Contig56	No GO Hit
HLCDTotal.seq.Contig58	No GO Hit
HLCDTotal.seq.Contig59	No GO Hit
HLCDTotal.seq.Contig820	No GO Hit
HLCDTotal.seq.Contig821	No GO Hit
HLCDTotal.seq.Contig822	No GO Hit
HLCDTotal.seq.Contig823	No GO Hit
HLCDTotal.seq.Contig752	No GO Hit
HLCDTotal.seq.Contig825	No GO Hit
HLCDTotal.seq.Contig680	No GO Hit
HLCDTotal.seq.Contig826	No GO Hit
HLCDTotal.seq.Contig827	No GO Hit
HLCDTotal.seq.Contig681	No GO Hit
HLCDTotal.seq.Contig755	No GO Hit
HLCDTotal.seq.Contig682	No GO Hit
HLCDTotal.seq.Contig685	No GO Hit
HLCDTotal.seq.Contig686	No GO Hit
HLCDTotal.seq.Contig61	No GO Hit
HLCDTotal.seq.Contig62	No GO Hit
HLCDTotal.seq.Contig63	No GO Hit
HLCDTotal.seq.Contig65	No GO Hit
HLCDTotal.seq.Contig67	No GO Hit
HLCDTotal.seq.Contig69	No GO Hit
L1_67_L_TC_P1-B04-SP6.ab1	No Go Hit
L1_67_L_TC_P3-A02-SP6.ab1	No Go Hit
L1_67_L_TC_P4-B10-SP6.ab1	No Go Hit
L1_67_L_TC_P4-H08-SP6.ab1	No Go Hit
L1_67_L_TC_P7-B09-SP6.ab1	No Go Hit
L1_67_L_TC_P7-C04-SP6.ab1	No Go Hit
L1_67_L_TC_P8-C11-SP6.ab1	No Go Hit
L10_94_Sh_TC_P1_G04.ab1	No Go Hit
L10_94_Sh_TC_P1_G06.ab1	No Go Hit
L10_94_Sh_TC_P2_B08.ab1	No Go Hit
L10_94_Sh_TC_P2_F03.ab1	No Go Hit
L10_94_Sh_TC_P2_F07.ab1	No Go Hit
L10_94_Sh_TC_P3_A04.ab1	No Go Hit
L10_94_Sh_TC_P3_B12.ab1	No Go Hit
L10_94_Sh_TC_P3_E08.ab1	No Go Hit
L10_94_Sh_TC_P3_G12.ab1	No Go Hit
L10_94_Sh_TC_P3_H02.ab1	No Go Hit
L10_94_Sh_TC_P3_H06.ab1	No Go Hit
L10_94_Sh_TC_P4_A05.ab1	No Go Hit
L10_94_Sh_TC_P4_B06.ab1	No Go Hit
L10_94_Sh_TC_P4_C10.ab1	No Go Hit
L10_94_Sh_TC_P4_E06.ab1	No Go Hit
L10_94_Sh_TC_P4_E07.ab1	No Go Hit
L10_94_Sh_TC_P4_F04.ab1	No Go Hit
L10_94_Sh_TC_P4_G08.ab1	No Go Hit
L10_94_Sh_TC_P4_G10.ab1	No Go Hit
L10_94_Sh_TC_P4_H07.ab1	No Go Hit
L11_67_Sh_CT_P1_A03.ab1	No Go Hit
L11_67_Sh_CT_P1_A08.ab1	No Go Hit
L11_67_Sh_CT_P1_B01.ab1	No Go Hit
L11_67_Sh_CT_P1_B03.ab1	No Go Hit
L11_67_Sh_CT_P1_B08.ab1	No Go Hit
L11_67_Sh_CT_P1_B10.ab1	No Go Hit
L11_67_Sh_CT_P1_B12.ab1	No Go Hit
L11_67_Sh_CT_P1_C01.ab1	No Go Hit
L11_67_Sh_CT_P1_C07.ab1	No Go Hit
L11_67_Sh_CT_P1_C09.ab1	No Go Hit
L11_67_Sh_CT_P1_D02.ab1	No Go Hit
L11_67_Sh_CT_P1_D12.ab1	No Go Hit
L11_67_Sh_CT_P1_E03.ab1	No Go Hit
L11_67_Sh_CT_P1_E05.ab1	No Go Hit
L11_67_Sh_CT_P1_E10.ab1	No Go Hit
L11_67_Sh_CT_P1_F09.ab1	No Go Hit
L11_67_Sh_CT_P1_G02.ab1	No Go Hit
L11_67_Sh_CT_P1_G09.ab1	No Go Hit
L11_67_Sh_CT_P1_H07.ab1	No Go Hit
L11_67_Sh_CT_P1_H11.ab1	No Go Hit
L11_67_Sh_CT_P2_A08.ab1	No Go Hit
L11_67_Sh_CT_P2_B12.ab1	No Go Hit
L11_67_Sh_CT_P2_C05.ab1	No Go Hit
L11_67_Sh_CT_P2_C11.ab1	No Go Hit
L11_67_Sh_CT_P2_D01.ab1	No Go Hit
L11_67_Sh_CT_P2_D08.ab1	No Go Hit
L11_67_Sh_CT_P2_D10.ab1	No Go Hit
L11_67_Sh_CT_P2_E04.ab1	No Go Hit
L11_67_Sh_CT_P2_F07.ab1	No Go Hit
L11_67_Sh_CT_P2_F11.ab1	No Go Hit
L11_67_Sh_CT_P2_G03.ab1	No Go Hit
L11_67_Sh_CT_P2_G04.ab1	No Go Hit
L11_67_Sh_CT_P3_A04.ab1	No Go Hit
L11_67_Sh_CT_P3_A06.ab1	No Go Hit
L11_67_Sh_CT_P3_A07.ab1	No Go Hit
L11_67_Sh_CT_P3_B01.ab1	No Go Hit
L11_67_Sh_CT_P3_B02.ab1	No Go Hit
L11_67_Sh_CT_P3_C03.ab1	No Go Hit
L11_67_Sh_CT_P3_C06.ab1	No Go Hit
L11_67_Sh_CT_P3_C11.ab1	No Go Hit
L11_67_Sh_CT_P3_C12.ab1	No Go Hit
L11_67_Sh_CT_P3_D05.ab1	No Go Hit
L11_67_Sh_CT_P3_D06.ab1	No Go Hit
L11_67_Sh_CT_P3_D10.ab1	No Go Hit
L11_67_Sh_CT_P3_D11.ab1	No Go Hit
L11_67_Sh_CT_P3_E02.ab1	No Go Hit
L11_67_Sh_CT_P3_F01.ab1	No Go Hit
L11_67_Sh_CT_P3_F05.ab1	No Go Hit
L11_67_Sh_CT_P3_F10.ab1	No Go Hit
L11_67_Sh_CT_P3_F11.ab1	No Go Hit
L11_67_Sh_CT_P3_G10.ab1	No Go Hit
L11_67_Sh_CT_P3_H03.ab1	No Go Hit
L11_67_Sh_CT_P3_H07.ab1	No Go Hit
L11_67_Sh_CT_P3_H08.ab1	No Go Hit
L11_67_Sh_CT_P3_H09.ab1	No Go Hit
L11_67_Sh_CT_P4_A03.ab1	No Go Hit
L11_67_Sh_CT_P4_B01.ab1	No Go Hit
L11_67_Sh_CT_P4_B03.ab1	No Go Hit
L11_67_Sh_CT_P4_C10.ab1	No Go Hit
L11_67_Sh_CT_P4_C12.ab1	No Go Hit
L11_67_Sh_CT_P4_D04.ab1	No Go Hit
L11_67_Sh_CT_P4_D10.ab1	No Go Hit
L11_67_Sh_CT_P4_E03.ab1	No Go Hit
L11_67_Sh_CT_P4_E04.ab1	No Go Hit
L11_67_Sh_CT_P4_F04.ab1	No Go Hit
L11_67_Sh_CT_P4_F06.ab1	No Go Hit
L11_67_Sh_CT_P4_F07.ab1	No Go Hit
L11_67_Sh_CT_P4_H05.ab1	No Go Hit
L11_67_Sh_CT_P4_H10.ab1	No Go Hit
L11_67_Sh_CT_P4_H11.ab1	No Go Hit
L11_67_Sh_CT_P5_A09.ab1	No Go Hit
L11_67_Sh_CT_P5_B06.ab1	No Go Hit
L11_67_Sh_CT_P5_C03.ab1	No Go Hit
L11_67_Sh_CT_P5_C10.ab1	No Go Hit
L11_67_Sh_CT_P5_D03.ab1	No Go Hit
L11_67_Sh_CT_P5_D07.ab1	No Go Hit
L11_67_Sh_CT_P5_D08.ab1	No Go Hit
L11_67_Sh_CT_P5_D11.ab1	No Go Hit
L11_67_Sh_CT_P5_E04.ab1	No Go Hit
L11_67_Sh_CT_P5_F05.ab1	No Go Hit
L11_67_Sh_CT_P5_G02.ab1	No Go Hit
L11_67_Sh_CT_P5_G06.ab1	No Go Hit
L11_67_Sh_CT_P5_G09.ab1	No Go Hit
L11_67_Sh_CT_P5_G10.ab1	No Go Hit
L11_67_Sh_CT_P5_G11.ab1	No Go Hit
L11_67_Sh_CT_P5_H02.ab1	No Go Hit
L12_94_Sh_CT_P1_A01.ab1	No Go Hit
L12_94_Sh_CT_P1_A10.ab1	No Go Hit
L12_94_Sh_CT_P1_C02.ab1	No Go Hit
L12_94_Sh_CT_P1_C12.ab1	No Go Hit
L12_94_Sh_CT_P1_D02.ab1	No Go Hit
L12_94_Sh_CT_P1_E01.ab1	No Go Hit
L12_94_Sh_CT_P1_E07.ab1	No Go Hit
L12_94_Sh_CT_P1_E09.ab1	No Go Hit
L12_94_Sh_CT_P1_F06.ab1	No Go Hit
L12_94_Sh_CT_P1_G06.ab1	No Go Hit
L12_94_Sh_CT_P1_H11.ab1	No Go Hit
L12_94_Sh_CT_P2_A04.ab1	No Go Hit
L12_94_Sh_CT_P2_A06.ab1	No Go Hit
L12_94_Sh_CT_P2_B01.ab1	No Go Hit
L12_94_Sh_CT_P2_B03.ab1	No Go Hit
L12_94_Sh_CT_P2_B07.ab1	No Go Hit
L12_94_Sh_CT_P2_C07.ab1	No Go Hit
L12_94_Sh_CT_P2_C09.ab1	No Go Hit
L12_94_Sh_CT_P2_D10.ab1	No Go Hit
L12_94_Sh_CT_P2_E04.ab1	No Go Hit
L12_94_Sh_CT_P2_E07.ab1	No Go Hit
L12_94_Sh_CT_P2_F07.ab1	No Go Hit
L12_94_Sh_CT_P2_F08.ab1	No Go Hit
L12_94_Sh_CT_P2_F09.ab1	No Go Hit
L12_94_Sh_CT_P2_H09.ab1	No Go Hit
L12_94_Sh_CT_P2_H11.ab1	No Go Hit
L12_94_Sh_CT_P3_B04.ab1	No Go Hit
L12_94_Sh_CT_P3_B06.ab1	No Go Hit
L12_94_Sh_CT_P3_B09.ab1	No Go Hit
L12_94_Sh_CT_P3_C08.ab1	No Go Hit
L12_94_Sh_CT_P3_D09.ab1	No Go Hit
L12_94_Sh_CT_P3_E09.ab1	No Go Hit
L12_94_Sh_CT_P3_F08.ab1	No Go Hit
L12_94_Sh_CT_P3_G08.ab1	No Go Hit
L12_94_Sh_CT_P3_H01.ab1	No Go Hit
L12_94_Sh_CT_P3_H04.ab1	No Go Hit
L12_94_Sh_CT_P3_H05.ab1	No Go Hit
L12_94_Sh_CT_P3_H07.ab1	No Go Hit
L12_94_Sh_CT_P3_H09.ab1	No Go Hit
L12_94_Sh_CT_P3_H10.ab1	No Go Hit
L12_94_Sh_CT_P4_A02.ab1	No Go Hit
L12_94_Sh_CT_P4_C09.ab1	No Go Hit
L12_94_Sh_CT_P4_D01.ab1	No Go Hit
L12_94_Sh_CT_P4_D12.ab1	No Go Hit
L12_94_Sh_CT_P4_E03.ab1	No Go Hit
L12_94_Sh_CT_P4_E05.ab1	No Go Hit
L12_94_Sh_CT_P4_E11.ab1	No Go Hit
L12_94_Sh_CT_P4_E12.ab1	No Go Hit
L12_94_Sh_CT_P4_F04.ab1	No Go Hit
L12_94_Sh_CT_P4_G01.ab1	No Go Hit
L12_94_Sh_CT_P4_G04.ab1	No Go Hit
L12_94_Sh_CT_P4_H04.ab1	No Go Hit
L12_94_Sh_CT_P4_H09.ab1	No Go Hit
L12_94_Sh_CT_P5_A03.ab1	No Go Hit
L12_94_Sh_CT_P5_A08.ab1	No Go Hit
L12_94_Sh_CT_P5_A09.ab1	No Go Hit
L12_94_Sh_CT_P5_B02.ab1	No Go Hit
L12_94_Sh_CT_P5_C11.ab1	No Go Hit
L12_94_Sh_CT_P5_D03.ab1	No Go Hit
L12_94_Sh_CT_P5_D09.ab1	No Go Hit
L12_94_Sh_CT_P5_D10.ab1	No Go Hit
L12_94_Sh_CT_P5_D11.ab1	No Go Hit
L12_94_Sh_CT_P5_D12.ab1	No Go Hit
L12_94_Sh_CT_P5_E07.ab1	No Go Hit
L12_94_Sh_CT_P5_F02.ab1	No Go Hit
L12_94_Sh_CT_P5_F11.ab1	No Go Hit
L2_67_L_TC_P1-A08-SP6.ab1	No Go Hit
L2_67_L_TC_P1-B03-SP6.ab1	No Go Hit
L2_67_L_TC_P1-B09-SP6.ab1	No Go Hit
L2_67_L_TC_P1-E05-SP6.ab1	No Go Hit
L2_67_L_TC_P1-E08-SP6.ab1	No Go Hit
L2_67_L_TC_P1-F08-SP6.ab1	No Go Hit
L2_67_L_TC_P1-H01-SP6.ab1	No Go Hit
L2_67_L_TC_P1-H02-SP6.ab1	No Go Hit
L2_67_L_TC_P1-H09-SP6.ab1	No Go Hit
L2_67_L_TC_P1-H10-SP6.ab1	No Go Hit
L2_67_L_TC_P2-A01-SP6.ab1	No Go Hit
L2_67_L_TC_P2-B07-SP6.ab1	No Go Hit
L2_67_L_TC_P2-B09-SP6.ab1	No Go Hit
L2_67_L_TC_P2-C02-SP6.ab1	No Go Hit
L2_67_L_TC_P2-C04-SP6.ab1	No Go Hit
L2_67_L_TC_P2-C05-SP6.ab1	No Go Hit
L2_67_L_TC_P2-C09-SP6.ab1	No Go Hit
L2_67_L_TC_P2-D04-SP6.ab1	No Go Hit
L2_67_L_TC_P2-E01-SP6.ab1	No Go Hit
L2_67_L_TC_P2-G03-SP6.ab1	No Go Hit
L2_67_L_TC_P3-A01-SP6.ab1	No Go Hit
L2_67_L_TC_P3-B10-SP6.ab1	No Go Hit
L2_67_L_TC_P3-C06-SP6.ab1	No Go Hit
L2_67_L_TC_P3-C09-SP6.ab1	No Go Hit
L2_67_L_TC_P3-F11-SP6.ab1	No Go Hit
L2_67_L_TC_P3-G04-SP6.ab1	No Go Hit
L2_67_L_TC_P3-G07-SP6.ab1	No Go Hit
L2_67_L_TC_P4-B01-SP6.ab1	No Go Hit
L2_67_L_TC_P4-B12-SP6.ab1	No Go Hit
L2_67_L_TC_P4-C05-SP6.ab1	No Go Hit
L2_67_L_TC_P4-C09-SP6.ab1	No Go Hit
L2_67_L_TC_P4-D12-SP6.ab1	No Go Hit
L2_67_L_TC_P4-E03-SP6.ab1	No Go Hit
L2_67_L_TC_P4-G06-SP6.ab1	No Go Hit
L2_67_L_TC_P4-H03-SP6.ab1	No Go Hit
L2_67_L_TC_P4-H11-SP6.ab1	No Go Hit
L2_67_L_TC_P5-A04-SP6.ab1	No Go Hit
L2_67_L_TC_P5-B05-SP6.ab1	No Go Hit
L2_67_L_TC_P5-C07-SP6.ab1	No Go Hit
L2_67_L_TC_P5-D05-SP6.ab1	No Go Hit
L2_67_L_TC_P5-D09-SP6.ab1	No Go Hit
L2_67_L_TC_P5-E07-SP6.ab1	No Go Hit
L2_67_L_TC_P5-E09-SP6.ab1	No Go Hit
L2_67_L_TC_P5-F08-SP6.ab1	No Go Hit
L2_67_L_TC_P5-G02-SP6.ab1	No Go Hit
L2_67_L_TC_P6-A01-SP6.ab1	No Go Hit
L2_67_L_TC_P6-D07-SP6.ab1	No Go Hit
L2_67_L_TC_P6-G01-SP6.ab1	No Go Hit
L2_67_L_TC_P7-C01-SP6.ab1	No Go Hit
L2_67_L_TC_P7-C06-SP6.ab1	No Go Hit
L2_67_L_TC_P7-D08-SP6.ab1	No Go Hit
L2_67_L_TC_P7-G02-SP6.ab1	No Go Hit
L2_67_L_TC_P7-G09-SP6.ab1	No Go Hit
L2_67_L_TC_P7-H05-SP6.ab1	No Go Hit
L2_67_L_TC_P8-A07-SP6.ab1	No Go Hit
L2_67_L_TC_P8-D04-SP6.ab1	No Go Hit
L2_67_L_TC_P8-D05-SP6.ab1	No Go Hit
L2_67_L_TC_P8-D07-SP6.ab1	No Go Hit
L2_67_L_TC_P8-E05-SP6.ab1	No Go Hit
L2_67_L_TC_P8-E12-SP6.ab1	No Go Hit
L2_67_L_TC_P8-F04-SP6.ab1	No Go Hit
L2_67_L_TC_P8-F05-SP6.ab1	No Go Hit
L2_67_L_TC_P8-F11-SP6.ab1	No Go Hit
L2_67_L_TC_P8-H01-SP6.ab1	No Go Hit
L2_67_L_TC_P8-H02-SP6.ab1	No Go Hit
L2_67_L_TC_P9-C06-SP6.ab1	No Go Hit
L2_67_L_TC_P9-E01-SP6.ab1	No Go Hit
L2_67_L_TC_P9-G07-SP6.ab1	No Go Hit
L3_67_L_TC_P10_C02-SP6.ab1	No Go Hit
L3_67_L_TC_P10_E10-SP6.ab1	No Go Hit
L3_67_L_TC_P10_F02-SP6.ab1	No Go Hit
L3_67_L_TC_P2-B10-SP6.ab1	No Go Hit
L3_67_L_TC_P3-G02-SP6.ab1	No Go Hit
L3_67_L_TC_P3-H03-SP6.ab1	No Go Hit
L3_67_L_TC_P3-H05-SP6.ab1	No Go Hit
L3_67_L_TC_P4-E01-SP6.ab1	No Go Hit
L3_67_L_TC_P5-D09-SP6.ab1	No Go Hit
L3_67_L_TC_P5-G01-SP6.ab1	No Go Hit
L3_67_L_TC_P7-E11-SP6.ab1	No Go Hit
L3_67_L_TC_P7-H05-SP6.ab1	No Go Hit
L3_67_L_TC_P8-E10-SP6.ab1	No Go Hit
L3_67_L_TC_P8-H07-SP6.ab1	No Go Hit
L3_67_L_TC_P9-F01-SP6.ab1	No Go Hit
L4_67_L_TC_P10-E03-SP6.ab1	No Go Hit
L4_67_L_TC_P11_A01-SP6.ab1	No Go Hit
L4_67_L_TC_P11_B07-SP6.ab1	No Go Hit
L4_67_l_TC_P1-A09-SP6.ab1	No Go Hit
L4_67_l_TC_P1-C03-SP6.ab1	No Go Hit
L4_67_l_TC_P1-H02-SP6.ab1	No Go Hit
L4_67_l_TC_P3-C05-SP6.ab1	No Go Hit
L4_67_l_TC_P4-B01-SP6.ab1	No Go Hit
L4_67_l_TC_P4-C08-SP6.ab1	No Go Hit
L4_67_l_TC_P4-D01-SP6.ab1	No Go Hit
L4_67_l_TC_P4-D05-SP6.ab1	No Go Hit
L4_67_l_TC_P4-E03-SP6.ab1	No Go Hit
L4_67_l_TC_P4-F02-SP6.ab1	No Go Hit
L4_67_l_TC_P4-F08-SP6.ab1	No Go Hit
L4_67_l_TC_P5-C09-SP6.ab1	No Go Hit
L4_67_L_TC_P7-E11-SP6.ab1	No Go Hit
L4_67_L_TC_P8-E06-SP6.ab1	No Go Hit
L4_67_L_TC_P9-D08-SP6.ab1	No Go Hit
L4_67_L_TC_P9-F08-SP6.ab1	No Go Hit
L5_67_L_TC_P10_C01-SP6.ab1	No Go Hit
L5_67_L_TC_P10_D01-SP6.ab1	No Go Hit
L5_67_L_TC_P10_D07-SP6.ab1	No Go Hit
L5_67_L_TC_P10_F12-SP6.ab1	No Go Hit
L5_67_l_TC_P1-D05-SP6.ab1	No Go Hit
L5_67_l_TC_P1-D08-SP6.ab1	No Go Hit
L5_67_l_TC_P1-E06-SP6.ab1	No Go Hit
L5_67_l_TC_P1-E07-SP6.ab1	No Go Hit
L5_67_l_TC_P1-E12-SP6.ab1	No Go Hit
L5_67_l_TC_P1-H10-SP6.ab1	No Go Hit
L5_67_l_TC_P2-A03-SP6.ab1	No Go Hit
L5_67_l_TC_P2-C12-SP6.ab1	No Go Hit
L5_67_l_TC_P2-D04-SP6.ab1	No Go Hit
L5_67_l_TC_P2-D05-SP6.ab1	No Go Hit
L5_67_l_TC_P2-D07-SP6.ab1	No Go Hit
L5_67_l_TC_P3-A10-SP6.ab1	No Go Hit
L5_67_l_TC_P3-B05-SP6.ab1	No Go Hit
L5_67_l_TC_P3-D10-SP6.ab1	No Go Hit
L5_67_l_TC_P3-E08-SP6.ab1	No Go Hit
L5_67_l_TC_P4-D10-SP6.ab1	No Go Hit
L5_67_l_TC_P4-E07-SP6.ab1	No Go Hit
L5_67_L_TC_P6-A03-SP6.ab1	No Go Hit
L5_67_L_TC_P6-B09-SP6.ab1	No Go Hit
L5_67_L_TC_P6-C02-SP6.ab1	No Go Hit
L5_67_L_TC_P6-C04-SP6.ab1	No Go Hit
L5_67_L_TC_P6-G02-SP6.ab1	No Go Hit
L5_67_L_TC_P6-G03-SP6.ab1	No Go Hit
L5_67_L_TC_P6-G08-SP6.ab1	No Go Hit
L5_67_L_TC_P7-D05-SP6.ab1	No Go Hit
L5_67_L_TC_P7-D10-SP6.ab1	No Go Hit
L5_67_L_TC_P7-D11-SP6.ab1	No Go Hit
L5_67_L_TC_P7-D12-SP6.ab1	No Go Hit
L5_67_L_TC_P7-H03-SP6.ab1	No Go Hit
L5_67_L_TC_P7-H04-SP6.ab1	No Go Hit
L5_67_L_TC_P7-H09-SP6.ab1	No Go Hit
L5_67_L_TC_P8-A05-SP6.ab1	No Go Hit
L5_67_L_TC_P8-A11-SP6.ab1	No Go Hit
L5_67_L_TC_P8-D10-SP6.ab1	No Go Hit
L5_67_L_TC_P8-G08-SP6.ab1	No Go Hit
L5_67_L_TC_P8-H06-SP6.ab1	No Go Hit
L5_67_L_TC_P9-C01-SP6.ab1	No Go Hit
L5_67_L_TC_P9-D11-SP6.ab1	No Go Hit
L5_67_L_TC_P9-E03-SP6.ab1	No Go Hit
L5_67_L_TC_P9-F09-SP6.ab1	No Go Hit
L6_67_L_TC_P08_B01-SP6.ab1	No Go Hit
L6_67_L_TC_P08_C05-SP6.ab1	No Go Hit
L6_67_L_TC_P08_D02-SP6.ab1	No Go Hit
L6_67_L_TC_P08_D08-SP6.ab1	No Go Hit
L6_67_L_TC_P08_G01-SP6.ab1	No Go Hit
L6_67_L_TC_P08_G07-SP6.ab1	No Go Hit
L6_67_L_TC_P08_H04-SP6.ab1	No Go Hit
L6_67_L_TC_P08_H09-SP6.ab1	No Go Hit
L6_67_L_TC_P1-A03-SP6.ab1	No Go Hit
L6_67_L_TC_P1-A11-SP6.ab1	No Go Hit
L6_67_L_TC_P1-A12-SP6.ab1	No Go Hit
L6_67_L_TC_P1-C08-SP6.ab1	No Go Hit
L6_67_L_TC_P1-D07-SP6.ab1	No Go Hit
L6_67_L_TC_P1-D08-SP6.ab1	No Go Hit
L6_67_L_TC_P1-D12-SP6.ab1	No Go Hit
L6_67_L_TC_P1-E11-SP6.ab1	No Go Hit
L6_67_L_TC_P1-F06-SP6.ab1	No Go Hit
L6_67_L_TC_P1-F10-SP6.ab1	No Go Hit
L6_67_L_TC_P1-G10-SP6.ab1	No Go Hit
L6_67_L_TC_P2-A06-SP6.ab1	No Go Hit
L6_67_L_TC_P2-B01-SP6.ab1	No Go Hit
L6_67_L_TC_P2-B02-SP6.ab1	No Go Hit
L6_67_L_TC_P2-B03-SP6.ab1	No Go Hit
L6_67_L_TC_P2-B07-SP6.ab1	No Go Hit
L6_67_L_TC_P2-B11-SP6.ab1	No Go Hit
L6_67_L_TC_P2-C04-SP6.ab1	No Go Hit
L6_67_L_TC_P2-E03-SP6.ab1	No Go Hit
L6_67_L_TC_P2-E11-SP6.ab1	No Go Hit
L6_67_L_TC_P2-F05-SP6.ab1	No Go Hit
L6_67_L_TC_P2-G04-SP6.ab1	No Go Hit
L6_67_L_TC_P2-H02-SP6.ab1	No Go Hit
L6_67_L_TC_P2-H05-SP6.ab1	No Go Hit
L6_67_L_TC_P2-H06-SP6.ab1	No Go Hit
L6_67_L_TC_P3-A05-SP6.ab1	No Go Hit
L6_67_L_TC_P3-A11-SP6.ab1	No Go Hit
L6_67_L_TC_P3-C02-SP6.ab1	No Go Hit
L6_67_L_TC_P3-C05-SP6.ab1	No Go Hit
L6_67_L_TC_P3-C06-SP6.ab1	No Go Hit
L6_67_L_TC_P3-C07-SP6.ab1	No Go Hit
L6_67_L_TC_P3-C09-SP6.ab1	No Go Hit
L6_67_L_TC_P3-C10-SP6.ab1	No Go Hit
L6_67_L_TC_P3-D04-SP6.ab1	No Go Hit
L6_67_L_TC_P3-E01-SP6.ab1	No Go Hit
L6_67_L_TC_P3-F01-SP6.ab1	No Go Hit
L6_67_L_TC_P3-F03-SP6.ab1	No Go Hit
L6_67_L_TC_P3-G06-SP6.ab1	No Go Hit
L6_67_L_TC_P3-G08-SP6.ab1	No Go Hit
L6_67_l_TC_P4-A07-SP6.ab1	No Go Hit
L6_67_l_TC_P4-A08-SP6.ab1	No Go Hit
L6_67_l_TC_P4-A10-SP6.ab1	No Go Hit
L6_67_l_TC_P4-C02-SP6.ab1	No Go Hit
L6_67_l_TC_P4-D10-SP6.ab1	No Go Hit
L6_67_l_TC_P4-D12-SP6.ab1	No Go Hit
L6_67_l_TC_P4-E01-SP6.ab1	No Go Hit
L6_67_l_TC_P4-E12-SP6.ab1	No Go Hit
L6_67_l_TC_P4-F02-SP6.ab1	No Go Hit
L6_67_l_TC_P4-F03-SP6.ab1	No Go Hit
L6_67_l_TC_P4-F07-SP6.ab1	No Go Hit
L6_67_l_TC_P4-H08-SP6.ab1	No Go Hit
L6_67_l_TC_P4-H12-SP6.ab1	No Go Hit
L6_67_l_TC_P5-A07-SP6.ab1	No Go Hit
L6_67_l_TC_P5-A08-SP6.ab1	No Go Hit
L6_67_l_TC_P5-A11-SP6.ab1	No Go Hit
L6_67_l_TC_P5-B04-SP6.ab1	No Go Hit
L6_67_l_TC_P5-B05-SP6.ab1	No Go Hit
L6_67_l_TC_P5-B07-SP6.ab1	No Go Hit
L6_67_l_TC_P5-F03-SP6.ab1	No Go Hit
L6_67_l_TC_P5-G06-SP6.ab1	No Go Hit
L6_67_l_TC_P5-H09-SP6.ab1	No Go Hit
L6_67_L_TC_P6-A05-SP6.ab1	No Go Hit
L6_67_L_TC_P6-A12-SP6.ab1	No Go Hit
L6_67_L_TC_P6-B10-SP6.ab1	No Go Hit
L6_67_L_TC_P6-C03-SP6.ab1	No Go Hit
L6_67_L_TC_P6-D02-SP6.ab1	No Go Hit
L6_67_L_TC_P6-D08-SP6.ab1	No Go Hit
L6_67_L_TC_P6-F07-SP6.ab1	No Go Hit
L6_67_L_TC_P6-G09-SP6.ab1	No Go Hit
L6_67_L_TC_P6-G10-SP6.ab1	No Go Hit
L6_67_L_TC_P6-H05-SP6.ab1	No Go Hit
L6_67_L_TC_P6-H06-SP6.ab1	No Go Hit
L6_67_L_TC_P6-H11-SP6.ab1	No Go Hit
L6_67_L_TC_P7-B02-SP6.ab1	No Go Hit
L6_67_L_TC_P7-C03-SP6.ab1	No Go Hit
L6_67_L_TC_P7-E05-SP6.ab1	No Go Hit
L6_67_L_TC_P7-E10-SP6.ab1	No Go Hit
L6_67_L_TC_P7-G11-SP6.ab1	No Go Hit
L6_67_L_TC_P7-H05-SP6.ab1	No Go Hit
L7_67_L_TC_P1-A08-SP6.ab1	No Go Hit
L7_67_L_TC_P1-G10-SP6.ab1	No Go Hit
L7_67_L_TC_P2-E10-SP6.ab1	No Go Hit
L7_67_L_TC_P2-F09-SP6.ab1	No Go Hit
L7_67_L_TC_P4-A10-SP6.ab1	No Go Hit
L7_67_L_TC_P4-F07-SP6.ab1	No Go Hit
L7_67_L_TC_P4-F10-SP6.ab1	No Go Hit
L7_67_L_TC_P5-A08-SP6.ab1	No Go Hit
L7_67_L_TC_P5-B09-SP6.ab1	No Go Hit
L7_67_L_TC_P5-B11-SP6.ab1	No Go Hit
L7_67_L_TC_P5-F01-SP6.ab1	No Go Hit
L7_67_L_TC_P6-A05-SP6.ab1	No Go Hit
L7_67_L_TC_P6-C06-SP6.ab1	No Go Hit
L7_67_L_TC_P6-D06-SP6.ab1	No Go Hit
L7_67_L_TC_P6-G01-SP6.ab1	No Go Hit
L7_67_L_TC_P6-G10-SP6.ab1	No Go Hit
L7_67_L_TC_P7-F11-SP6.ab1	No Go Hit
L8_67_L_TC_P1-A05-SP6.ab1	No Go Hit
L8_67_L_TC_P1-B01-SP6.ab1	No Go Hit
L8_67_L_TC_P1-B10-SP6.ab1	No Go Hit
L8_67_L_TC_P1-C09-SP6.ab1	No Go Hit
L8_67_L_TC_P1-C10-SP6.ab1	No Go Hit
L8_67_L_TC_P1-D08-SP6.ab1	No Go Hit
L8_67_L_TC_P1-D11-SP6.ab1	No Go Hit
L8_67_L_TC_P1-D12-SP6.ab1	No Go Hit
L8_67_L_TC_P1-E04-SP6.ab1	No Go Hit
L8_67_L_TC_P1-F02-SP6.ab1	No Go Hit
L8_67_L_TC_P1-F07-SP6.ab1	No Go Hit
L8_67_L_TC_P1-G07-SP6.ab1	No Go Hit
L8_67_L_TC_P1-G10-SP6.ab1	No Go Hit
L8_67_L_TC_P1-G11-SP6.ab1	No Go Hit
L8_67_L_TC_P1-H04-SP6.ab1	No Go Hit
L8_67_L_TC_P1-H06-SP6.ab1	No Go Hit
L8_67_L_TC_P1-H09-SP6.ab1	No Go Hit
L8_67_L_TC_P2-A01-SP6.ab1	No Go Hit
L8_67_L_TC_P2-A06-SP6.ab1	No Go Hit
L8_67_L_TC_P2-A09-SP6.ab1	No Go Hit
L8_67_L_TC_P2-A12-SP6.ab1	No Go Hit
L8_67_L_TC_P2-B03-SP6.ab1	No Go Hit
L8_67_L_TC_P2-B08-SP6.ab1	No Go Hit
L8_67_L_TC_P2-B11-SP6.ab1	No Go Hit
L8_67_L_TC_P2-D03-SP6.ab1	No Go Hit
L8_67_L_TC_P2-E01-SP6.ab1	No Go Hit
L8_67_L_TC_P2-E03-SP6.ab1	No Go Hit
L8_67_L_TC_P2-E09-SP6.ab1	No Go Hit
L8_67_L_TC_P2-F05-SP6.ab1	No Go Hit
L8_67_L_TC_P2-F09-SP6.ab1	No Go Hit
L8_67_L_TC_P2-G09-SP6.ab1	No Go Hit
L8_67_L_TC_P2-H01-SP6.ab1	No Go Hit
L8_67_L_TC_P2-H03-SP6.ab1	No Go Hit
L8_67_L_TC_P2-H04-SP6.ab1	No Go Hit
L8_67_L_TC_P2-H06-SP6.ab1	No Go Hit
L8_67_L_TC_P2-H08-SP6.ab1	No Go Hit
L8_67_L_TC_P2-H12-SP6.ab1	No Go Hit
L8_67_L_TC_P3-A01-SP6.ab1	No Go Hit
L8_67_L_TC_P3-A07-SP6.ab1	No Go Hit
L8_67_L_TC_P3-A12-SP6.ab1	No Go Hit
L8_67_L_TC_P3-B05-SP6.ab1	No Go Hit
L8_67_L_TC_P3-B06-SP6.ab1	No Go Hit
L8_67_L_TC_P3-B10-SP6.ab1	No Go Hit
L8_67_L_TC_P3-C02-SP6.ab1	No Go Hit
L8_67_L_TC_P3-C09-SP6.ab1	No Go Hit
L8_67_L_TC_P3-C11-SP6.ab1	No Go Hit
L8_67_L_TC_P3-D02-SP6.ab1	No Go Hit
L8_67_L_TC_P3-D07-SP6.ab1	No Go Hit
L8_67_L_TC_P3-E05-SP6.ab1	No Go Hit
L8_67_L_TC_P3-E11-SP6.ab1	No Go Hit
L8_67_L_TC_P3-F03-SP6.ab1	No Go Hit
L8_67_L_TC_P3-F06-SP6.ab1	No Go Hit
L8_67_L_TC_P3-G01-SP6.ab1	No Go Hit
L8_67_L_TC_P3-G05-SP6.ab1	No Go Hit
L8_67_L_TC_P3-G07-SP6.ab1	No Go Hit
L8_67_L_TC_P3-G11-SP6.ab1	No Go Hit
L8_67_L_TC_P3-H04-SP6.ab1	No Go Hit
L8_67_L_TC_P3-H10-SP6.ab1	No Go Hit
L8_67_L_TC_P3-H12-SP6.ab1	No Go Hit
L8_67_L_TC_P4-A05-SP6.ab1	No Go Hit
L8_67_L_TC_P4-B01-SP6.ab1	No Go Hit
L8_67_L_TC_P4-B03-SP6.ab1	No Go Hit
L8_67_L_TC_P4-B05-SP6.ab1	No Go Hit
L8_67_L_TC_P4-B07-SP6.ab1	No Go Hit
L8_67_L_TC_P4-B12-SP6.ab1	No Go Hit
L8_67_L_TC_P4-C02-SP6.ab1	No Go Hit
L8_67_L_TC_P4-C08-SP6.ab1	No Go Hit
L8_67_L_TC_P4-D01-SP6.ab1	No Go Hit
L8_67_L_TC_P4-D02-SP6.ab1	No Go Hit
L8_67_L_TC_P4-D06-SP6.ab1	No Go Hit
L8_67_L_TC_P4-E03-SP6.ab1	No Go Hit
L8_67_L_TC_P4-F03-SP6.ab1	No Go Hit
L8_67_L_TC_P4-F05-SP6.ab1	No Go Hit
L8_67_L_TC_P4-F08-SP6.ab1	No Go Hit
L8_67_L_TC_P4-F09-SP6.ab1	No Go Hit
L8_67_L_TC_P4-G07-SP6.ab1	No Go Hit
L8_67_L_TC_P4-G09-SP6.ab1	No Go Hit
L8_67_L_TC_P4-G10-SP6.ab1	No Go Hit
L8_67_L_TC_P4-H01-SP6.ab1	No Go Hit
L8_67_L_TC_P4-H03-SP6.ab1	No Go Hit
L8_67_L_TC_P4-H06-SP6.ab1	No Go Hit
L8_67_L_TC_P4-H10-SP6.ab1	No Go Hit
L8_67_L_TC_P5-A01-SP6.ab1	No Go Hit
L8_67_L_TC_P5-A09-SP6.ab1	No Go Hit
L8_67_L_TC_P5-B03-SP6.ab1	No Go Hit
L8_67_L_TC_P5-B04-SP6.ab1	No Go Hit
L8_67_L_TC_P5-B07-SP6.ab1	No Go Hit
L8_67_L_TC_P5-B08-SP6.ab1	No Go Hit
L8_67_L_TC_P5-B09-SP6.ab1	No Go Hit
L8_67_L_TC_P5-B11-SP6.ab1	No Go Hit
L8_67_L_TC_P5-C09-SP6.ab1	No Go Hit
L8_67_L_TC_P5-D03-SP6.ab1	No Go Hit
L8_67_L_TC_P5-D09-SP6.ab1	No Go Hit
L8_67_L_TC_P5-D11-SP6.ab1	No Go Hit
L8_67_L_TC_P5-E01-SP6.ab1	No Go Hit
L8_67_L_TC_P5-E03-SP6.ab1	No Go Hit
L8_67_L_TC_P5-E07-SP6.ab1	No Go Hit
L8_67_L_TC_P5-E09-SP6.ab1	No Go Hit
L8_67_L_TC_P5-E11-SP6.ab1	No Go Hit
L8_67_L_TC_P5-F04-SP6.ab1	No Go Hit
L8_67_L_TC_P5-F06-SP6.ab1	No Go Hit
L8_67_L_TC_P5-G09-SP6.ab1	No Go Hit
L8_67_L_TC_P5-H05-SP6.ab1	No Go Hit
L8_67_L_TC_P5-H12-SP6.ab1	No Go Hit
L8_67_L_TC_P6-A06-SP6.ab1	No Go Hit
L8_67_L_TC_P6-A07-SP6.ab1	No Go Hit
L8_67_L_TC_P6-B07-SP6.ab1	No Go Hit
L8_67_L_TC_P6-D07-SP6.ab1	No Go Hit
L8_67_L_TC_P6-D11-SP6.ab1	No Go Hit
L8_67_L_TC_P6-E07-SP6.ab1	No Go Hit
L8_67_L_TC_P6-E10-SP6.ab1	No Go Hit
L8_67_L_TC_P6-F09-SP6.ab1	No Go Hit
L8_67_L_TC_P6-F10-SP6.ab1	No Go Hit
L8_67_L_TC_P6-G07-SP6.ab1	No Go Hit
L8_67_L_TC_P6-G08-SP6.ab1	No Go Hit
L8_67_L_TC_P6-H05-SP6.ab1	No Go Hit
L8_67_L_TC_P6-H07-SP6.ab1	No Go Hit
L8_67_L_TC_P7-A03-SP6.ab1	No Go Hit
L8_67_L_TC_P7-A05-SP6.ab1	No Go Hit
L8_67_L_TC_P7-B05-SP6.ab1	No Go Hit
L8_67_L_TC_P7-B09-SP6.ab1	No Go Hit
L8_67_L_TC_P7-C02-SP6.ab1	No Go Hit
L8_67_L_TC_P7-D08-SP6.ab1	No Go Hit
L8_67_L_TC_P7-D10-SP6.ab1	No Go Hit
L8_67_L_TC_P7-D12-SP6.ab1	No Go Hit
L8_67_L_TC_P7-E07-SP6.ab1	No Go Hit
L8_67_L_TC_P7-F08-SP6.ab1	No Go Hit
L8_67_L_TC_P7-F11-SP6.ab1	No Go Hit
L8_67_L_TC_P7-G04-SP6.ab1	No Go Hit
L8_67_L_TC_P7-G08-SP6.ab1	No Go Hit
L8_67_L_TC_P7-G10-SP6.ab1	No Go Hit
L8_67_L_TC_P7-G11-SP6.ab1	No Go Hit
L8_67_L_TC_P7-H04-SP6.ab1	No Go Hit
L9_67_Sh_TC_P1_B05.ab1	No Go Hit
L9_67_Sh_TC_P1_C12.ab1	No Go Hit
L9_67_Sh_TC_P1_D04.ab1	No Go Hit
L9_67_Sh_TC_P1_D06.ab1	No Go Hit
L9_67_Sh_TC_P1_D09.ab1	No Go Hit
L9_67_Sh_TC_P1_E03.ab1	No Go Hit
L9_67_Sh_TC_P1_E10.ab1	No Go Hit
L9_67_Sh_TC_P1_G11.ab1	No Go Hit
L9_67_Sh_TC_P2_A03.ab1	No Go Hit
L9_67_Sh_TC_P2_A05.ab1	No Go Hit
L9_67_Sh_TC_P2_A12.ab1	No Go Hit
L9_67_Sh_TC_P2_B01.ab1	No Go Hit
L9_67_Sh_TC_P2_F09.ab1	No Go Hit
L9_67_Sh_TC_P3_C02.ab1	No Go Hit
L9_67_Sh_TC_P3_E11.ab1	No Go Hit
L9_67_Sh_TC_P3_F02.ab1	No Go Hit
L9_67_Sh_TC_P4_A04.ab1	No Go Hit
L9_67_Sh_TC_P4_A12.ab1	No Go Hit
L9_67_Sh_TC_P4_C12.ab1	No Go Hit
L9_67_Sh_TC_P4_E09.ab1	No Go Hit
L9_67_Sh_TC_P4_F12.ab1	No Go Hit
L9_67_Sh_TC_P4_G05.ab1	No Go Hit
L9_67_Sh_TC_P4_H02.ab1	No Go Hit
L9_67_Sh_TC_P4_H07.ab1	No Go Hit
L9_67_Sh_TC_P5_B01.ab1	No Go Hit
L9_67_Sh_TC_P5_C12.ab1	No Go Hit
L9_67_Sh_TC_P5_D06.ab1	No Go Hit
L9_67_Sh_TC_P5_D07.ab1	No Go Hit
L9_67_Sh_TC_P5_F12.ab1	No Go Hit
L1_67_L_TC_P2-H06-SP6.ab1 Hypothetical protein At2g26580/T9J22.25 (At2g26580)
L1_67_L_TC_P3-E05-SP6.ab1 Mitochondrial import receptor subunit TOM7 (Translocase of outer membrane 7 kDa subunit)
L1_67_L_TC_P3-F01-SP6.ab1 Hypothetical 41.5 kDa protein in YCF6-CHLB intergenic region (ORF349)
L1_67_L_TC_P3-F02-SP6.ab1 AT5g21090 (Hypothetical protein unannotated coding sequence from BAC T10F18) (Leucine rich repeat protein (LRP), putative) (Hypothetical protein At5g21090)
L1_67_L_TC_P7-B01-SP6.ab1 Putative ribosomal protein
L1_67_L_TC_P7-F12-SP6.ab1 Putative Myb-related protein
L1_67_L_TC_P9-B05-SP6.ab1 Small nuclear ribonucleoprotein-like protein
L1_67_L_TC_P9-C01-SP6.ab1 T10F20.22 protein (Putative calcium-binding protein) (T10O22.19)
L10_94_Sh_TC_P1_F02.ab1 Diaminopimelate epimerase-like protein (AT3g53580/F4P12_280)
L10_94_Sh_TC_P2_A04.ab1 Putative carboxypeptidase D
L10_94_Sh_TC_P2_E11.ab1 T22K18.21 protein
L10_94_Sh_TC_P2_F12.ab1 Ydr365cp
L10_94_Sh_TC_P3_A11.ab1 Similarities with sp|P29295 Saccharomyces cerevisiae YPL204w HRR25 casein kinase I
L10_94_Sh_TC_P5_C02.ab1 Proteasome subunit
L10_94_Sh_TC_P5_C03.ab1 Putative proteasome inhibitor
L10_94_Sh_TC_P5_C05.ab1 Proteasome epsilon chain (26S proteasome beta subunit, putative) (AT3g26340/F20C19_6)
L11_67_Sh_CT_P1_A06.ab1 Glutathione S-transferase
L11_67_Sh_CT_P1_D08.ab1 Ribosomal protein L27
L11_67_Sh_CT_P1_D10.ab1 Putative apospory-associated protein C (OSJNBa0011F23.4 protein)
L11_67_Sh_CT_P1_E02.ab1 60S ribosomal protein L38
L11_67_Sh_CT_P1_E09.ab1 WRKY transcription factor IId-4 (Fragment)
L11_67_Sh_CT_P1_F03.ab1 Putative beta-1,3-glucanase
L11_67_Sh_CT_P1_F04.ab1 60S ribosomal protein L7-3
L11_67_Sh_CT_P1_F08.ab1 MAP kinase, putative (Hypothetical protein At1g73500/T9L24_8) (At1g73500)
L11_67_Sh_CT_P1_F10.ab1 T14P8.1 protein (Pectinesterase-like protein)
L11_67_Sh_CT_P1_G06.ab1 Dehydration-responsive element binding protein 3
L11_67_Sh_CT_P1_G10.ab1 Putative ankyrin-kinase
L11_67_Sh_CT_P2_A01.ab1 T20H2.8 protein (At1g20140/T20H2_8)
L11_67_Sh_CT_P2_B03.ab1 Putative ripening-related protein
L11_67_Sh_CT_P2_B06.ab1 Hydrolase, TatD family like protein
L11_67_Sh_CT_P2_C08.ab1 Cyanogenic beta-glucosidase precursor (EC 3.2.1.21) (Linamarase) (Fragment)
L11_67_Sh_CT_P2_C10.ab1 Putative translation-initiation factor 3 subunit
L11_67_Sh_CT_P2_E01.ab1 Lipoic acid synthase-like protein
L11_67_Sh_CT_P2_E07.ab1 Hypothetical protein At1g32400 (Tobamovirus multiplication 2A) (At1g32400/F5D14_22)
L11_67_Sh_CT_P2_E09.ab1 Citrate synthase
L11_67_Sh_CT_P2_F08.ab1 Hypothetical protein OSJNBa0029B02.18
L11_67_Sh_CT_P2_G08.ab1 HSPC030 heat shock-like protein
L11_67_Sh_CT_P2_H11.ab1 Vacuolar ATP synthase 16 kDa proteolipid subunit 4 (EC 3.6.3.14) (V-ATPase 16 kDa proteolipid subunit 4)
L11_67_Sh_CT_P3_A08.ab1 Malate dehydrogenase
L11_67_Sh_CT_P3_C02.ab1 Putative 50S ribosomal protein L33 (At5g18790)
L11_67_Sh_CT_P3_C04.ab1 Ac transposase-like protein (Hypothetical protein At3g14800)
L11_67_Sh_CT_P3_C05.ab1 NAC-domain containing protein 78 (ANAC078)
L11_67_Sh_CT_P3_C07.ab1 Potassium transporter 4 (AtPOT4) (AtKUP3) (AtKT4)
L11_67_Sh_CT_P3_D04.ab1 Pyrrolidone carboxyl peptidase-like protein
L11_67_Sh_CT_P3_D08.ab1 60S acidic ribosomal protein P0
L11_67_Sh_CT_P3_E05.ab1 Formate--tetrahydrofolate ligase (EC 6.3.4.3) (Formyltetrahydrofolate synthetase) (FHS) (FTHFS)
L11_67_Sh_CT_P3_F02.ab1 T17B22.4 protein
L11_67_Sh_CT_P4_A04.ab1 WOX4 protein (At1g46480)
L11_67_Sh_CT_P4_A09.ab1 Coated vesicle membrane protein-like (AT3g22845/MWI23_22)
L11_67_Sh_CT_P4_B02.ab1 Acyl-CoA synthetase-like protein (AT4g23850/T32A16_20) (Long chain acyl-CoA synthetase 4) (EC 6.2.1.3)
L11_67_Sh_CT_P4_C05.ab1 OSJNBa0084K11.5 protein
L11_67_Sh_CT_P4_D08.ab1 (Q84W23) Hypothetical protein At5g14500
L11_67_Sh_CT_P4_E06.ab1 Peptidylprolyl isomerase (Fragment)
L11_67_Sh_CT_P4_F01.ab1 Profilin 1
L11_67_Sh_CT_P4_F03.ab1 Transcription factor EREBP-like protein (Fragment)
L11_67_Sh_CT_P4_G02.ab1 MybSt1
L11_67_Sh_CT_P4_H09.ab1 Putative tyrosine phosphatase
L11_67_Sh_CT_P5_A04.ab1 ribosomal protein S31 (At2g38140/F16M14.7) (Plastid-specific ribosomal protein 4 precursor)
L11_67_Sh_CT_P5_A07.ab1 Putative RNA-binding protein
L11_67_Sh_CT_P5_B01.ab1 Sm-like protein
L11_67_Sh_CT_P5_C02.ab1 Hypothetical protein T21J18_30
L11_67_Sh_CT_P5_E05.ab1 (Q9FUN9) Reversibly glycosylated polypeptide
L11_67_Sh_CT_P5_E06.ab1 Oligouridylate binding protein
L11_67_Sh_CT_P5_E12.ab1 40S ribosomal protein S25 (Fragment)
L11_67_Sh_CT_P5_G04.ab1 Phosphatase like protein
L11_67_Sh_CT_P5_G05.ab1 Putative GDSL-motif lipase/hydrolase
L11_67_Sh_CT_P5_G07.ab1 Cytochrome P450
L11_67_Sh_CT_P5_H05.ab1 At2g14260/T1O16.15
L11_67_Sh_CT_P5_H06.ab1 Putative microtubule-associated protein (EC 3.6.1.34) (Fragment)
L12_94_Sh_CT_P1_A03.ab1 Hypothetical protein T18B16.90 (Hypothetical protein AT4g19120) (Fragment)
L12_94_Sh_CT_P1_B02.ab1 Thioredoxin H
L12_94_Sh_CT_P1_B03.ab1 Cholinephosphate cytidylyltransferase
L12_94_Sh_CT_P1_B04.ab1 Nucleotide sugar epimerase-like protein (AT3g23820/F14O13_1) (Putative NAD dependent epimerase)
L12_94_Sh_CT_P1_C05.ab1 (Q9FNE1) Receptor-like serine/threonine kinase
L12_94_Sh_CT_P1_C09.ab1 Light induced protein like
L12_94_Sh_CT_P1_D09.ab1 (Q84XY7) Wax synthase isoform 3 (EC 2.3.1.75)
L12_94_Sh_CT_P1_D10.ab1 Q9FLN5 (Q9FLN5) Arabidopsis thaliana genomic DNA, chromosome 5, P1 clone:MCO15 (AT5g55290/MCO15_24)
L12_94_Sh_CT_P1_E11.ab1 FL3H_VITVI (P41090) Naringenin,2-oxoglutarate 3-dioxygenase (EC 1.14.11.9) (Flavonone-3-hydroxylase) (F3H) (FHT)
L12_94_Sh_CT_P1_F05.ab1 Q9ZV42 (Q9ZV42) Putative signal recognition particle receptor beta subunit
L12_94_Sh_CT_P1_F07.ab1 FXLK_MOUSE (Q9CZV8) F-box/LRR-repeat protein 20 (F-box and leucine-rich repeat protein 20) (F-box/LRR-repeat protein 2-like)
L12_94_Sh_CT_P1_F08.ab1 UGP4_ARATH (Q84MC0) Putative GPI-anchored protein At3g06035 precursor
L12_94_Sh_CT_P1_G11.ab1 IPYR_ARATH (P21216) Soluble inorganic pyrophosphatase (EC 3.6.1.1) (Pyrophosphate phospho-hydrolase) (PPase)
L12_94_Sh_CT_P1_G12.ab1 Q9STB2 (Q9STB2) Chorimate mutase (EC 5.4.99.5)
L12_94_Sh_CT_P1_H07.ab1 (Q8GS72) Hypothetical protein P0524G08.101 (Hypothetical protein OJ1340_C08.134)
L12_94_Sh_CT_P1_H09.ab1 Serine palmitoyltransferase (EC 2.3.1.50) (Fragment)
L12_94_Sh_CT_P2_A01.ab1 Histone acetyltransferase
L12_94_Sh_CT_P2_A05.ab1 Q6V8Q6 (Q6V8Q6) Protein kinase (Fragment)
L12_94_Sh_CT_P2_A10.ab1 Putative Ste24p
L12_94_Sh_CT_P2_B06.ab1 Aspartic proteinase 3
L12_94_Sh_CT_P2_B09.ab1 Hypothetical protein (Ribosomal protein L36-like)
L12_94_Sh_CT_P2_C01.ab1 Q6W2J5 (Q6W2J5) VDAC1.1
L12_94_Sh_CT_P2_E03.ab1 Alcohol dehydrogenase class III
L12_94_Sh_CT_P2_E10.ab1 Rac-type small GTP-binding protein
L12_94_Sh_CT_P2_F05.ab1 At2g44620/F16B22.11
L12_94_Sh_CT_P2_G10.ab1 Hypothetical protein At5g12470
L12_94_Sh_CT_P2_H01.ab1 Heat shock protein 70 precursor
L12_94_Sh_CT_P2_H03.ab1 FUL-like protein
L12_94_Sh_CT_P2_H05.ab1 Oxygen-evolving enhancer protein 3, chloroplast precursor (OEE3) (16 kDa subunit of oxygen evolving system of photosystem II) (OEC 16 kDa subunit)
L12_94_Sh_CT_P3_A07.ab1 Ribonucleotide reductase (Class II) (EC 1.17.4.1)
L12_94_Sh_CT_P3_B12.ab1 Putative GDSL-motif lipase/acylhydrolase
L12_94_Sh_CT_P3_C03.ab1 1O-methyltransferase-like protein (Fragment)
L12_94_Sh_CT_P3_C04.ab1 Hypothetical protein F10C21.16 (Hypothetical protein At1g33520)
L12_94_Sh_CT_P3_C10.ab1 Arabidopsis thaliana genomic DNA, chromosome 5, P1 clone:MJC20 (At5g42000)
L12_94_Sh_CT_P3_D12.ab1 (Q7FS87) Putative glycerol 3-phosphate permease
L12_94_Sh_CT_P3_E06.ab1 ARC1_LYCES (Q42884) Chorismate synthase 1, chloroplast precursor (EC 4.2.3.5) (5-enolpyruvylshikimate-3-phosphate phospholyase 1)
L12_94_Sh_CT_P3_F02.ab1 Q8VWN8 (Q8VWN8) Reversibly glycosylated polypeptide
L12_94_Sh_CT_P3_G04.ab1 Q7XB43 (Q7XB43) Choline monooxygenase (EC 1.14.15.7)
L12_94_Sh_CT_P3_G12.ab1 Similarity to lysophosphatidic acid acyltransferase
L12_94_Sh_CT_P3_H06.ab1 (Q940M0) At1g63980/F22C12_9
L12_94_Sh_CT_P3_H08.ab1 Proteasome subunit alpha type 5 (EC 3.4.25.1) (20S proteasome alpha subunit E) (20S proteasome subunit alpha-5)
L12_94_Sh_CT_P3_H11.ab1 Hypothetical protein At2g32910
L12_94_Sh_CT_P4_A07.ab1 Putative RNA polymerase sigma factor
L12_94_Sh_CT_P4_B01.ab1 Hypothetical protein F9D16.90 (Hypothetical protein At4g23620)
L12_94_Sh_CT_P4_B04.ab1 Aux/IAA protein
L12_94_Sh_CT_P4_B05.ab1 Arabidopsis thaliana genomic DNA, chromosome 5, P1 clone:MJC20 (At5g42000)
L12_94_Sh_CT_P4_B06.ab1 Lipase-like protein
L12_94_Sh_CT_P4_D02.ab1 P0446G04.18 protein
L12_94_Sh_CT_P4_D04.ab1 Sulfate transporter 2
L12_94_Sh_CT_P4_D11.ab1 Protein At5g10860, mitochondrial precursor
L12_94_Sh_CT_P4_E01.ab1 ATP synthase D chain, mitochondrial (EC 3.6.3.14)
L12_94_Sh_CT_P4_E07.ab1 Nucleoid DNA-binding-like protein (AT3g54400/T12E18_90)
L12_94_Sh_CT_P4_F11.ab1 Peptidyl-tRNA hydrolase 2, mitochondrial precursor (EC 3.1.1.29) (PTH 2) (Bcl-2 inhibitor of transcription 1) (CGI-147)
L12_94_Sh_CT_P4_F12.ab1 Putative NADH-ubiquinone oxidoreductase (NADH:ubiquinone oxidoreductase, putative)
L12_94_Sh_CT_P4_G07.ab1 60S ribosomal protein L4 (L1)
L12_94_Sh_CT_P4_G10.ab1 Protein phosphatase PP2A regulatory subunit A (PR65) (Fragment)
L12_94_Sh_CT_P4_H02.ab1 Acyl-CoA independent ceramide synthase (Hypothetical protein At4g22330)
L12_94_Sh_CT_P4_H11.ab1 Transformer-2-like protein
L12_94_Sh_CT_P5_A02.ab1 CONSTANS-like protein 1
L12_94_Sh_CT_P5_A11.ab1 40S ribosomal protein S15
L12_94_Sh_CT_P5_B10.ab1 Hypothetical protein AT4g14250
L12_94_Sh_CT_P5_C05.ab1 COBRA-like protein 4 precursor
L12_94_Sh_CT_P5_D02.ab1 Putative mannose-6-phosphate isomerase
L12_94_Sh_CT_P5_D04.ab1 AT5g48380/MJE7_1 (Putative receptor protein kinase)
L12_94_Sh_CT_P5_D06.ab1 Receptor-protein kinase-like protein
L12_94_Sh_CT_P5_E05.ab1 Hypothetical protein At5g08290 (Hypothetical protein F8L15_20) (Dim1 homolog) (AT5g08290/F8L15_20)
L12_94_Sh_CT_P5_F03.ab1 Putative farnesylated protein ATFP6 (ATFP6) (AT4g38580/F20M13_140) (AT4g38580)
L12_94_Sh_CT_P5_F12.ab1 F9L1.28 protein (At1g15340/F9L1_28)
L12_94_Sh_CT_P5_G02.ab1 Photosystem II reaction center W protein, chloroplast precursor (PSII 6.1 kDa protein)
L12_94_Sh_CT_P5_G10.ab1 Mus musculus adult male hippocampus cDNA, RIKEN full-length enriched library, clone:2900069K12 product:eukaryotic translation initiation factor 2 alpha kinase 4, full insert sequence. (Fragment)
L2_67_L_TC_P1-E03-SP6.ab1 Endoxyloglucan transferase
L2_67_L_TC_P1-E09-SP6.ab1 Cinnamoyl-CoA reductase (EC 1.2.1.44)
L2_67_L_TC_P1-G01-SP6.ab1 28 kDa heat- and acid-stable phosphoprotein (PDGF-associated protein) (PAP) (PDGFA-associated protein 1) (PAP1)
L2_67_L_TC_P1-G02-SP6.ab1 1Ras-related protein RAB8-5
L2_67_L_TC_P2-A05-SP6.ab1 3-isopropylmalate dehydrogenase, chloroplast precursor (EC 1.1.1.85) (Beta-IPM dehydrogenase) (IMDH) (3-IPM-DH)
L2_67_L_TC_P2-A07-SP6.ab1 OSJNBa0093F12.4 protein
L2_67_L_TC_P2-F07-SP6.ab1 Ubiquitin/actin fusion protein 2
L2_67_L_TC_P2-G01-SP6.ab1 50S ribosomal protein L29, chloroplast precursor
L2_67_L_TC_P2-G07-SP6.ab1 ATP synthase 6 kDa subunit, mitochondrial (EC 3.6.3.14) (Fragment)
L2_67_L_TC_P2-H09-SP6.ab1 Metal-dependent hydrolase-like protein
L2_67_L_TC_P3-A12-SP6.ab1 Rubber elongation factor
L2_67_L_TC_P3-C10-SP6.ab1 Heat shock protein (Lycopersicum esculentum mRNA sequence)
L2_67_L_TC_P3-C12-SP6.ab1 Glutamate decarboxylase, putative
L2_67_L_TC_P3-D07-SP6.ab1 NClpP3 (ATP-dependent Clp protease proteolytic subunit ClpP3)
L2_67_L_TC_P3-E02-SP6.ab1 Ferritin 3, chloroplast precursor (SFerH-3)
L2_67_L_TC_P4-B02-SP6.ab1 P0446G04.18 protein
L2_67_L_TC_P4-C06-SP6.ab1 Probable pterin-4-alpha-carbinolamine dehydratase (EC 4.2.1.96)
L2_67_L_TC_P4-C12-SP6.ab1 COBRA protein precursor (Cell expansion protein)
L2_67_L_TC_P4-D03-SP6.ab1 Gbiaa-Re
L2_67_L_TC_P4-E01-SP6.ab1 Similarity to heat shock protein
L2_67_L_TC_P4-E10-SP6.ab1 Histone H2A
L2_67_L_TC_P4-F09-SP6.ab1 Coatomer gamma-2 subunit (Gamma-2 coat protein) (Gamma-2 COP)
L2_67_L_TC_P4-G02-SP6.ab1 Ubiquitin-conjugating protein
L2_67_L_TC_P5-A08-SP6.ab1 Ubiquitin-conjugating enzyme E2-17 kDa (EC 6.3.2.19) (Ubiquitin-protein ligase) (Ubiquitin carrier protein)
L2_67_L_TC_P5-C06-SP6.ab1 Similarity to unknown protein (Hypothetical protein At5g22950; MRN17.18) (Hypothetical protein At5g22950)
L2_67_L_TC_P5-E08-SP6.ab1 ATP-dependent RNA helicase-like protein (AT3g58570/F14P22_160)
L2_67_L_TC_P5-E11-SP6.ab1 1Ribosomal protein
L2_67_L_TC_P5-F02-SP6.ab1 Mus musculus 12 days embryo embryonic body between diaphragm region and neck cDNA, RIKEN full-length enriched library, clone:9430029K10 product:weakly similar to PUTATIVE TRANSMEMBRANE PROTEIN
L2_67_L_TC_P5-G12-SP6.ab1 THA4 protein precursor
L2_67_L_TC_P5-H06-SP6.ab1 Caffeic acid O-methyltransferase
L2_67_L_TC_P6-D06-SP6.ab1 Guanine nucleotide regulatory protein
L2_67_L_TC_P6-E03-SP6.ab1 Calcium dependent calmodulin independent protein kinase (Fragment)
L2_67_L_TC_P6-F08-SP6.ab1 Protein H2B-6
L2_67_L_TC_P6-G05-SP6.ab1 Chloroplast ribosomal L1-like protein (AT3g63490/MAA21_120)
L2_67_L_TC_P7-A12-SP6.ab1 Putative 3-hydroxybutyryl-CoA dehydrogenase
L2_67_L_TC_P7-B05-SP6.ab1 Putative O-linked GlcNAc transferase (O-linked N-acetyl glucosamine transferase)
L2_67_L_TC_P7-B12-SP6.ab1 Phosphoenolpyruvate carboxylase 2 (Fragment)
L2_67_L_TC_P7-E10-SP6.ab1 Helix-loop-helix DNA-binding protein-like
L2_67_L_TC_P7-E11-SP6.ab1 Hypothetical protein F20D10.220 (Hypothetical protein AT4g38100)
L2_67_L_TC_P7-G11-SP6.ab1 Putative quinone reductase
L2_67_L_TC_P8-A11-SP6.ab1 Proteasome maturation factor-like
L2_67_L_TC_P8-B03-SP6.ab1 Fructose-1,6-bisphosphatase, cytosolic (EC 3.1.3.11) (D-fructose-1,6-bisphosphate 1-phosphohydrolase) (FBPase)
L2_67_L_TC_P8-D10-SP6.ab1 Hypothetical UPF0139 protein At5g07960
L2_67_L_TC_P8-E01-SP6.ab1 1Putative auxin response factor 10
L2_67_L_TC_P8-G09-SP6.ab1 OSJNBb0006H05.27 protein
L3_67_L_TC_P10_B10-SP6.ab1 Hypothetical protein At3g17365
L3_67_L_TC_P10_C07-SP6.ab1 Bax inhibitor-1 like
L3_67_L_TC_P10_C09-SP6.ab1 Putative flavanone 3-hydroxylase (Hypothetical protein OSJNBa0040D23.1)
L3_67_L_TC_P2-C09-SP6.ab1 Putative inorganic pyrophosphatase
L3_67_L_TC_P2-F10-SP6.ab1 20S proteasome beta subunit (PBG1) (At1g56450/F13N6_3)
L3_67_L_TC_P5-G10-SP6.ab1 Multifunctional aminoacyl-tRNA ligase-like protein
L3_67_L_TC_P5-H10-SP6.ab1 Aspartic protease
L3_67_L_TC_P8-G06-SP6.ab1 Putative beta7 proteasome subunit (Fragment)
L4_67_L_TC_P10-A10-SP6.ab1 Caffeoyl-CoA O-methyltransferase (EC 2.1.1.104) (Trans-caffeoyl-CoA 3-O-methyltransferase) (CCOAMT) (CCOAOMT)
L4_67_L_TC_P10-D11-SP6.ab1 Expressed protein (Hypothetical protein At2g38320)
L4_67_L_TC_P10-H11-SP6.ab1 1Putative legumin-like protein
L4_67_L_TC_P11_H05-SP6.ab1 Putative UDP-glucose pyrophosphorylase
L4_67_l_TC_P1-B04-SP6.ab1 Heat shock factor protein 3 (HSF 3) (Heat shock transcription factor 3) (HSTF 3)
L4_67_L_TC_P6-E05-SP6.ab1 Myb-like protein
L4_67_L_TC_P8-D08-SP6.ab1 1Globulin-like protein (Fragment)
L4_67_L_TC_P8-H08-SP6.ab1 Hypothetical protein At2g15770 (Auxin response factor 30)
L5_67_L_TC_P10_B06-SP6.ab1 Putative AtBgamma protein
L5_67_L_TC_P10_B07-SP6.ab1 Dirigent protein, putative (Hypothetical protein T15M6.17) (Hypothetical protein At1g58170/68103_m00125) (At1g58170)
L5_67_L_TC_P10_F03-SP6.ab1 Hypothetical protein AT4g22310
L5_67_L_TC_P10_G04-SP6.ab1 P0678F11.16 protein
L5_67_l_TC_P1-C02-SP6.ab1 Putative Histidine-containing phosphotransfer domain
L5_67_l_TC_P1-F12-SP6.ab1 Hypothetical protein (Fragment)
L5_67_l_TC_P2-A10-SP6.ab1 1Auxin-induced protein PCNT115
L5_67_l_TC_P2-A11-SP6.ab1 Putative dolichyl-di-phosphooligosaccharide glycotransferase) (Oligosaccharyltransferase)
L5_67_l_TC_P2-D11-SP6.ab1 Caffeic acid O-methyltransferase
L5_67_l_TC_P2-E05-SP6.ab1 Hypothetical protein At1g03280 (TFIIE-alpha 1)
L5_67_l_TC_P2-G05-SP6.ab1 Pathogenesis-related protein 5 precursor (PR-5)
L5_67_l_TC_P2-G06-SP6.ab1 Putative aquaporin PIP2-2
L5_67_l_TC_P3-B04-SP6.ab1 Helix-loop-helix DNA-binding protein-like
L5_67_l_TC_P3-C03-SP6.ab1 Laccase (EC 1.10.3.2) (Fragment)
L5_67_l_TC_P3-D06-SP6.ab1 (P42495) Cinnamyl-alcohol dehydrogenase 1 (EC 1.1.1.195) (CAD)
L5_67_l_TC_P3-H05-SP6.ab1 Hypothetical UPF0185 protein P0483G10.15
L5_67_l_TC_P3-H08-SP6.ab1 Mannose-binding lectin
L5_67_l_TC_P4-B08-SP6.ab1 Conserved hypothetical transmembrane protein L2185.05 (Conserved hypothetical transmembrane protein L2185.03)
L5_67_l_TC_P4-C11-SP6.ab1 4-coumarate:coenzyme A ligase 2
L5_67_l_TC_P4-F10-SP6.ab1 Fasciclin-like arabinogalactan protein 8 precursor (AtAGP8)
L5_67_l_TC_P4-G12-SP6.ab1 IN2-2 protein
L5_67_L_TC_P6-H02-SP6.ab1 RP42 protein
L5_67_L_TC_P6-H04-SP6.ab1 Q84W04 (Q84W04) At1g12390
L5_67_L_TC_P7-C12-SP6.ab1 Probable phospholipid hydroperoxide glutathione peroxidase, mitochondrial precursor (EC 1.11.1.12) (PHGPx) (AtGPX1)
L5_67_L_TC_P7-D07-SP6.ab1 Emb|CAB62301.1 (At5g67210)
L5_67_L_TC_P7-F04-SP6.ab1 Enolase (EC 4.2.1.11) (2-phosphoglycerate dehydratase) (2-phospho-D-glycerate hydro-lyase)
L5_67_L_TC_P8-A09-SP6.ab1 Pectinesterase 2 precursor (EC 3.1.1.11) (Pectin methylesterase) (PE)
L5_67_L_TC_P8-B03-SP6.ab1 GH1 protein (Fragment)
L5_67_L_TC_P8-F07-SP6.ab1 Putative UDP-glucuronyltransferase-l
L5_67_L_TC_P8-G07-SP6.ab1 Ribosomal protein S26
L5_67_L_TC_P9-B03-SP6.ab1 Potyviral capsid protein interacting protein 2a
L5_67_L_TC_P9-E01-SP6.ab1 Short-chain alcohol dehydrogenase
L5_67_L_TC_P9-F02-SP6.ab1 17.9 kDa class II heat shock protein
L5_67_L_TC_P9-G05-SP6.ab1 Ribosomal protein L30, putative (At1g77940)
L5_67_L_TC_P9-G06-SP6.ab1 Laccase (EC 1.10.3.2) (Fragment)
L6_67_L_TC_P08_B02-SP6.ab1 Putative RING zinc finger protein-like protein
L6_67_L_TC_P08_B04-SP6.ab1 UDP-glucuronosyltransferase
L6_67_L_TC_P08_B07-SP6.ab1 Arabidopsis thaliana genomic DNA, chromosome 5, P1 clone:MBD2 (Hypothetical protein At5g42850/MBD2_4) (Hypothetical protein At5g42850)
L6_67_L_TC_P08_B08-SP6.ab1 Annexin
L6_67_L_TC_P08_B11-SP6.ab1 SPUF protein precursor (Secreted protein of unknown function)
L6_67_L_TC_P08_C11-SP6.ab1 COP9 complex subunit 3 (COP9 constitutive photomorphogenic homolog subunit 3).
L6_67_L_TC_P08_D10-SP6.ab1 RIKEN cDNA 0610039A15 (Mus musculus adult male kidney cDNA, RIKEN full-length enriched library, clone:0610039A15 product:weakly similar to CG6750 PROTEIN)
L6_67_L_TC_P08_D11-SP6.ab1 Putative ribosomal protein CtrL6e, 5'-partial (Fragment)
L6_67_L_TC_P08_F02-SP6.ab1 40S ribosomal protein S11-1
L6_67_L_TC_P08_F03-SP6.ab1 NADPH-dependent mannose 6-phosphate reductase (EC 1.1.1.224)
L6_67_L_TC_P08_F08-SP6.ab1 Putative RNA-binding protein RBP37
L6_67_L_TC_P1-B02-SP6.ab1 Thioredoxin H-type 2 (TRX-H2)
L6_67_L_TC_P1-C09-SP6.ab1 Putative endonuclease
L6_67_L_TC_P1-D06-SP6.ab1 Selenium binding protein
L6_67_L_TC_P1-D11-SP6.ab1 F28J7.25 protein (At3g1920/F28J7.25)
L6_67_L_TC_P1-E10-SP6.ab1 Putative 2C-methyl-D-erythritol 2,4-cyclodiphosphate synthase
L6_67_L_TC_P1-F03-SP6.ab1 Heat shock protein 90
L6_67_L_TC_P1-G02-SP6.ab1 Calmodulin-binding transcription factor SR1 (Hypothetical protein) (Ethylene-induced calmodulin-binding protein 1)
L6_67_L_TC_P2-A07-SP6.ab1 Putative beta 3 proteasome subunit (Fragment)
L6_67_L_TC_P2-A11-SP6.ab1 Putative ripening-related protein
L6_67_L_TC_P2-B05-SP6.ab1 T17H3.3 protein (Similar to CGI-126 protein) (Hypothetical protein)
L6_67_L_TC_P2-D02-SP6.ab1 1Putative bHLH transcription factor bHLH027 (At4g29930) (BHLH transcription factor (BHLH027)-like protein)
L6_67_L_TC_P2-H03-SP6.ab1 1Subtilisin-like protein; 10849-13974
L6_67_L_TC_P2-H08-SP6.ab1 Probable microsomal signal peptidase 25 kDa subunit (EC 3.4.-.-) (SPase 25 kDa subunit) (SPC25)
L6_67_L_TC_P2-H10-SP6.ab1 1Salt tolerance-like protein
L6_67_L_TC_P3-A01-SP6.ab1 Ribulose-phosphate 3-epimerase, chloroplast precursor (EC 5.1.3.1) (Pentose-5-phosphate 3-epimerase) (PPE) (RPE) (R5P3E) (Fragment)
L6_67_L_TC_P3-A04-SP6.ab1 26S proteasome non-ATPase regulatory subunit 14 (26S proteasome regulatory subunit rpn11)
L6_67_L_TC_P3-C04-SP6.ab1 F28L1.11 protein
L6_67_L_TC_P3-G09-SP6.ab1 Alcohol dehydrogenase 1 (EC 1.1.1.1)
L6_67_L_TC_P3-H01-SP6.ab1 CAA30379.1 protein
L6_67_l_TC_P4-A11-SP6.ab1 TRIPTYCHON (MYB transcription factor)
L6_67_l_TC_P4-C04-SP6.ab1 Ubiquitin/ribosomal protein 27a
L6_67_l_TC_P4-D02-SP6.ab1 Pathogenesis-related protein 5 precursor (PR-5)
L6_67_l_TC_P4-F08-SP6.ab1 11-acyl-sn-glycerol-3-phosphate acyltransferase
L6_67_l_TC_P4-G07-SP6.ab1 P0648C09.9 protein (P0698A10.6 protein)
L6_67_l_TC_P4-G09-SP6.ab1 Pleckstrin homology domain-containing protein 1 (AtPH1)
L6_67_l_TC_P4-G10-SP6.ab1 Putative uncoupling protein
L6_67_l_TC_P5-B06-SP6.ab1 Hypothetical protein AT4g12610
L6_67_l_TC_P5-B11-SP6.ab1 4-coumarate:CoA ligase
L6_67_l_TC_P5-E01-SP6.ab1 1Hypothetical protein
L6_67_l_TC_P5-G02-SP6.ab1 60S ribosomal protein L21
L6_67_l_TC_P5-G04-SP6.ab1 Mus musculus 10 days embryo whole body cDNA, RIKEN full-length enriched library, clone:2610507A11 product:DJ5O6.2 (NOVEL PROTEIN SIMILAR TO C. ELEGANS F40E10.6 (ISOFORM 1)) homolog (4732495E13Rik protein) (Mus musculus 10 days neonate ski
L6_67_l_TC_P5-G12-SP6.ab1 Putative ER lumen protein retaining receptor
L6_67_l_TC_P5-H08-SP6.ab1 Dihydroflavonol-4-reductase (EC 1.1.1.219) (DFR) (Dihydrokaempferol 4-reductase)
L6_67_L_TC_P6-D10-SP6.ab1 At1g53500/F22G10_13
L6_67_L_TC_P6-E06-SP6.ab1 1 662
L6_67_L_TC_P6-E11-SP6.ab1 60S ribosomal protein L10a-3
L6_67_L_TC_P6-F08-SP6.ab1 Flavanone 3-hydroxylase
L6_67_L_TC_P6-F12-SP6.ab1 26S protease regulatory subunit 6B homolog (26S proteasome AAA-ATPase subunit RPT3) (Regulatory particle triple-A ATPase subunit 3)
L6_67_L_TC_P6-G04-SP6.ab1 F13E7.27 protein (AT3g02790/F13E7_27)
L6_67_L_TC_P6-G08-SP6.ab1 Putative polyketide synthase
L6_67_L_TC_P7-B10-SP6.ab1 Ribosomal Pr 117 (Fragment)
L6_67_L_TC_P7-C02-SP6.ab1 Similarity to metallothionein-I gene transcription activator (Hypothetical protein At5g41010) (DNA directed RNA polymerase II polypeptide K)
L6_67_L_TC_P7-C11-SP6.ab1 Arabidopsis thaliana genomic DNA, chromosome 5, TAC clone:K17N15 (Leaf-senescence-related protein) (Hypothetical protein At5g51640)
L6_67_L_TC_P7-D04-SP6.ab1 Repressor protein
L6_67_L_TC_P7-D06-SP6.ab1 16 kDa phloem protein 2
L6_67_L_TC_P7-F01-SP6.ab1 Eukaryotic peptide chain release factor subunit 1-3 (ERF1-3) (Eukaryotic peptide chain release factor subunit 1-2, putative)
L6_67_L_TC_P7-F09-SP6.ab1 Glycine decarboxylase complex H-protein (At2g35120/T4C15.21)
L6_67_L_TC_P7-F10-SP6.ab1 Actin-depolymerizing factor 5 (ADF-5) (AtADF5)
L6_67_L_TC_P7-F12-SP6.ab1 NADH-ubiquinone oxidoreductase 12 kDa subunit, mitochondrial precursor (EC 1.6.5.3) (EC 1.6.99.3) (Complex I-12KD) (CI-12KD)
L6_67_L_TC_P7-G04-SP6.ab1 Putative Hs1pro-1-like receptor
L6_67_L_TC_P7-G05-SP6.ab1 Putative small Ras GTP-binding protein
L6_67_L_TC_P7-G07-SP6.ab1 1 Glycine dehydrogenase [decarboxylating], mitochondrial precursor (EC 1.4.4.2) (Glycine decarboxylase) (Glycine cleavage system P-protein)
L7_67_L_TC_P1-D03-SP6.ab1 1Peptide methionine sulfoxide reductase (EC 1.8.4.6) (Protein-methionine-S-oxide reductase) (Peptide Met(O) reductase) (Fruit-ripening protein E4) (Fragment)
L7_67_L_TC_P1-F12-SP6.ab1 protein (Putative sterol-C-methyltransferase)
L7_67_L_TC_P2-C07-SP6.ab1 Putative endopeptidase
L7_67_L_TC_P2-E06-SP6.ab1 Chlorophyll a-b binding protein 4, chloroplast precursor (LHCI type III CAB-4) (LHCP)
L7_67_L_TC_P2-G12-SP6.ab1 1 Beta-D-galactosidase
L7_67_L_TC_P3-A08-SP6.ab1 Hypothetical protein AT4g11220 (AT4g11220/F8L21_10)
L7_67_L_TC_P3-A10-SP6.ab1 40S ribosomal protein S16
L7_67_L_TC_P3-D11-SP6.ab1 1Beta-galactosidase (EC 3.2.1.23)
L7_67_L_TC_P4-B09-SP6.ab1 Clone MS51 unknown mRNA. (Fragment)
L7_67_L_TC_P4-B11-SP6.ab1 Putative alpha7 proteasome subunit
L7_67_L_TC_P4-E07-SP6.ab1 Fiber protein Fb19 (Fragment)
L7_67_L_TC_P5-A10-SP6.ab1 Putative RNA binding protein
L7_67_L_TC_P6-C10-SP6.ab1 Peptide methionine sulfoxide reductase (EC 1.8.4.6) (Protein-methionine-S-oxide reductase) (Peptide Met(O) reductase) (Fruit-ripening protein E4) (Fragment)
L7_67_L_TC_P7-B06-SP6.ab1 1Putative alpha7 proteasome subunit
L7_67_L_TC_P7-F03-SP6.ab1 Delta 12 oleic acid desaturase FAD2
L8_67_L_TC_P1-F09-SP6.ab1 Putative splicing factor
L8_67_L_TC_P2-A07-SP6.ab1 Putative ATP-dependent transporter
L8_67_L_TC_P2-G02-SP6.ab1 40S ribosomal protein S9 (Fragment)
L8_67_L_TC_P2-H10-SP6.ab1 Putative phosphoserine aminotransferase
L8_67_L_TC_P3-D08-SP6.ab1 Photosystem I reaction center subunit X psaK
L8_67_L_TC_P3-E02-SP6.ab1 NADH dehydrogenase 19kD subunit
L8_67_L_TC_P3-E03-SP6.ab1 Putative pyridoxamine 5-phosphate oxidase
L8_67_L_TC_P3-E07-SP6.ab1	UCRA_TOBAC (P30361) Cytochrome B6-F complex iron-sulfur subunit 1, chloroplast precursor (EC 1.10.99.1) (Rieske iron-sulfur protein) (RISP)
L8_67_L_TC_P4-A10-SP6.ab1 Histone H3.2 (Fragment)
L8_67_L_TC_P4-A12-SP6.ab1 (Hypothetical protein At5g23060) (Extracellular calcium sensing receptor)
L8_67_L_TC_P4-D03-SP6.ab1 At4g36570
L8_67_L_TC_P4-E09-SP6.ab1 Sadtomato protein (Fragment)
L8_67_L_TC_P4-F04-SP6.ab1 Photosystem I reaction center subunit III
L8_67_L_TC_P4-G06-SP6.ab1 Plastidic aldolase
L8_67_L_TC_P4-H07-SP6.ab1 Chlorophyll a/b binding protein (Fragment)
L8_67_L_TC_P5-A02-SP6.ab1 Chloroplast photosystem I reaction center V (Fragment)
L8_67_L_TC_P5-D04-SP6.ab1 Chlorophyll a/b-binding protein
L8_67_L_TC_P5-G08-SP6.ab1 OSJNBb0118P14.4 protein
L8_67_L_TC_P6-A01-SP6.ab1 Transcription factor SCARECROW, putative; 52594-50618
L8_67_L_TC_P6-B04-SP6.ab1 37 kDa inner envelope membrane protein, chloroplast precursor (E37)
L8_67_L_TC_P6-B11-SP6.ab1 Chlorophyll a/b binding protein CP29
L8_67_L_TC_P6-C08-SP6.ab1 Plastocyanin
L8_67_L_TC_P6-D01-SP6.ab1 Chlorophyll a-b binding protein
L8_67_L_TC_P6-F04-SP6.ab1 Uncharacterized hematopoietic stem/progenitor cells protein MDS029 homolog
L8_67_L_TC_P7-G03-SP6.ab1 G3PA_SPIOL (P19866) Glyceraldehyde-3-phosphate dehydrogenase A, chloroplast precursor (EC 1.2.1.13) (NADP-dependent glyceraldehydephosphate dehydrogenase subunit A)
L8_67_L_TC_P7-H03-SP6.ab1 Putative ABC transporter
L8_67_L_TC_P7-H05-SP6.ab1 ABC transporter, ATP-binding protein-like
L9_67_Sh_TC_P1_A08.ab1 DNA-directed RNA polymerase IIb (DNA-directed RNA polymerase IIa)
L9_67_Sh_TC_P1_B04.ab1 40S ribosomal protein S23 (Fragment)
L9_67_Sh_TC_P1_D02.ab1 G6PD_MEDSA (Q42919) Glucose-6-phosphate 1-dehydrogenase, cytoplasmic isoform (EC 1.1.1.49) (G6PD)
L9_67_Sh_TC_P1_F02.ab1 DnaJ protein homolog (DNAJ-1)
L9_67_Sh_TC_P1_H02.ab1 Putative 60S ribosomal protein
L9_67_Sh_TC_P2_G11.ab1 DnaJ protein
L9_67_Sh_TC_P2_H02.ab1 1Peptidyl-prolyl cis-trans isomerase (EC 5.2.1.8)
L9_67_Sh_TC_P3_C07.ab1 40S ribosomal protein S16 (Fragment)
L9_67_Sh_TC_P3_D01.ab1 Hypothetical protein At1g50030
L9_67_Sh_TC_P4_B05.ab1 Mn superoxide dismutase
L9_67_Sh_TC_P4_B06.ab1 Glutathione S-transferase
L9_67_Sh_TC_P4_C04.ab1 NUIM_SOLTU (P80269) NADH-ubiquinone oxidoreductase 23 kDa subunit, mitochondrial precursor (EC 1.6.5.3) (EC 1.6.99.3) (Complex I-23KD) (CI-23KD) (Complex I-28.5KD) (CI-28.5KD)
L9_67_Sh_TC_P4_E08.ab1 Nicotiana tabacum (clone 12) activating factor DNA sequence. (Fragment)
L9_67_Sh_TC_P5_D03.ab1 Eukaryotic translation initiation factor 1A (EIF-1A) (EIF-4C)
L9_67_Sh_TC_P5_D11.ab1 (1-4)-beta-mannan endohydrolase-like protein (At5g01930)
L9_67_Sh_TC_P5_E03.ab1 Mitogen-activated protein kinase (Fragment)

## Sheet: ssh_cont_singlets
Summary of the GO BLAST search for the non-redundant EST set using HT-GO-FAT kit.
Query-definition	EC-Number	Accession	Query-len	Filename	GO-Number	GO2EC-Number	Hit_def	Hit_id	Hit_len	Hit_num	Hsp_align-len	Hsp_bit-score	Hsp_evalue	Hsp_gaps	Hsp_hit-from	Hsp_hit-to	Hsp_identity	Hsp_num	Hsp_positive	Hsp_query-frame	Hsp_query-from	Hsp_query-to	Hsp_score	Kegg Ids
HLCDTotal.seq.Contig10		P30956	347	harsha_cont_siglets_may-19_vitis_958.xml	[GO:0003735][GO:0005622][GO:0005840][GO:0006412][GO:0009507]	[3.6.5.3]	RK28_TOBAC (P30956) 50S ribosomal protein L28, chloroplast precursor (CL28)	gnl|BL_ORD_ID|100692	151	1	92	103.605	4.78107e-22	4	16	107	54	1	69	-2	2	265	257
HLCDTotal.seq.Contig100		Q9LQQ3	251	harsha_cont_siglets_may-19_vitis_1048.xml	[GO:0045735]		Q9LQQ3 (Q9LQQ3) F24B9.13 protein (Putative globulin protein) (At1g07750/F24B9_13)	gnl|BL_ORD_ID|497828	356	1	79	83.9593	4.4187e-16		102	180	42	1	52	-3	13	249	206
HLCDTotal.seq.Contig102		P12670	265	harsha_cont_siglets_may-19_vitis_1050.xml	[GO:0006805][GO:0006952][GO:0009607][GO:0050832]		NP24_LYCES (P12670) NP24 protein precursor (Pathogenesis-related protein PR P23) (Salt-induced protein)	gnl|BL_ORD_ID|77532	247	1	50	87.4261	3.94019e-17	1	177	226	36	1	41	-3	117	263	215
HLCDTotal.seq.Contig104		P12670	179	harsha_cont_siglets_may-19_vitis_1052.xml	[GO:0006805][GO:0006952][GO:0009607][GO:0050832]		NP24_LYCES (P12670) NP24 protein precursor (Pathogenesis-related protein PR P23) (Salt-induced protein)	gnl|BL_ORD_ID|77532	247	1	50	88.1965	2.54123e-17	1	177	226	36	1	41	-3	31	177	217
HLCDTotal.seq.Contig105		Q8LA49	340	harsha_cont_siglets_may-19_vitis_1053.xml	[GO:0045735]		Q8LA49 (Q8LA49) Globulin-like protein	gnl|BL_ORD_ID|447841	356	1	108	113.62	4.67519e-25		189	296	53	1	76	-1	5	328	283
HLCDTotal.seq.Contig108		P48347	199	harsha_cont_siglets_may-19_vitis_1056.xml	[GO:0019904]		143A_ARATH (P48347) 14-3-3-like protein GF14 epsilon (General regulatory factor 10)	gnl|BL_ORD_ID|63	254	1	36	55.8398	1.3704e-07	1	219	254	29	1	31	-1	95	199	133
HLCDTotal.seq.Contig11	[1.5.1.3]	P36591	349	harsha_cont_siglets_may-19_vitis_959.xml	[GO:0004146][GO:0005524][GO:0006545][GO:0006730][GO:0009165][GO:0016491]	[1.5.1.3]	DYR_SCHPO (P36591) Dihydrofolate reductase (EC 1.5.1.3)	gnl|BL_ORD_ID|31623	461	1	118	62.3882	1.22147e-09	5	87	203	39	1	61	3	6	344	150	[00670:One carbon pool by folate][00790:Folate biosynthesis]
HLCDTotal.seq.Contig110		Q04918	384	harsha_cont_siglets_may-19_vitis_1058.xml	[GO:0009507][GO:0009579][GO:0009765][GO:0015979][GO:0016020][GO:0018298]		Q04918 (Q04918) Chlorophyll a/b-binding protein precursor	gnl|BL_ORD_ID|446529	265	1	78	163.696	3.70744e-40		188	265	77	1	78	3	9	242	413
HLCDTotal.seq.Contig119		P13046	751	harsha_cont_siglets_may-19_vitis_1067.xml	[GO:0006952][GO:0009607]		PRR1_TOBAC (P13046) Pathogenesis-related protein R major form precursor (Thaumatin-like protein E22)	gnl|BL_ORD_ID|90693	226	1	210	283.108	2.11956e-75	2	19	226	142	1	160	3	93	716	723
HLCDTotal.seq.Contig12		Q8GV53	377	harsha_cont_siglets_may-19_vitis_960.xml	[GO:0009654][GO:0015979][GO:0042651]		Q8GV53 (Q8GV53) Photosystem II 10 kDa protein	gnl|BL_ORD_ID|486826	139	1	109	177.178	3.26739e-44		1	109	87	1	95	-3	1	327	448
HLCDTotal.seq.Contig123		Q6S7R7	255	harsha_cont_siglets_may-19_vitis_1071.xml	[GO:0003954][GO:0016491]	[1.6.99.3]	Q6S7R7 (Q6S7R7) Putative gamma carbonic anhydrase (Mitochondrial NADH:ubiquinone oxidoreductase 32 kDa subunit) (EC 1.6.5.3) (EC 1.6.99.3)	gnl|BL_ORD_ID|470940	312	1	83	94.3597	3.25786e-19		187	269	45	1	60	-1	7	255	233	[00190:Oxidative phosphorylation]
HLCDTotal.seq.Contig124		Q7XAJ6	557	harsha_cont_siglets_may-19_vitis_1072.xml	[GO:0005576][GO:0006952][GO:0009607]		Q7XAJ6 (Q7XAJ6) Putative pathogenesis related protein 1 precursor	gnl|BL_ORD_ID|478941	161	1	161	304.679	3.72845e-82	1	1	161	141	1	148	3	45	524	779
HLCDTotal.seq.Contig131		Q93X22	509	harsha_cont_siglets_may-19_vitis_1079.xml	[GO:0046872]		Q93X22 (Q93X22) Metallothionein-like protein	gnl|BL_ORD_ID|456135	77	1	52	93.9745	8.06661e-19		27	76	41	1	46	1	4	159	232
HLCDTotal.seq.Contig134		P14170	171	harsha_cont_siglets_may-19_vitis_1082.xml	[GO:0006952][GO:0009607]		OSMO_TOBAC (P14170) Osmotin precursor	gnl|BL_ORD_ID|81993	246	1	42	69.3218	1.23348e-11	1	201	242	31	1	35	-3	47	169	168
HLCDTotal.seq.Contig136		Q39511	462	harsha_cont_siglets_may-19_vitis_1084.xml	[GO:0046872]		MT1_CASGL (Q39511) Metallothionein-like protein 1 (MT-1)	gnl|BL_ORD_ID|72096	71	1	58	68.1662	3.58601e-11		21	71	35	1	40	3	3	176	165
HLCDTotal.seq.Contig138		Q8LA49	591	harsha_cont_siglets_may-19_vitis_1086.xml	[GO:0045735]		Q8LA49 (Q8LA49) Globulin-like protein	gnl|BL_ORD_ID|447841	356	1	195	194.126	8.07532e-49		102	296	96	1	132	-3	5	589	492
HLCDTotal.seq.Contig14		O81826	379	harsha_cont_siglets_may-19_vitis_962.xml	[GO:0000786][GO:0003677][GO:0005634][GO:0005694][GO:0006334][GO:0007001]		O81826 (O81826) Putative histone H2A	gnl|BL_ORD_ID|445203	131	1	55	108.997	1.09276e-23		65	119	54	1	54	2	2	166	271
HLCDTotal.seq.Contig143		Q944B1	163	harsha_cont_siglets_may-19_vitis_1091.xml	[GO:0004553][GO:0005975][GO:0016787][GO:0016798]		Q944B1 (Q944B1) Beta-1,3-glucanase	gnl|BL_ORD_ID|457232	343	1	36	77.7962	3.50155e-14		308	343	32	1	35	1	4	111	190
HLCDTotal.seq.Contig144		Q7X7Q1	113	harsha_cont_siglets_may-19_vitis_1092.xml	[GO:0004568][GO:0006032][GO:0009613][GO:0016998]	[3.2.1.14]	Q7X7Q1 (Q7X7Q1) Class VII chitinase precursor	gnl|BL_ORD_ID|478495	325	1	28	54.6842	3.33629e-07		288	315	23	1	26	-3	28	111	130	[00530:Aminosugars metabolism]
HLCDTotal.seq.Contig147		O24248	100	harsha_cont_siglets_may-19_vitis_1095.xml	[GO:0006952][GO:0009607][GO:0016068]		PRU1_PRUAV (O24248) Major allergen Pru av 1 (Pru a 1)	gnl|BL_ORD_ID|90929	160	1	31	50.447	6.3874e-06		89	119	26	1	26	-1	5	97	119
HLCDTotal.seq.Contig148		Q9SJH9	195	harsha_cont_siglets_may-19_vitis_1096.xml	[GO:0016021]		Q9SJH9 (Q9SJH9) Expressed protein (Hypothetical protein At2g42770; F7D19.23) (Hypothetical protein At2g42770)	gnl|BL_ORD_ID|503723	232	1	42	60.4622	5.58219e-09		42	83	28	1	35	-2	63	188	145
HLCDTotal.seq.Contig152		Q9FGZ9	294	harsha_cont_siglets_may-19_vitis_1100.xml	[GO:0006464][GO:0006512]		UBL5_ARATH (Q9FGZ9) Ubiquitin-like protein 5	gnl|BL_ORD_ID|130773	73	1	24	56.225	9.37975e-08		50	73	24	1	24	-3	218	289	134
HLCDTotal.seq.Contig153		Q39511	485	harsha_cont_siglets_may-19_vitis_1101.xml	[GO:0046872]		MT1_CASGL (Q39511) Metallothionein-like protein 1 (MT-1)	gnl|BL_ORD_ID|72096	71	1	63	48.521	3.41561e-05		14	69	31	1	36	-2	293	481	114
HLCDTotal.seq.Contig156		O49152	339	harsha_cont_siglets_may-19_vitis_1104.xml	[GO:0019904]		O49152 (O49152) 14-3-3 protein homolog	gnl|BL_ORD_ID|442997	261	1	87	129.028	1.07531e-29		1	87	78	1	83	-3	2	262	323
HLCDTotal.seq.Contig157		Q6ATC1	419	harsha_cont_siglets_may-19_vitis_1105.xml	[GO:0006810][GO:0006869][GO:0008289]		Q6ATC1 (Q6ATC1) Hypothetical protein OSJNBa0034O12.7	gnl|BL_ORD_ID|510264	117	1	93	143.28	4.9257e-34		25	117	65	1	76	-3	43	321	360
HLCDTotal.seq.Contig158		Q67J27	440	harsha_cont_siglets_may-19_vitis_1106.xml	[GO:0005509]		Q67J27 (Q67J27) Hypothetical protein OSJNBa0054F02.1 (Hypothetical protein B1045B05.23)	gnl|BL_ORD_ID|463826	105	1	65	51.2174	2.4691e-06		29	93	24	1	38	-3	127	321	121
HLCDTotal.seq.Contig159		P14009	597	harsha_cont_siglets_may-19_vitis_1107.xml	[GO:0016021]		14KD_DAUCA (P14009) 14 kDa proline-rich protein DC2.15 precursor	gnl|BL_ORD_ID|114	137	1	136	106.301	2.26984e-22	4	1	136	74	1	100	3	36	431	264
HLCDTotal.seq.Contig16		Q41424	317	harsha_cont_siglets_may-19_vitis_964.xml	[GO:0009507][GO:0009579][GO:0009765][GO:0015979][GO:0016020][GO:0018298]		Q41424 (Q41424) Chlorophyll a/b binding protein	gnl|BL_ORD_ID|462102	265	1	72	148.673	1.34748e-35		190	261	71	1	71	-3	100	315	374
HLCDTotal.seq.Contig160		Q39511	289	harsha_cont_siglets_may-19_vitis_1108.xml	[GO:0046872]		MT1_CASGL (Q39511) Metallothionein-like protein 1 (MT-1)	gnl|BL_ORD_ID|72096	71	1	58	65.4698	1.55755e-10		21	71	35	1	39	-3	114	287	158
HLCDTotal.seq.Contig161	[1.1.1.219]	P51108	181	harsha_cont_siglets_may-19_vitis_1109.xml	[GO:0009813][GO:0016491][GO:0045552]	[1.1.1.219]	DFRA_MAIZE (P51108) Dihydroflavonol-4-reductase (EC 1.1.1.219) (DFR) (Dihydrokaempferol 4-reductase)	gnl|BL_ORD_ID|28029	357	1	53	60.077	7.411e-09		168	220	28	1	38	-1	14	172	144	[00941:Flavonoid biosynthesis]
HLCDTotal.seq.Contig162		Q9FFT6	445	harsha_cont_siglets_may-19_vitis_1110.xml	[GO:0003743][GO:0006412][GO:0006413]	[3.6.5.3]	Q9FFT6 (Q9FFT6) Translation initiation factor-like protein (AT5g54940/MBG8_21)	gnl|BL_ORD_ID|492082	112	1	76	140.584	3.08056e-33		31	106	66	1	72	-2	217	444	353
HLCDTotal.seq.Contig163		Q9LQZ3	350	harsha_cont_siglets_may-19_vitis_1111.xml	[GO:0016020]		Q9LQZ3 (Q9LQZ3) F10A5.28	gnl|BL_ORD_ID|497865	355	1	90	99.3673	8.98089e-21	3	266	355	65	1	75	3	3	263	246
HLCDTotal.seq.Contig164		Q75ZD6	372	harsha_cont_siglets_may-19_vitis_1112.xml	[GO:0019904]		Q75ZD6 (Q75ZD6) 14-3-3 h-1 protein (14-3-3 h-2 protein) (14-3-3 protein)	gnl|BL_ORD_ID|476873	258	1	79	152.91	6.65347e-37		180	258	75	1	76	-1	136	372	385
HLCDTotal.seq.Contig165		P14009	547	harsha_cont_siglets_may-19_vitis_1113.xml	[GO:0016021]		14KD_DAUCA (P14009) 14 kDa proline-rich protein DC2.15 precursor	gnl|BL_ORD_ID|114	137	1	131	97.0561	1.11326e-19	4	6	136	69	1	94	-1	167	547	240
HLCDTotal.seq.Contig166	[5.2.1.8]	O80876	657	harsha_cont_siglets_may-19_vitis_1114.xml	[GO:0003755][GO:0006457][GO:0016853]	[5.2.1.8]	O80876 (O80876) Cyclophilin	gnl|BL_ORD_ID|444610	201	1	144	246.514	1.69871e-64		58	201	127	1	137	-2	225	656	628
HLCDTotal.seq.Contig167		Q9SZK5	282	harsha_cont_siglets_may-19_vitis_1115.xml	[GO:0005215][GO:0006810][GO:0016020]		Q9SZK5 (Q9SZK5) Hypothetical protein F20D10.170 (Hypothetical protein AT4g38050)	gnl|BL_ORD_ID|506541	703	1	61	105.916	1.04756e-22		244	304	52	1	56	-1	100	282	263
HLCDTotal.seq.Contig171		P46259	482	harsha_cont_siglets_may-19_vitis_1119.xml	[GO:0003924][GO:0005198][GO:0005525][GO:0005874][GO:0007018][GO:0045298][GO:0046785]	[3.6.5.1][3.6.5.2][3.6.5.3][3.6.5.4]	TBA1_PEA (P46259) Tubulin alpha-1 chain	gnl|BL_ORD_ID|123309	452	1	110	220.32	8.11188e-78		202	311	110	1	110	2	152	481	560
HLCDTotal.seq.Contig173	[3.6.3.14]	Q96253	119	harsha_cont_siglets_may-19_vitis_1121.xml	[GO:0005739][GO:0006754][GO:0015078][GO:0015986][GO:0015992][GO:0016469][GO:0016787][GO:0046933][GO:0046961]	[3.6.3.14][3.6.3.14]	ATP5_ARATH (Q96253) ATP synthase epsilon chain, mitochondrial (EC 3.6.3.14)	gnl|BL_ORD_ID|8936	69	1	39	70.8626	4.47139e-12		17	55	31	1	35	3	3	119	172	[00190:Oxidative phosphorylation][00193:ATP synthesis][00195:Photosynthesis][02040:Flagellar assembly][03070:Type III secretion system]
HLCDTotal.seq.Contig18		Q9FGZ9	189	harsha_cont_siglets_may-19_vitis_966.xml	[GO:0006464][GO:0006512]		UBL5_ARATH (Q9FGZ9) Ubiquitin-like protein 5	gnl|BL_ORD_ID|130773	73	1	47	94.3597	3.51141e-19		1	47	45	1	47	-3	2	142	233
HLCDTotal.seq.Contig182		Q39511	460	harsha_cont_siglets_may-19_vitis_1130.xml	[GO:0046872]		MT1_CASGL (Q39511) Metallothionein-like protein 1 (MT-1)	gnl|BL_ORD_ID|72096	71	1	58	70.0922	9.2122e-12		21	71	36	1	40	3	3	176	170
HLCDTotal.seq.Contig185		Q7Y052	653	harsha_cont_siglets_may-19_vitis_1133.xml	[GO:0005509]		Q7Y052 (Q7Y052) Calmodulin	gnl|BL_ORD_ID|482518	149	1	149	296.204	1.85076e-79		1	149	148	1	149	-1	111	557	757
HLCDTotal.seq.Contig186		Q39511	465	harsha_cont_siglets_may-19_vitis_1134.xml	[GO:0046872]		MT1_CASGL (Q39511) Metallothionein-like protein 1 (MT-1)	gnl|BL_ORD_ID|72096	71	1	58	70.0922	9.39615e-12		21	71	36	1	40	3	3	176	170
HLCDTotal.seq.Contig187	[2.1.1.104]	Q43237	326	harsha_cont_siglets_may-19_vitis_1135.xml	[GO:0008168][GO:0008171][GO:0008757][GO:0009809][GO:0016740][GO:0042409]	[2.1.1.104]	CAMT_VITVI (Q43237) Caffeoyl-CoA O-methyltransferase (EC 2.1.1.104) (Trans-caffeoyl-CoA 3-O-methyltransferase) (CCOAMT) (CCOAOMT)	gnl|BL_ORD_ID|13538	242	1	36	74.3294	3.19259e-13		207	242	35	1	35	3	3	110	181	[00940:Stilbene, coumarine and lignin biosynthesis]
HLCDTotal.seq.Contig188		Q6ATC1	274	harsha_cont_siglets_may-19_vitis_1136.xml	[GO:0006810][GO:0006869][GO:0008289]		Q6ATC1 (Q6ATC1) Hypothetical protein OSJNBa0034O12.7	gnl|BL_ORD_ID|510264	117	1	77	124.79	2.20313e-28		41	117	55	1	65	2	2	232	312
HLCDTotal.seq.Contig190		Q6Z3T3	179	harsha_cont_siglets_may-19_vitis_1138.xml	[GO:0003735][GO:0005622][GO:0005840][GO:0006412]	[3.6.5.3]	Q6Z3T3 (Q6Z3T3) Putative 60S ribosomal protein L31	gnl|BL_ORD_ID|473937	122	1	46	83.1889	8.17484e-16		77	122	39	1	44	-3	34	171	204
HLCDTotal.seq.Contig192		Q94GN3	240	harsha_cont_siglets_may-19_vitis_1140.xml	[GO:0004872]		Q94GN3 (Q94GN3) Putative receptor-associated protein	gnl|BL_ORD_ID|459497	229	1	79	96.6709	6.68047e-20		130	208	49	1	69	-3	2	238	239
HLCDTotal.seq.Contig198	[2.5.1.6]	Q96551	331	harsha_cont_siglets_may-19_vitis_1146.xml	[GO:0000287][GO:0004478][GO:0005524][GO:0006730][GO:0016740]	[2.5.1.6]	METK_CATRO (Q96551) S-adenosylmethionine synthetase 1 (EC 2.5.1.6) (Methionine adenosyltransferase 1) (AdoMet synthetase 1)	gnl|BL_ORD_ID|68966	393	1	95	196.823	4.24868e-50		297	391	93	1	95	-2	40	324	499	[00271:Methionine metabolism][00450:Selenoamino acid metabolism]
HLCDTotal.seq.Contig199		Q6JX04	586	harsha_cont_siglets_may-19_vitis_1147.xml	[GO:0004568][GO:0005975][GO:0006032][GO:0009613][GO:0016787][GO:0016798][GO:0016998]	[3.2.1.14]	Q6JX04 (Q6JX04) Chitinase-like protein (EC 3.2.1.14)	gnl|BL_ORD_ID|468391	318	1	99	198.749	3.19658e-50		179	277	88	1	95	1	286	582	504	[00530:Aminosugars metabolism]
HLCDTotal.seq.Contig2		Q9LQZ3	417	harsha_cont_siglets_may-19_vitis_950.xml	[GO:0016020]		Q9LQZ3 (Q9LQZ3) F10A5.28	gnl|BL_ORD_ID|497865	355	1	46	76.6406	5.68679e-14	3	193	238	35	1	40	-3	278	415	187
HLCDTotal.seq.Contig20		O49855	237	harsha_cont_siglets_may-19_vitis_968.xml	[GO:0003993]	[3.1.3.2]	O49855 (O49855) Acid phosphatase	gnl|BL_ORD_ID|443336	264	1	51	89.3521	1.07026e-17		214	264	37	1	46	-1	85	237	220	[00361:gamma-Hexachlorocyclohexane degradation][00740:Riboflavin metabolism]
HLCDTotal.seq.Contig200		Q9SJH9	428	harsha_cont_siglets_may-19_vitis_1148.xml	[GO:0016021]		Q9SJH9 (Q9SJH9) Expressed protein (Hypothetical protein At2g42770; F7D19.23) (Hypothetical protein At2g42770)	gnl|BL_ORD_ID|503723	232	1	140	165.236	1.19448e-40		42	179	93	1	115	-2	2	421	417
HLCDTotal.seq.Contig201		P14009	595	harsha_cont_siglets_may-19_vitis_1149.xml	[GO:0016021]		14KD_DAUCA (P14009) 14 kDa proline-rich protein DC2.15 precursor	gnl|BL_ORD_ID|114	137	1	136	106.301	2.24216e-22	4	1	136	74	1	100	3	36	431	264
HLCDTotal.seq.Contig202		P14009	621	harsha_cont_siglets_may-19_vitis_1150.xml	[GO:0016021]		14KD_DAUCA (P14009) 14 kDa proline-rich protein DC2.15 precursor	gnl|BL_ORD_ID|114	137	1	136	105.531	4.18373e-22	4	1	136	74	1	99	3	36	431	262
HLCDTotal.seq.Contig203		Q7XUQ5	129	harsha_cont_siglets_may-19_vitis_1151.xml	[GO:0004553][GO:0005975]		Q7XUQ5 (Q7XUQ5) OSJNBb0011N17.7 protein	gnl|BL_ORD_ID|481580	555	1	42	61.6178	2.68786e-09		161	202	26	1	35	-3	2	127	148
HLCDTotal.seq.Contig205		Q6J1J4	158	harsha_cont_siglets_may-19_vitis_1153.xml			Q6J1J4 (Q6J1J4) Putative SNARE protein	gnl|BL_ORD_ID|467995	199	1	31	59.3066	1.29289e-08		1	31	26	1	30	-2	2	94	142
HLCDTotal.seq.Contig206		Q94AP3	108	harsha_cont_siglets_may-19_vitis_1154.xml	[GO:0016020]		Q94AP3 (Q94AP3) Putative nodulin	gnl|BL_ORD_ID|458389	389	1	35	62.3882	1.60975e-09		131	165	28	1	34	2	2	106	150
HLCDTotal.seq.Contig209		P14009	597	harsha_cont_siglets_may-19_vitis_1157.xml	[GO:0016021]		14KD_DAUCA (P14009) 14 kDa proline-rich protein DC2.15 precursor	gnl|BL_ORD_ID|114	137	1	136	90.1225	1.68334e-17	4	1	136	73	1	99	3	36	431	222
HLCDTotal.seq.Contig21		Q8GV53	406	harsha_cont_siglets_may-19_vitis_969.xml	[GO:0009654][GO:0015979][GO:0042651]		Q8GV53 (Q8GV53) Photosystem II 10 kDa protein	gnl|BL_ORD_ID|486826	139	1	109	177.178	3.14571e-44		1	109	87	1	94	-2	1	327	448
HLCDTotal.seq.Contig212		P82353	217	harsha_cont_siglets_may-19_vitis_1160.xml	[GO:0006810][GO:0008289]		NLT2_PRUAR (P82353) Nonspecific lipid-transfer protein 2 (LTP 2)	gnl|BL_ORD_ID|76948	68	1	30	50.8322	4.32074e-06		39	68	19	1	26	3	21	110	120
HLCDTotal.seq.Contig214		Q39511	464	harsha_cont_siglets_may-19_vitis_1162.xml	[GO:0046872]		MT1_CASGL (Q39511) Metallothionein-like protein 1 (MT-1)	gnl|BL_ORD_ID|72096	71	1	58	70.0922	9.39615e-12		21	71	36	1	40	-3	289	462	170
HLCDTotal.seq.Contig215		Q7F2F1	233	harsha_cont_siglets_may-19_vitis_1163.xml	[GO:0016788]		Q7F2F1 (Q7F2F1) P0402A09.15 protein (P0455C04.9 protein)	gnl|BL_ORD_ID|510302	593	1	55	71.2478	3.02659e-12	1	539	593	34	1	43	2	2	163	173
HLCDTotal.seq.Contig219		Q653H4	554	harsha_cont_siglets_may-19_vitis_1167.xml	[GO:0006810][GO:0006869][GO:0008289]		Q653H4 (Q653H4) Hypothetical protein P0623A10.9-1 (Hypothetical protein P0009H10.51-1)	gnl|BL_ORD_ID|509723	125	1	71	86.2705	2.05441e-16	1	32	102	37	1	53	-1	345	554	212
HLCDTotal.seq.Contig221		Q6UQE4	383	harsha_cont_siglets_may-19_vitis_1169.xml	[GO:0005509]		Q6UQE4 (Q6UQE4) Calmodulin 8 (Calmodulin 4) (Fragment)	gnl|BL_ORD_ID|471740	150	1	115	229.95	4.21245e-60		35	149	115	1	115	-1	39	383	585
HLCDTotal.seq.Contig222		Q9SA23	434	harsha_cont_siglets_may-19_vitis_1170.xml	[GO:0005794][GO:0006810][GO:0015031][GO:0016021]		SY51_ARATH (Q9SA23) Syntaxin 51 (AtSYP51)	gnl|BL_ORD_ID|119904	232	1	143	171.785	1.26483e-42		14	155	101	1	121	-3	1	429	434
HLCDTotal.seq.Contig224		Q67J27	465	harsha_cont_siglets_may-19_vitis_1172.xml	[GO:0005509]		Q67J27 (Q67J27) Hypothetical protein OSJNBa0054F02.1 (Hypothetical protein B1045B05.23)	gnl|BL_ORD_ID|463826	105	1	73	50.0618	1.00622e-05	4	21	93	26	1	40	1	133	339	118
HLCDTotal.seq.Contig227		Q6S7R7	278	harsha_cont_siglets_may-19_vitis_1175.xml	[GO:0003954][GO:0016491]	[1.6.99.3]	Q6S7R7 (Q6S7R7) Putative gamma carbonic anhydrase (Mitochondrial NADH:ubiquinone oxidoreductase 32 kDa subunit) (EC 1.6.5.3) (EC 1.6.99.3)	gnl|BL_ORD_ID|470940	312	1	87	98.9821	1.28524e-20		187	273	47	1	63	1	1	261	245	[00190:Oxidative phosphorylation]
HLCDTotal.seq.Contig229		Q6R2U4	672	harsha_cont_siglets_may-19_vitis_1177.xml	[GO:0005509]		Q6R2U4 (Q6R2U4) Calmodulin	gnl|BL_ORD_ID|470439	148	1	136	204.912	5.95148e-52		13	148	105	1	113	-1	265	672	520
HLCDTotal.seq.Contig23		P48347	202	harsha_cont_siglets_may-19_vitis_971.xml	[GO:0019904]		143A_ARATH (P48347) 14-3-3-like protein GF14 epsilon (General regulatory factor 10)	gnl|BL_ORD_ID|63	254	1	36	55.8398	1.36586e-07	1	219	254	29	1	31	-1	98	202	133
HLCDTotal.seq.Contig232		Q84M75	287	harsha_cont_siglets_may-19_vitis_1180.xml			Q84M75 (Q84M75) Hypothetical protein OSJNBa0059G06.6	gnl|BL_ORD_ID|483583	473	1	98	48.1358	2.57329e-05	3	334	430	27	1	53	-2	2	286	113
HLCDTotal.seq.Contig233		Q67J27	515	harsha_cont_siglets_may-19_vitis_1181.xml	[GO:0005509]		Q67J27 (Q67J27) Hypothetical protein OSJNBa0054F02.1 (Hypothetical protein B1045B05.23)	gnl|BL_ORD_ID|463826	105	1	66	51.6026	4.65277e-06		28	93	23	1	40	1	136	333	122
HLCDTotal.seq.Contig236	[4.2.1.11]	P42896	426	harsha_cont_siglets_may-19_vitis_1184.xml	[GO:0000015][GO:0000287][GO:0004634][GO:0006096][GO:0016829]	[4.2.1.11]	ENO_RICCO (P42896) Enolase (EC 4.2.1.11) (2-phosphoglycerate dehydratase) (2-phospho-D-glycerate hydro-lyase)	gnl|BL_ORD_ID|34027	445	1	28	55.8398	1.02516e-07		418	445	26	1	27	3	3	86	133	[00010:Glycolysis / Gluconeogenesis][00400:Phenylalanine, tyrosine and tryptophan biosynthesis]
HLCDTotal.seq.Contig237		Q9M4H3	482	harsha_cont_siglets_may-19_vitis_1185.xml	[GO:0046872]		Q9M4H3 (Q9M4H3) Putative metallothionein-like protein	gnl|BL_ORD_ID|500041	65	1	65	140.584	6.46963e-33		1	65	62	1	62	1	67	261	353
HLCDTotal.seq.Contig238		Q01197	165	harsha_cont_siglets_may-19_vitis_1186.xml	[GO:0005618]		E6_GOSHI (Q01197) Protein E6	gnl|BL_ORD_ID|31848	238	1	26	48.521	2.26765e-05		169	194	19	1	24	-3	11	88	114
HLCDTotal.seq.Contig24		Q9LD28	380	harsha_cont_siglets_may-19_vitis_972.xml	[GO:0000786][GO:0003677][GO:0005634][GO:0005694][GO:0006334][GO:0007001]		Q9LD28 (Q9LD28) Histone H2A	gnl|BL_ORD_ID|495727	130	1	55	108.997	1.08824e-23		65	119	54	1	54	2	2	166	271
HLCDTotal.seq.Contig240		P19177	532	harsha_cont_siglets_may-19_vitis_1188.xml	[GO:0000786][GO:0003677][GO:0005634][GO:0005694][GO:0006334][GO:0007001]		H2A_PETCR (P19177) Histone H2A	gnl|BL_ORD_ID|47741	149	1	116	117.087	9.80849e-26	1	33	148	70	1	78	-2	187	531	292
HLCDTotal.seq.Contig241		Q84RR6	261	harsha_cont_siglets_may-19_vitis_1189.xml	[GO:0003779][GO:0005856][GO:0007010][GO:0015629][GO:0030036]		Q84RR6 (Q84RR6) Profilin	gnl|BL_ORD_ID|484297	131	1	71	138.658	1.49567e-32		1	71	61	1	67	-3	2	214	348
HLCDTotal.seq.Contig243		Q9S7R3	648	harsha_cont_siglets_may-19_vitis_1191.xml	[GO:0009573][GO:0015977][GO:0016984]	[4.1.1.39]	Q9S7R3 (Q9S7R3) 177 protein (Expressed protein) (Hypothetical protein At2g42610)	gnl|BL_ORD_ID|501654	177	1	132	226.868	1.37108e-58	10	44	175	106	1	114	-2	282	647	577	[00630:Glyoxylate and dicarboxylate metabolism][00710:Carbon fixation]
HLCDTotal.seq.Contig244		Q850K8	242	harsha_cont_siglets_may-19_vitis_1192.xml	[GO:0006810][GO:0006869][GO:0008289]		Q850K8 (Q850K8) Nonspecific lipid transfer protein 1	gnl|BL_ORD_ID|485807	119	1	21	48.521	2.07909e-05		99	119	21	1	21	3	9	71	114
HLCDTotal.seq.Contig245		Q6VEV1	589	harsha_cont_siglets_may-19_vitis_1193.xml	[GO:0003735]		Q6VEV1 (Q6VEV1) 40S ribosomal protein S25 (Fragment)	gnl|BL_ORD_ID|472160	94	1	71	120.939	8.57938e-27		23	93	62	1	65	-1	215	427	302
HLCDTotal.seq.Contig246		Q9CQ45	364	harsha_cont_siglets_may-19_vitis_1194.xml	[GO:0005615]		SPUF_MOUSE (Q9CQ45) SPUF protein precursor (Secreted protein of unknown function)	gnl|BL_ORD_ID|117936	171	1	89	83.5741	5.01828e-16	1	47	135	42	1	61	-1	2	265	205
HLCDTotal.seq.Contig25		Q6Z3T3	346	harsha_cont_siglets_may-19_vitis_973.xml	[GO:0003735][GO:0005622][GO:0005840][GO:0006412]	[3.6.5.3]	Q6Z3T3 (Q6Z3T3) Putative 60S ribosomal protein L31	gnl|BL_ORD_ID|473937	122	1	103	155.221	1.39014e-37		20	122	93	1	98	3	3	311	391
HLCDTotal.seq.Contig250		Q9FS43	255	harsha_cont_siglets_may-19_vitis_1198.xml	[GO:0006952][GO:0009607]		Q9FS43 (Q9FS43) Pathogenesis-related protein 10	gnl|BL_ORD_ID|494238	158	1	37	80.4925	4.86823e-15		122	158	37	1	37	3	3	113	197
HLCDTotal.seq.Contig251		Q71F43	75	harsha_cont_siglets_may-19_vitis_1199.xml	[GO:0003743][GO:0006413]		Q71F43 (Q71F43) Eukaryotic translation initiation factor 5A isoform IX (Fragment)	gnl|BL_ORD_ID|476006	88	1	25	49.2914	1.45698e-05		18	42	23	1	24	-1	1	75	116
HLCDTotal.seq.Contig252		O04720	348	harsha_cont_siglets_may-19_vitis_1200.xml	[GO:0004866][GO:0004869]		O04720 (O04720) Cysteine proteinase inhibitor	gnl|BL_ORD_ID|441005	245	1	101	132.88	7.35905e-31		45	145	67	1	86	-2	6	308	333
HLCDTotal.seq.Contig256		Q93X22	405	harsha_cont_siglets_may-19_vitis_1204.xml	[GO:0046872]		Q93X22 (Q93X22) Metallothionein-like protein	gnl|BL_ORD_ID|456135	77	1	49	94.7449	2.05323e-19		28	76	40	1	43	-2	249	395	234
HLCDTotal.seq.Contig257		Q8IQN5	691	harsha_cont_siglets_may-19_vitis_1205.xml	[GO:0006029][GO:0030178]		Q8IQN5 (Q8IQN5) CG13076-PB	gnl|BL_ORD_ID|238832	693	1	178	54.6842	1.05158e-06	21	204	372	46	1	83	-3	219	689	130
HLCDTotal.seq.Contig258		Q9M7B0	255	harsha_cont_siglets_may-19_vitis_1206.xml	[GO:0005215][GO:0006810][GO:0015288][GO:0016020][GO:0016021][GO:0019867]		Q9M7B0 (Q9M7B0) Putative aquaporin PIP2-2	gnl|BL_ORD_ID|500857	279	1	84	177.178	3.82171e-44		176	259	84	1	84	3	3	254	448
HLCDTotal.seq.Contig259		Q9FS43	448	harsha_cont_siglets_may-19_vitis_1207.xml	[GO:0006952][GO:0009607]		Q9FS43 (Q9FS43) Pathogenesis-related protein 10	gnl|BL_ORD_ID|494238	158	1	120	191.43	2.47425e-48		1	120	92	1	104	1	88	447	485
HLCDTotal.seq.Contig263		Q653H4	239	harsha_cont_siglets_may-19_vitis_1211.xml	[GO:0006810][GO:0006869][GO:0008289]		Q653H4 (Q653H4) Hypothetical protein P0623A10.9-1 (Hypothetical protein P0009H10.51-1)	gnl|BL_ORD_ID|509723	125	1	79	85.5001	1.5401e-16	1	32	110	37	1	54	-1	6	239	210
HLCDTotal.seq.Contig266		P51823	377	harsha_cont_siglets_may-19_vitis_1214.xml	[GO:0005525][GO:0005794][GO:0007264][GO:0015031]		ARF_ORYSA (P51823) ADP-ribosylation factor	gnl|BL_ORD_ID|6542	180	1	27	59.6918	7.60278e-09		154	180	27	1	27	3	3	83	143
HLCDTotal.seq.Contig267		Q9SUU5	531	harsha_cont_siglets_may-19_vitis_1215.xml	[GO:0006118][GO:0006122][GO:0008121]	[1.10.2.2]	Q9SUU5 (Q9SUU5) Ubiquinol-cytochrome c reductase-like protein (AT4g32470/F8B4_170) (AT4g32470)	gnl|BL_ORD_ID|505572	122	1	122	172.17	2.56924e-42		1	122	96	1	109	1	58	423	435	[00190:Oxidative phosphorylation]
HLCDTotal.seq.Contig268		O04287	460	harsha_cont_siglets_may-19_vitis_1216.xml	[GO:0006457]		O04287 (O04287) Immunophilin	gnl|BL_ORD_ID|440817	112	1	95	185.267	1.96486e-46		18	112	84	1	88	-2	175	459	469
HLCDTotal.seq.Contig27		Q9FS43	268	harsha_cont_siglets_may-19_vitis_975.xml	[GO:0006952][GO:0009607]		Q9FS43 (Q9FS43) Pathogenesis-related protein 10	gnl|BL_ORD_ID|494238	158	1	34	73.559	5.86679e-13		125	158	34	1	34	3	9	110	179
HLCDTotal.seq.Contig270		Q7Y052	654	harsha_cont_siglets_may-19_vitis_1218.xml	[GO:0005509]		Q7Y052 (Q7Y052) Calmodulin	gnl|BL_ORD_ID|482518	149	1	149	296.59	1.41708e-79		1	149	148	1	149	3	99	545	758
HLCDTotal.seq.Contig271		P49098	579	harsha_cont_siglets_may-19_vitis_1219.xml	[GO:0005792][GO:0006118][GO:0016021]		CYB5_TOBAC (P49098) Cytochrome b5	gnl|BL_ORD_ID|24116	136	1	141	128.257	5.16972e-29	2	6	134	66	1	91	3	39	455	321
HLCDTotal.seq.Contig275		Q9M4H3	364	harsha_cont_siglets_may-19_vitis_1223.xml	[GO:0046872]		Q9M4H3 (Q9M4H3) Putative metallothionein-like protein	gnl|BL_ORD_ID|500041	65	1	65	102.064	1.36344e-21		1	65	48	1	50	-3	87	281	253
HLCDTotal.seq.Contig276		Q9FS43	180	harsha_cont_siglets_may-19_vitis_1224.xml	[GO:0006952][GO:0009607]		Q9FS43 (Q9FS43) Pathogenesis-related protein 10	gnl|BL_ORD_ID|494238	158	1	57	114.775	2.53534e-25		64	120	53	1	56	3	9	179	286
HLCDTotal.seq.Contig277		Q93X22	409	harsha_cont_siglets_may-19_vitis_1225.xml	[GO:0046872]		Q93X22 (Q93X22) Metallothionein-like protein	gnl|BL_ORD_ID|456135	77	1	52	95.5153	1.19854e-19		27	76	42	1	46	-3	252	407	236
HLCDTotal.seq.Contig279		Q6ATC1	422	harsha_cont_siglets_may-19_vitis_1227.xml	[GO:0006810][GO:0006869][GO:0008289]		Q6ATC1 (Q6ATC1) Hypothetical protein OSJNBa0034O12.7	gnl|BL_ORD_ID|510264	117	1	100	144.821	1.6855e-34		18	117	66	1	78	3	81	380	364
HLCDTotal.seq.Contig28		Q9FS43	376	harsha_cont_siglets_may-19_vitis_976.xml	[GO:0006952][GO:0009607]		Q9FS43 (Q9FS43) Pathogenesis-related protein 10	gnl|BL_ORD_ID|494238	158	1	120	195.667	8.91408e-50		1	120	94	1	106	-1	2	361	496
HLCDTotal.seq.Contig281		Q93X22	406	harsha_cont_siglets_may-19_vitis_1229.xml	[GO:0046872]		Q93X22 (Q93X22) Metallothionein-like protein	gnl|BL_ORD_ID|456135	77	1	52	88.9669	1.12664e-17		27	76	40	1	44	-3	249	404	219
HLCDTotal.seq.Contig283		Q8GV53	377	harsha_cont_siglets_may-19_vitis_1231.xml	[GO:0009654][GO:0015979][GO:0042651]		Q8GV53 (Q8GV53) Photosystem II 10 kDa protein	gnl|BL_ORD_ID|486826	139	1	109	145.976	8.06655e-35		1	109	86	1	94	-3	1	327	367
HLCDTotal.seq.Contig284		Q6L500	380	harsha_cont_siglets_may-19_vitis_1232.xml	[GO:0000786][GO:0003677][GO:0005634][GO:0005694][GO:0006334][GO:0007001]		Q6L500 (Q6L500) Putative histone H2A	gnl|BL_ORD_ID|469276	163	1	32	59.3066	8.00088e-12		70	101	29	1	30	3	3	98	142
HLCDTotal.seq.Contig285		P12330	334	harsha_cont_siglets_may-19_vitis_1233.xml	[GO:0009507][GO:0009522][GO:0009523][GO:0009579][GO:0009765][GO:0015979][GO:0016020][GO:0016021]		CB21_ORYSA (P12330) Chlorophyll a-b binding protein 1, chloroplast precursor (LHCII type I CAB-1) (LHCP)	gnl|BL_ORD_ID|14478	266	1	26	43.1282	4.16861e-10		191	216	20	1	22	-1	254	331	100
HLCDTotal.seq.Contig288		P93212	180	harsha_cont_siglets_may-19_vitis_1236.xml	[GO:0019904]		1437_LYCES (P93212) 14-3-3 protein 7	gnl|BL_ORD_ID|58	252	1	60	117.472	3.91147e-26		159	218	57	1	59	-1	1	180	293
HLCDTotal.seq.Contig289		Q41424	289	harsha_cont_siglets_may-19_vitis_1237.xml	[GO:0009507][GO:0009579][GO:0009765][GO:0015979][GO:0016020][GO:0018298]		Q41424 (Q41424) Chlorophyll a/b binding protein	gnl|BL_ORD_ID|462102	265	1	76	159.844	6.06831e-39		190	265	76	1	76	-2	61	288	403
HLCDTotal.seq.Contig292		Q9M3V8	184	harsha_cont_siglets_may-19_vitis_1240.xml	[GO:0003735][GO:0005622][GO:0005840][GO:0006412]	[3.6.5.3]	RS6_ASPOF (Q9M3V8) 40S ribosomal protein S6	gnl|BL_ORD_ID|111342	251	1	60	111.694	2.13932e-24		153	212	55	1	57	-1	2	181	278
HLCDTotal.seq.Contig293		Q8VWT1	291	harsha_cont_siglets_may-19_vitis_1241.xml	[GO:0003677][GO:0006355]		Q8VWT1 (Q8VWT1) HMG-domain containing protein (Fragment)	gnl|BL_ORD_ID|453822	106	1	65	57.7658	3.23573e-08	1	1	63	46	1	50	-3	2	193	138
HLCDTotal.seq.Contig298		P46290	398	harsha_cont_siglets_may-19_vitis_1246.xml	[GO:0003735][GO:0005622][GO:0005840][GO:0006412]	[3.6.5.3]	RL31_NICGU (P46290) 60S ribosomal protein L31	gnl|BL_ORD_ID|103112	120	1	103	152.14	1.09299e-36		18	120	95	1	99	-3	88	396	383
HLCDTotal.seq.Contig299		P22179	219	harsha_cont_siglets_may-19_vitis_1247.xml	[GO:0009507][GO:0009522][GO:0009538][GO:0015979][GO:0016021]		PSAH_SPIOL (P22179) Photosystem I reaction center subunit VI, chloroplast precursor (PSI-H) (Light-harvesting complex I 11 kDa protein)	gnl|BL_ORD_ID|91328	144	1	56	84.7297	2.69094e-16		1	56	41	1	49	3	51	218	208
HLCDTotal.seq.Contig30		Q7Y079	294	harsha_cont_siglets_may-19_vitis_978.xml	[GO:0015671]		Q7Y079 (Q7Y079) 2-on-2 hemoglobin	gnl|BL_ORD_ID|482542	169	1	76	138.658	1.43705e-32		1	76	65	1	71	-3	17	244	348
HLCDTotal.seq.Contig300		P22179	194	harsha_cont_siglets_may-19_vitis_1248.xml	[GO:0009507][GO:0009522][GO:0009538][GO:0015979][GO:0016021]		PSAH_SPIOL (P22179) Photosystem I reaction center subunit VI, chloroplast precursor (PSI-H) (Light-harvesting complex I 11 kDa protein)	gnl|BL_ORD_ID|91328	144	1	41	58.151	2.77041e-08		10	50	26	1	35	2	71	193	139
HLCDTotal.seq.Contig301		P40619	480	harsha_cont_siglets_may-19_vitis_1249.xml	[GO:0000785][GO:0003677][GO:0005634][GO:0006355]		HMGL_IPONI (P40619) HMG1/2-like protein	gnl|BL_ORD_ID|52071	144	1	74	116.316	1.27939e-25		55	126	57	1	65	-3	257	478	290
HLCDTotal.seq.Contig302		O22823	189	harsha_cont_siglets_may-19_vitis_1250.xml	[GO:0005634][GO:0005732][GO:0006397][GO:0008248][GO:0030529]		O22823 (O22823) Putative small nuclear ribonucleoprotein polypeptide F (At2g43810)	gnl|BL_ORD_ID|441599	91	1	57	97.0561	5.41733e-20	1	1	57	50	1	51	3	21	188	240
HLCDTotal.seq.Contig307		Q9XF89	264	harsha_cont_siglets_may-19_vitis_1255.xml	[GO:0009507][GO:0009522][GO:0009523][GO:0009579][GO:0009765][GO:0015979][GO:0016020][GO:0016021]		CB26_ARATH (Q9XF89) Chlorophyll a-b binding protein CP26, chloroplast precursor (Light-harvesting complex II protein 5) (LHCB5) (LHCIIc)	gnl|BL_ORD_ID|14519	280	1	61	120.553	4.19998e-27		220	280	60	1	60	3	39	221	301
HLCDTotal.seq.Contig308		O82528	408	harsha_cont_siglets_may-19_vitis_1256.xml	[GO:0003735][GO:0005622][GO:0005840][GO:0006412]	[3.6.5.3]	RL15_PETHY (O82528) 60S ribosomal protein L15	gnl|BL_ORD_ID|101409	204	1	62	127.102	2.22723e-48		1	62	59	1	60	-2	171	356	318
HLCDTotal.seq.Contig319		P13869	495	harsha_cont_siglets_may-19_vitis_1267.xml	[GO:0009507][GO:0009522][GO:0009579][GO:0009765][GO:0015979][GO:0016020][GO:0016021]		CB12_PETHY (P13869) Chlorophyll a-b binding protein, chloroplast precursor (LHCI type II CAB)	gnl|BL_ORD_ID|14457	270	1	110	233.417	7.75844e-61		161	270	107	1	108	2	2	331	594
HLCDTotal.seq.Contig32		Q9XEW5	520	harsha_cont_siglets_may-19_vitis_980.xml	[GO:0019904]		Q9XEW5 (Q9XEW5) 14-3-3 protein	gnl|BL_ORD_ID|506893	260	1	126	232.261	1.95707e-60		133	258	114	1	122	-3	126	503	591
HLCDTotal.seq.Contig320	[4.1.1.39]	Q43746	403	harsha_cont_siglets_may-19_vitis_1268.xml	[GO:0004497][GO:0009573][GO:0009853][GO:0015977][GO:0015979][GO:0016491][GO:0016829][GO:0016984]	[1.14.14.1][4.1.1.39]	Q43746 (Q43746) Ribulose-bisphosphate carboxylase (Ribulose-1,5-bisphosphate carboxylase /oxygenase, small subunit) precursor (EC 4.1.1.39)	gnl|BL_ORD_ID|463430	181	1	54	103.219	5.79767e-22		122	175	45	1	50	3	3	164	256	[00630:Glyoxylate and dicarboxylate metabolism][00710:Carbon fixation][00071:Fatty acid metabolism][00361:gamma-Hexachlorocyclohexane degradation][00380:Tryptophan metabolism]
HLCDTotal.seq.Contig324		Q41038	327	harsha_cont_siglets_may-19_vitis_1272.xml	[GO:0009507][GO:0009579][GO:0009765][GO:0015979][GO:0016020][GO:0018298]		Q41038 (Q41038) Type II chlorophyll a/b binding protein from photosystem I precursor	gnl|BL_ORD_ID|461898	269	1	45	92.4337	1.13287e-18		225	269	43	1	43	2	29	163	228
HLCDTotal.seq.Contig325		Q7X8D0	444	harsha_cont_siglets_may-19_vitis_1273.xml	[GO:0003735][GO:0005622][GO:0005840][GO:0006412][GO:0015934][GO:0030528][GO:0030529]	[3.6.5.3]	Q7X8D0 (Q7X8D0) OSJNBa0035M09.3 protein (OSJNBb0015N08.13 protein)	gnl|BL_ORD_ID|478566	250	1	61	104.76	1.87325e-22		190	250	59	1	60	2	38	220	260
HLCDTotal.seq.Contig327		Q946Y1	133	harsha_cont_siglets_may-19_vitis_1275.xml	[GO:0016740]		Q946Y1 (Q946Y1) Ceramide glucosyltransferase	gnl|BL_ORD_ID|457799	520	1	43	66.6254	8.32974e-11		371	413	33	1	35	-3	3	131	161
HLCDTotal.seq.Contig334		Q9ZST9	388	harsha_cont_siglets_may-19_vitis_1282.xml	[GO:0006886][GO:0009706][GO:0015450]		Q9ZST9 (Q9ZST9) Tic22	gnl|BL_ORD_ID|508681	252	1	35	54.6842	2.41537e-07		216	250	23	1	27	-1	278	382	130
HLCDTotal.seq.Contig337		Q8H2U3	465	harsha_cont_siglets_may-19_vitis_1285.xml	[GO:0003746][GO:0005853][GO:0006412][GO:0006414]	[3.6.5.3]	Q8H2U3 (Q8H2U3) Putative translation elongation factor eEF-1 beta' chain	gnl|BL_ORD_ID|488186	224	1	59	81.2629	4.07575e-15		166	224	50	1	54	1	22	198	199
HLCDTotal.seq.Contig347		Q9FUL4	224	harsha_cont_siglets_may-19_vitis_1295.xml	[GO:0003735][GO:0005622][GO:0005840][GO:0006412]	[3.6.5.3]	RL24_PRUAV (Q9FUL4) 60S ribosomal protein L24	gnl|BL_ORD_ID|102395	186	1	40	83.9593	4.55889e-16		1	40	39	1	40	-2	2	121	206
HLCDTotal.seq.Contig348		P09756	346	harsha_cont_siglets_may-19_vitis_1296.xml	[GO:0009507][GO:0009522][GO:0009523][GO:0009579][GO:0009765][GO:0015979][GO:0016020][GO:0016021]		CB23_SOYBN (P09756) Chlorophyll a-b binding protein 3, chloroplast precursor (LHCII type I CAB-3) (LHCP)	gnl|BL_ORD_ID|14507	263	1	72	150.599	3.42404e-36		188	259	71	1	72	-3	129	344	379
HLCDTotal.seq.Contig35		Q9ZRV1	442	harsha_cont_siglets_may-19_vitis_983.xml	[GO:0004553][GO:0005618][GO:0005975][GO:0016740][GO:0048046]		Q9ZRV1 (Q9ZRV1) Xyloglucan endotransglycosylase 1	gnl|BL_ORD_ID|508425	292	1	113	158.303	1.43416e-38	2	177	288	79	1	94	3	9	341	399
HLCDTotal.seq.Contig350		P32869	277	harsha_cont_siglets_may-19_vitis_1298.xml	[GO:0009507][GO:0009522][GO:0009538][GO:0009579][GO:0015979][GO:0016020]		PSAD_CUCSA (P32869) Photosystem I reaction center subunit II, chloroplast precursor (Photosystem I 20 kDa subunit) (PSI-D) (PS I subunit 5)	gnl|BL_ORD_ID|91256	207	1	45	92.4337	1.20733e-18		163	207	42	1	44	-3	141	275	228
HLCDTotal.seq.Contig351		Q41424	344	harsha_cont_siglets_may-19_vitis_1299.xml	[GO:0009507][GO:0009579][GO:0009765][GO:0015979][GO:0016020][GO:0018298]		Q41424 (Q41424) Chlorophyll a/b binding protein	gnl|BL_ORD_ID|462102	265	1	76	156.762	4.77786e-38		190	265	75	1	75	-3	115	342	395
HLCDTotal.seq.Contig353		Q946Y1	213	harsha_cont_siglets_may-19_vitis_1301.xml	[GO:0016740]		Q946Y1 (Q946Y1) Ceramide glucosyltransferase	gnl|BL_ORD_ID|457799	520	1	70	96.6709	6.88947e-20		371	440	54	1	58	-3	2	211	239
HLCDTotal.seq.Contig354		P32869	241	harsha_cont_siglets_may-19_vitis_1302.xml	[GO:0009507][GO:0009522][GO:0009538][GO:0009579][GO:0015979][GO:0016020]		PSAD_CUCSA (P32869) Photosystem I reaction center subunit II, chloroplast precursor (Photosystem I 20 kDa subunit) (PSI-D) (PS I subunit 5)	gnl|BL_ORD_ID|91256	207	1	45	92.4337	1.25988e-18		163	207	42	1	44	3	3	137	228
HLCDTotal.seq.Contig355		O22669	324	harsha_cont_siglets_may-19_vitis_1303.xml	[GO:0009507][GO:0009579][GO:0009765][GO:0015979][GO:0016020][GO:0018298]		O22669 (O22669) Chlorophyll a/b binding protein of LHCII type I precursor	gnl|BL_ORD_ID|441543	266	1	72	146.362	6.63636e-35		191	262	69	1	71	-3	107	322	368
HLCDTotal.seq.Contig357		O64448	313	harsha_cont_siglets_may-19_vitis_1305.xml	[GO:0009507][GO:0009579][GO:0009765][GO:0015979][GO:0016020][GO:0018298]		O64448 (O64448) Light harvesting chlorophyll a/b-binding protein precursor	gnl|BL_ORD_ID|443516	267	1	45	90.5077	1.33734e-29		192	236	44	1	44	-3	177	311	223
HLCDTotal.seq.Contig359		P32869	261	harsha_cont_siglets_may-19_vitis_1307.xml	[GO:0009507][GO:0009522][GO:0009538][GO:0009579][GO:0015979][GO:0016020]		PSAD_CUCSA (P32869) Photosystem I reaction center subunit II, chloroplast precursor (Photosystem I 20 kDa subunit) (PSI-D) (PS I subunit 5)	gnl|BL_ORD_ID|91256	207	1	45	92.4337	1.22923e-18		163	207	42	1	44	3	3	137	228
HLCDTotal.seq.Contig365		P93788	436	harsha_cont_siglets_may-19_vitis_1313.xml	[GO:0005886][GO:0006810][GO:0007267][GO:0048032]		REMO_SOLTU (P93788) Remorin (pp34)	gnl|BL_ORD_ID|98810	198	1	60	107.457	2.92948e-23		139	198	51	1	58	-3	255	434	267
HLCDTotal.seq.Contig366		Q8GV53	403	harsha_cont_siglets_may-19_vitis_1314.xml	[GO:0009654][GO:0015979][GO:0042651]		Q8GV53 (Q8GV53) Photosystem II 10 kDa protein	gnl|BL_ORD_ID|486826	139	1	109	177.563	2.41894e-44		1	109	87	1	95	-2	1	327	449
HLCDTotal.seq.Contig367		O82425	282	harsha_cont_siglets_may-19_vitis_1315.xml	[GO:0009507][GO:0009579][GO:0009765][GO:0015979][GO:0016020][GO:0018298]		O82425 (O82425) Light harvesting chlorophyll A/B binding protein	gnl|BL_ORD_ID|445536	265	1	56	94.7449	2.41503e-19		1	56	52	1	55	3	114	281	234
HLCDTotal.seq.Contig368		Q8GV53	401	harsha_cont_siglets_may-19_vitis_1316.xml	[GO:0009654][GO:0015979][GO:0042651]		Q8GV53 (Q8GV53) Photosystem II 10 kDa protein	gnl|BL_ORD_ID|486826	139	1	109	177.563	2.41894e-44		1	109	87	1	95	-3	1	327	449
HLCDTotal.seq.Contig372		O64447	249	harsha_cont_siglets_may-19_vitis_1320.xml	[GO:0009507][GO:0009579][GO:0009765][GO:0015979][GO:0016020][GO:0018298]		O64447 (O64447) Light harvesting chlorophyll a/b-binding protein precursor	gnl|BL_ORD_ID|443515	266	1	51	108.227	2.19561e-23		212	262	51	1	51	1	4	156	269
HLCDTotal.seq.Contig373		Q8VYW9	166	harsha_cont_siglets_may-19_vitis_1321.xml	[GO:0008152][GO:0008483][GO:0016740]		Q8VYW9 (Q8VYW9) Aminotransferase 1	gnl|BL_ORD_ID|454309	401	1	43	78.1814	2.67249e-14		356	398	37	1	40	3	36	164	191
HLCDTotal.seq.Contig374		Q8GV53	409	harsha_cont_siglets_may-19_vitis_1322.xml	[GO:0009654][GO:0015979][GO:0042651]		Q8GV53 (Q8GV53) Photosystem II 10 kDa protein	gnl|BL_ORD_ID|486826	139	1	109	145.976	7.73277e-35		1	109	86	1	94	-2	1	327	367
HLCDTotal.seq.Contig375		Q41424	290	harsha_cont_siglets_may-19_vitis_1323.xml	[GO:0009507][GO:0009579][GO:0009765][GO:0015979][GO:0016020][GO:0018298]		Q41424 (Q41424) Chlorophyll a/b binding protein	gnl|BL_ORD_ID|462102	265	1	76	159.844	6.04597e-39		190	265	76	1	76	-3	61	288	403
HLCDTotal.seq.Contig376		O64448	260	harsha_cont_siglets_may-19_vitis_1324.xml	[GO:0009507][GO:0009579][GO:0009765][GO:0015979][GO:0016020][GO:0018298]		O64448 (O64448) Light harvesting chlorophyll a/b-binding protein precursor	gnl|BL_ORD_ID|443516	267	1	76	154.451	2.63399e-37		192	267	74	1	74	-3	31	258	389
HLCDTotal.seq.Contig377		P12331	267	harsha_cont_siglets_may-19_vitis_1325.xml	[GO:0009507][GO:0009522][GO:0009523][GO:0009579][GO:0009765][GO:0015979][GO:0016020][GO:0016021]		CB22_ORYSA (P12331) Chlorophyll a-b binding protein 2, chloroplast precursor (LHCII type I CAB-2) (LHCP)	gnl|BL_ORD_ID|14492	263	1	59	123.25	6.45648e-28		203	261	59	1	59	-1	88	264	308
HLCDTotal.seq.Contig378		Q40857	398	harsha_cont_siglets_may-19_vitis_1326.xml	[GO:0008168][GO:0008757][GO:0016740]		Q40857 (Q40857) EMB34 protein	gnl|BL_ORD_ID|461785	266	1	88	70.0922	5.46233e-12	6	179	266	35	1	48	3	15	260	170
HLCDTotal.seq.Contig379		P93788	763	harsha_cont_siglets_may-19_vitis_1327.xml	[GO:0005886][GO:0006810][GO:0007267][GO:0048032]		REMO_SOLTU (P93788) Remorin (pp34)	gnl|BL_ORD_ID|98810	198	1	180	131.339	1.04983e-29	1	20	196	107	1	129	-1	134	670	329
HLCDTotal.seq.Contig38		Q9LV62	376	harsha_cont_siglets_may-19_vitis_986.xml	[GO:0005634]		Q9LV62 (Q9LV62) Gb|AAB97010.1	gnl|BL_ORD_ID|498543	671	1	97	175.252	1.24674e-43		329	425	85	1	90	-2	25	315	443
HLCDTotal.seq.Contig380		Q7XT87	247	harsha_cont_siglets_may-19_vitis_1328.xml	[GO:0003735]		Q7XT87 (Q7XT87) OSJNBa0042L16.15 protein (40S ribosomal protein S10)	gnl|BL_ORD_ID|481335	183	1	54	100.138	6.00023e-21		1	54	48	1	50	-3	3	164	248
HLCDTotal.seq.Contig381		Q93WA5	443	harsha_cont_siglets_may-19_vitis_1329.xml	[GO:0003735][GO:0005622][GO:0005840][GO:0006412]	[3.6.5.3]	Q93WA5 (Q93WA5) Ribosomal protein L32	gnl|BL_ORD_ID|455976	133	1	38	47.7506	2.71754e-05		80	117	26	1	29	-3	310	423	112
HLCDTotal.seq.Contig382		Q9FSW6	358	harsha_cont_siglets_may-19_vitis_1330.xml	[GO:0005199]		Q9FSW6 (Q9FSW6) Arabinogalactan protein precursor	gnl|BL_ORD_ID|494410	242	1	86	92.0485	1.42238e-18	2	155	240	46	1	56	-2	103	354	227
HLCDTotal.seq.Contig384		O22823	166	harsha_cont_siglets_may-19_vitis_1332.xml	[GO:0005634][GO:0005732][GO:0006397][GO:0008248][GO:0030529]		O22823 (O22823) Putative small nuclear ribonucleoprotein polypeptide F (At2g43810)	gnl|BL_ORD_ID|441599	91	1	53	100.908	3.85013e-21		5	57	48	1	49	1	7	165	250
HLCDTotal.seq.Contig385		Q84X67	298	harsha_cont_siglets_may-19_vitis_1333.xml	[GO:0016491]		Q84X67 (Q84X67) 1-aminocyclopropane-1-carboxylic acid oxidase 1 (Fragment)	gnl|BL_ORD_ID|485216	293	1	42	88.5817	1.69911e-17		252	293	42	1	42	-3	171	296	218
HLCDTotal.seq.Contig387		Q9M4H3	371	harsha_cont_siglets_may-19_vitis_1335.xml	[GO:0046872]		Q9M4H3 (Q9M4H3) Putative metallothionein-like protein	gnl|BL_ORD_ID|500041	65	1	47	101.679	1.70642e-29		19	65	45	1	45	-3	91	231	252
HLCDTotal.seq.Contig391		Q9MAW6	529	harsha_cont_siglets_may-19_vitis_1339.xml	[GO:0003735][GO:0005622][GO:0005840][GO:0006412]	[3.6.5.3]	Q9MAW6 (Q9MAW6) 60S ribosomal protein L27a	gnl|BL_ORD_ID|501338	146	1	94	121.324	5.11702e-27		53	146	75	1	83	-3	246	527	303
HLCDTotal.seq.Contig392		Q43681	594	harsha_cont_siglets_may-19_vitis_1340.xml	[GO:0006810][GO:0008289]		NLTP_VIGUN (Q43681) Probable nonspecific lipid-transfer protein AKCS9 precursor (LTP)	gnl|BL_ORD_ID|76999	99	1	96	112.464	3.12867e-24	3	4	99	50	1	68	-2	264	542	280
HLCDTotal.seq.Contig393		Q9ZPJ2	182	harsha_cont_siglets_may-19_vitis_1341.xml	[GO:0005525][GO:0007264]		Q9ZPJ2 (Q9ZPJ2) ADP-ribosylation factor (Fragment)	gnl|BL_ORD_ID|507966	178	1	58	119.783	7.85572e-27		93	150	58	1	58	-2	2	175	299
HLCDTotal.seq.Contig395		Q8LAP3	343	harsha_cont_siglets_may-19_vitis_1343.xml	[GO:0003723][GO:0030529]		Q8LAP3 (Q8LAP3) Oligouridylate binding protein, putative	gnl|BL_ORD_ID|447939	427	1	115	101.679	1.83124e-21	1	311	424	73	1	84	1	1	342	252
HLCDTotal.seq.Contig396		Q8LAP3	343	harsha_cont_siglets_may-19_vitis_1344.xml	[GO:0003723][GO:0030529]		Q8LAP3 (Q8LAP3) Oligouridylate binding protein, putative	gnl|BL_ORD_ID|447939	427	1	115	101.679	1.83124e-21	1	311	424	70	1	81	-1	2	343	252
HLCDTotal.seq.Contig4		Q9M5L0	569	harsha_cont_siglets_may-19_vitis_952.xml	[GO:0003735][GO:0005622][GO:0005840][GO:0006412]	[3.6.5.3]	RL35_EUPES (Q9M5L0) 60S ribosomal protein L35	gnl|BL_ORD_ID|103533	123	1	123	172.94	1.7899e-42		1	123	112	1	116	-2	155	523	437
HLCDTotal.seq.Contig400		Q7XUQ5	212	harsha_cont_siglets_may-19_vitis_1348.xml	[GO:0004553][GO:0005975]		Q7XUQ5 (Q7XUQ5) OSJNBb0011N17.7 protein	gnl|BL_ORD_ID|481580	555	1	68	103.605	5.63595e-22		161	228	45	1	60	-3	7	210	257
HLCDTotal.seq.Contig401		P35694	749	harsha_cont_siglets_may-19_vitis_1349.xml	[GO:0004553][GO:0005975][GO:0016787][GO:0016798]		BRU1_SOYBN (P35694) Brassinosteroid-regulated protein BRU1 precursor	gnl|BL_ORD_ID|11955	283	1	201	380.948	7.46901e-105		33	233	179	1	189	1	139	741	977
HLCDTotal.seq.Contig402		Q9MB74	447	harsha_cont_siglets_may-19_vitis_1350.xml	[GO:0016491]		Q9MB74 (Q9MB74) 1-aminocyclopropane-1-carboxylate oxidase	gnl|BL_ORD_ID|501423	319	1	42	81.2629	3.60611e-15		278	319	38	1	40	-3	320	445	199
HLCDTotal.seq.Contig403		O24548	532	harsha_cont_siglets_may-19_vitis_1351.xml	[GO:0005794][GO:0009505][GO:0030244][GO:0047210]	[2.4.1.112]	O24548 (O24548) Type IIIa membrane protein cp-wap13	gnl|BL_ORD_ID|442554	346	1	176	367.081	5.44191e-101		70	245	165	1	172	3	3	530	941
HLCDTotal.seq.Contig406		Q9M7B5	711	harsha_cont_siglets_may-19_vitis_1354.xml	[GO:0005215][GO:0006810][GO:0015288][GO:0016020][GO:0016021][GO:0019867]		Q9M7B5 (Q9M7B5) Putative aquaporin PIP2-1	gnl|BL_ORD_ID|500862	284	1	182	362.844	1.89438e-99		100	281	178	1	181	-2	108	653	930
HLCDTotal.seq.Contig407		O48650	395	harsha_cont_siglets_may-19_vitis_1355.xml	[GO:0003743][GO:0006412][GO:0006413][GO:0006417][GO:0006445]	[3.6.5.3]	SUI1_SALBA (O48650) Protein translation factor SUI1 homolog	gnl|BL_ORD_ID|119513	113	1	42	82.0333	1.39499e-15		72	113	40	1	42	1	1	126	201
HLCDTotal.seq.Contig408		Q9M619	400	harsha_cont_siglets_may-19_vitis_1356.xml	[GO:0003871][GO:0008168][GO:0009086][GO:0016740]	[2.1.1.14]	Q9M619 (Q9M619) Methionine synthase (Fragment)	gnl|BL_ORD_ID|500470	218	1	130	261.922	9.79441e-70		21	150	128	1	128	1	10	399	668	[00271:Methionine metabolism]
HLCDTotal.seq.Contig41		Q965S5	450	harsha_cont_siglets_may-19_vitis_989.xml	[GO:0005215][GO:0006810][GO:0008021][GO:0016020]		Q965S5 (Q965S5) Synaptotagmin protein 3	gnl|BL_ORD_ID|248917	372	1	90	75.0998	2.65416e-13	2	32	121	40	1	57	-3	116	379	183
HLCDTotal.seq.Contig411		Q84TH0	368	harsha_cont_siglets_may-19_vitis_1359.xml	[GO:0003924][GO:0005198][GO:0005525][GO:0005874][GO:0007018][GO:0045298][GO:0046785]	[3.6.5.1][3.6.5.2][3.6.5.3][3.6.5.4]	Q84TH0 (Q84TH0) Putative beta-tubulin (Fragment)	gnl|BL_ORD_ID|484510	153	1	33	70.4774	4.36058e-12		104	136	33	1	33	3	3	101	171
HLCDTotal.seq.Contig416		Q9SUU5	303	harsha_cont_siglets_may-19_vitis_1364.xml	[GO:0006118][GO:0006122][GO:0008121]	[1.10.2.2]	Q9SUU5 (Q9SUU5) Ubiquinol-cytochrome c reductase-like protein (AT4g32470/F8B4_170) (AT4g32470)	gnl|BL_ORD_ID|505572	122	1	77	99.3673	9.55412e-21		1	77	59	1	68	-3	2	232	246	[00190:Oxidative phosphorylation]
HLCDTotal.seq.Contig417		Q9ZPX2	542	harsha_cont_siglets_may-19_vitis_1365.xml	[GO:0003735][GO:0005622][GO:0005840][GO:0006412][GO:0030529]	[3.6.5.3]	Q9ZPX2 (Q9ZPX2) Putative ribosomal protein L6	gnl|BL_ORD_ID|508040	102	1	93	172.94	1.57221e-42		1	93	81	1	85	-1	252	530	437
HLCDTotal.seq.Contig418		Q7XT87	473	harsha_cont_siglets_may-19_vitis_1366.xml	[GO:0003735]		Q7XT87 (Q7XT87) OSJNBa0042L16.15 protein (40S ribosomal protein S10)	gnl|BL_ORD_ID|481335	183	1	129	192.971	1.02979e-48	2	1	129	108	1	112	2	92	472	489
HLCDTotal.seq.Contig419		Q6LAB6	405	harsha_cont_siglets_may-19_vitis_1367.xml	[GO:0003924][GO:0005198][GO:0005525][GO:0005874][GO:0007018][GO:0045298][GO:0046785]	[3.6.5.1][3.6.5.2][3.6.5.3][3.6.5.4]	Q6LAB6 (Q6LAB6) Tubulin beta 4 chain (Fragment)	gnl|BL_ORD_ID|469420	121	1	54	113.235	5.57852e-25		54	107	53	1	54	1	1	162	282
HLCDTotal.seq.Contig42		Q6K9C3	574	harsha_cont_siglets_may-19_vitis_990.xml	[GO:0003676][GO:0003723]		Q6K9C3 (Q6K9C3) Putative splicing factor RSZp22 (RSZP22)	gnl|BL_ORD_ID|468934	200	1	109	166.392	1.69793e-40		1	103	88	1	95	-1	41	367	420
HLCDTotal.seq.Contig420		Q653H4	169	harsha_cont_siglets_may-19_vitis_1368.xml	[GO:0006810][GO:0006869][GO:0008289]		Q653H4 (Q653H4) Hypothetical protein P0623A10.9-1 (Hypothetical protein P0009H10.51-1)	gnl|BL_ORD_ID|509723	125	1	57	72.7886	1.11923e-12	1	32	88	31	1	42	1	1	168	177
HLCDTotal.seq.Contig426		Q6K8N7	294	harsha_cont_siglets_may-19_vitis_1374.xml	[GO:0003735][GO:0005622][GO:0005840][GO:0006412]	[3.6.5.3]	Q6K8N7 (Q6K8N7) Putative ribosomal protein L37	gnl|BL_ORD_ID|468877	95	1	81	163.31	5.44815e-40		1	81	75	1	78	1	52	294	412
HLCDTotal.seq.Contig429		Q9SGA6	496	harsha_cont_siglets_may-19_vitis_1377.xml	[GO:0003735][GO:0005622][GO:0005840][GO:0006412]	[3.6.5.3]	R191_ARATH (Q9SGA6) 40S ribosomal protein S19-1	gnl|BL_ORD_ID|95816	143	1	87	157.147	7.06621e-38		55	141	76	1	80	3	3	263	396
HLCDTotal.seq.Contig431	[2.5.1.6]	Q96552	737	harsha_cont_siglets_may-19_vitis_1379.xml	[GO:0000287][GO:0004478][GO:0005524][GO:0006730][GO:0016740]	[2.5.1.6]	METL_CATRO (Q96552) S-adenosylmethionine synthetase 2 (EC 2.5.1.6) (Methionine adenosyltransferase 2) (AdoMet synthetase 2)	gnl|BL_ORD_ID|69094	393	1	222	440.654	7.69863e-123		1	222	212	1	218	-2	2	667	1132	[00271:Methionine metabolism][00450:Selenoamino acid metabolism]
HLCDTotal.seq.Contig434		Q9M5L0	712	harsha_cont_siglets_may-19_vitis_1382.xml	[GO:0003735][GO:0005622][GO:0005840][GO:0006412]	[3.6.5.3]	RL35_EUPES (Q9M5L0) 60S ribosomal protein L35	gnl|BL_ORD_ID|103533	123	1	122	173.326	2.12876e-42		2	123	112	1	116	-3	138	503	438
HLCDTotal.seq.Contig437		Q02764	298	harsha_cont_siglets_may-19_vitis_1385.xml	[GO:0003723][GO:0003735][GO:0005622][GO:0005840][GO:0006412][GO:0009507][GO:0019843]	[3.6.5.3]	RK24_TOBAC (Q02764) 50S ribosomal protein L24, chloroplast precursor (CL24)	gnl|BL_ORD_ID|100673	187	1	31	60.4622	4.95513e-09		149	179	27	1	30	2	2	94	145
HLCDTotal.seq.Contig438		Q8VXK7	288	harsha_cont_siglets_may-19_vitis_1386.xml	[GO:0003924][GO:0005198][GO:0005525][GO:0005874][GO:0007018][GO:0045298][GO:0046785]	[3.6.5.1][3.6.5.2][3.6.5.3][3.6.5.4]	Q8VXK7 (Q8VXK7) Alpha-tubulin (Fragment)	gnl|BL_ORD_ID|454047	132	1	95	202.986	6.25065e-52		13	107	95	1	95	-3	2	286	515
HLCDTotal.seq.Contig439		Q9SIK2	600	harsha_cont_siglets_may-19_vitis_1387.xml	[GO:0003735]		R25A_ARATH (Q9SIK2) 40S ribosomal protein S25-1	gnl|BL_ORD_ID|95916	108	1	71	127.102	1.25777e-28		37	107	62	1	69	3	177	389	318
HLCDTotal.seq.Contig440		Q39511	225	harsha_cont_siglets_may-19_vitis_1388.xml	[GO:0046872]		MT1_CASGL (Q39511) Metallothionein-like protein 1 (MT-1)	gnl|BL_ORD_ID|72096	71	1	39	56.6102	7.79435e-08		39	71	25	1	28	-1	103	219	135
HLCDTotal.seq.Contig441		Q9SGA6	491	harsha_cont_siglets_may-19_vitis_1389.xml	[GO:0003735][GO:0005622][GO:0005840][GO:0006412]	[3.6.5.3]	R191_ARATH (Q9SGA6) 40S ribosomal protein S19-1	gnl|BL_ORD_ID|95816	143	1	87	167.933	3.92465e-41		55	141	81	1	85	3	3	263	424
HLCDTotal.seq.Contig442		O22860	300	harsha_cont_siglets_may-19_vitis_1390.xml	[GO:0003735][GO:0005622][GO:0005840][GO:0006412]	[3.6.5.3]	RL38_ARATH (O22860) 60S ribosomal protein L38	gnl|BL_ORD_ID|103756	69	1	28	55.0694	2.07409e-07		42	69	26	1	26	3	3	86	131
HLCDTotal.seq.Contig443	[4.2.1.11]	Q9LEJ0	506	harsha_cont_siglets_may-19_vitis_1391.xml	[GO:0000015][GO:0000287][GO:0004634][GO:0006096][GO:0016068][GO:0016829]	[4.2.1.11]	ENO1_HEVBR (Q9LEJ0) Enolase 1 (EC 4.2.1.11) (2-phosphoglycerate dehydratase 1) (2-phospho-D-glycerate hydro-lyase 1) (Allergen Hev b 9)	gnl|BL_ORD_ID|33899	445	1	123	237.654	4.43654e-62		323	445	119	1	123	-1	117	485	605	[00010:Glycolysis / Gluconeogenesis][00400:Phenylalanine, tyrosine and tryptophan biosynthesis]
HLCDTotal.seq.Contig444		Q9XF89	243	harsha_cont_siglets_may-19_vitis_1392.xml	[GO:0009507][GO:0009522][GO:0009523][GO:0009579][GO:0009765][GO:0015979][GO:0016020][GO:0016021]		CB26_ARATH (Q9XF89) Chlorophyll a-b binding protein CP26, chloroplast precursor (Light-harvesting complex II protein 5) (LHCB5) (LHCIIc)	gnl|BL_ORD_ID|14519	280	1	61	120.553	4.30511e-27		220	280	60	1	60	3	18	200	301
HLCDTotal.seq.Contig446		Q6I606	198	harsha_cont_siglets_may-19_vitis_1394.xml	[GO:0003735][GO:0005622][GO:0005840][GO:0006412][GO:0030529]	[3.6.5.3]	Q6I606 (Q6I606) Putative 60S ribosomal protein L37a	gnl|BL_ORD_ID|467712	95	1	66	131.339	2.56654e-30		19	84	62	1	64	-1	1	198	329
HLCDTotal.seq.Contig448		Q9AVT4	648	harsha_cont_siglets_may-19_vitis_1396.xml	[GO:0003735][GO:0005622][GO:0005840][GO:0006412][GO:0030529]	[3.6.5.3]	Q9AVT4 (Q9AVT4) 60S ribosomal protein L13E	gnl|BL_ORD_ID|490057	207	1	130	220.705	9.82582e-57		66	195	111	1	121	-3	257	646	561
HLCDTotal.seq.Contig449		P49098	493	harsha_cont_siglets_may-19_vitis_1397.xml	[GO:0005792][GO:0006118][GO:0016021]		CYB5_TOBAC (P49098) Cytochrome b5	gnl|BL_ORD_ID|24116	136	1	141	128.257	3.44614e-29	2	6	134	66	1	91	-1	35	451	321
HLCDTotal.seq.Contig45		Q677C8	210	harsha_cont_siglets_may-19_vitis_993.xml	[GO:0005525][GO:0006886]		Q677C8 (Q677C8) ADP-ribosylation factor (Fragment)	gnl|BL_ORD_ID|463739	145	1	69	136.346	7.87254e-32		49	117	67	1	68	3	3	209	342
HLCDTotal.seq.Contig450		O22669	371	harsha_cont_siglets_may-19_vitis_1398.xml	[GO:0009507][GO:0009579][GO:0009765][GO:0015979][GO:0016020][GO:0018298]		O22669 (O22669) Chlorophyll a/b binding protein of LHCII type I precursor	gnl|BL_ORD_ID|441543	266	1	72	120.553	3.65935e-27		195	266	59	1	62	-1	120	335	301
HLCDTotal.seq.Contig451		Q9SA23	205	harsha_cont_siglets_may-19_vitis_1399.xml	[GO:0005794][GO:0006810][GO:0015031][GO:0016021]		SY51_ARATH (Q9SA23) Syntaxin 51 (AtSYP51)	gnl|BL_ORD_ID|119904	232	1	68	108.227	2.3113e-23		88	155	51	1	61	-2	1	204	269
HLCDTotal.seq.Contig452		Q9LSE2	443	harsha_cont_siglets_may-19_vitis_1400.xml	[GO:0003677][GO:0003700][GO:0005634][GO:0006355]		ICE1_ARATH (Q9LSE2) Transcription factor ICE1 (Inducer of CBF expression 1) (Basic helix-loop-helix protein 116) (bHLH116) (AtbHLH116)	gnl|BL_ORD_ID|54987	494	1	104	144.821	1.63345e-34		371	474	90	1	97	1	130	441	364
HLCDTotal.seq.Contig454		Q84X67	298	harsha_cont_siglets_may-19_vitis_1402.xml	[GO:0016491]		Q84X67 (Q84X67) 1-aminocyclopropane-1-carboxylic acid oxidase 1 (Fragment)	gnl|BL_ORD_ID|485216	293	1	42	88.5817	1.69911e-17		252	293	42	1	42	-3	171	296	218
HLCDTotal.seq.Contig455		Q9ZPP0	502	harsha_cont_siglets_may-19_vitis_1403.xml	[GO:0003924][GO:0005198][GO:0005525][GO:0005874][GO:0007018][GO:0045298][GO:0046785]	[3.6.5.1][3.6.5.2][3.6.5.3][3.6.5.4]	TBB1_ELEIN (Q9ZPP0) Tubulin beta-1 chain (Beta-1 tubulin)	gnl|BL_ORD_ID|123423	445	1	65	135.191	2.98827e-31		366	430	65	1	65	-1	308	502	339
HLCDTotal.seq.Contig457		Q39831	428	harsha_cont_siglets_may-19_vitis_1405.xml	[GO:0009507][GO:0009579][GO:0009765][GO:0015979][GO:0016020][GO:0018298]		Q39831 (Q39831) Chlorophyll a/b-binding protein	gnl|BL_ORD_ID|461166	263	1	133	267.314	2.23189e-71		131	263	128	1	133	1	4	402	682
HLCDTotal.seq.Contig459		Q9FGZ9	251	harsha_cont_siglets_may-19_vitis_1407.xml	[GO:0006464][GO:0006512]		UBL5_ARATH (Q9FGZ9) Ubiquitin-like protein 5	gnl|BL_ORD_ID|130773	73	1	46	92.4337	1.24236e-18		2	47	44	1	46	-2	2	139	228
HLCDTotal.seq.Contig460		Q00874	619	harsha_cont_siglets_may-19_vitis_1408.xml	[GO:0006281][GO:0006974]		D100_ARATH (Q00874) DNA-damage-repair/toleration protein DRT100 precursor	gnl|BL_ORD_ID|26037	372	1	204	236.498	1.55383e-61	1	97	300	120	1	152	1	1	609	602
HLCDTotal.seq.Contig461		Q9M3T2	369	harsha_cont_siglets_may-19_vitis_1409.xml	[GO:0003924][GO:0005198][GO:0005525][GO:0005874][GO:0007018][GO:0045298][GO:0046785]	[3.6.5.1][3.6.5.2][3.6.5.3][3.6.5.4]	Q9M3T2 (Q9M3T2) Alpha-tubulin	gnl|BL_ORD_ID|499861	451	1	108	216.083	6.42599e-56		159	266	108	1	108	-1	4	327	549
HLCDTotal.seq.Contig462		Q94GN3	390	harsha_cont_siglets_may-19_vitis_1410.xml	[GO:0004872]		Q94GN3 (Q94GN3) Putative receptor-associated protein	gnl|BL_ORD_ID|459497	229	1	95	115.931	8.79137e-26		131	225	56	1	83	3	6	290	289
HLCDTotal.seq.Contig463		Q6EUQ7	184	harsha_cont_siglets_may-19_vitis_1411.xml	[GO:0003735][GO:0005622][GO:0005840][GO:0006412][GO:0030529]	[3.6.5.3]	Q6EUQ7 (Q6EUQ7) Putative 60S ribosomal protein L27a	gnl|BL_ORD_ID|466988	144	1	51	115.546	1.48152e-25		1	51	50	1	51	1	31	183	288
HLCDTotal.seq.Contig464		Q9SLI8	304	harsha_cont_siglets_may-19_vitis_1412.xml	[GO:0005509]		Q9SLI8 (Q9SLI8) F20D21.27 protein	gnl|BL_ORD_ID|504008	535	1	48	89.7373	7.57018e-18		262	309	42	1	46	1	160	303	221
HLCDTotal.seq.Contig465	[2.1.1.14]	Q42662	597	harsha_cont_siglets_may-19_vitis_1413.xml	[GO:0003871][GO:0008168][GO:0009086][GO:0016740]	[2.1.1.14]	METE_SOLSC (Q42662) 5-methyltetrahydropteroyltriglutamate--homocysteine methyltransferase (EC 2.1.1.14) (Vitamin-B12-independent methionine synthase isozyme) (Cobalamin-independent methionine synthase isozyme)	gnl|BL_ORD_ID|68876	764	1	198	399.053	1.69418e-110		499	696	194	1	195	3	3	596	1024	[00271:Methionine metabolism]
HLCDTotal.seq.Contig466		Q9XEW5	386	harsha_cont_siglets_may-19_vitis_1414.xml	[GO:0019904]		Q9XEW5 (Q9XEW5) 14-3-3 protein	gnl|BL_ORD_ID|506893	260	1	87	147.517	2.73802e-35		1	87	75	1	82	-2	2	262	371
HLCDTotal.seq.Contig467		P35694	252	harsha_cont_siglets_may-19_vitis_1415.xml	[GO:0004553][GO:0005975][GO:0016787][GO:0016798]		BRU1_SOYBN (P35694) Brassinosteroid-regulated protein BRU1 precursor	gnl|BL_ORD_ID|11955	283	1	43	81.6481	2.19298e-15		241	283	34	1	40	-1	121	249	200
HLCDTotal.seq.Contig468		Q76MF4	520	harsha_cont_siglets_may-19_vitis_1416.xml	[GO:0005509]		Q76MF4 (Q76MF4) Calmodulin NtCaM2 (Calmodulin NtCaM1)	gnl|BL_ORD_ID|477240	149	1	76	152.14	2.57386e-36		74	149	75	1	76	3	9	236	383
HLCDTotal.seq.Contig47		Q7Y052	658	harsha_cont_siglets_may-19_vitis_995.xml	[GO:0005509]		Q7Y052 (Q7Y052) Calmodulin	gnl|BL_ORD_ID|482518	149	1	149	294.278	7.10392e-79		1	149	147	1	147	1	103	549	752
HLCDTotal.seq.Contig470		P00058	309	harsha_cont_siglets_may-19_vitis_1418.xml	[GO:0005489][GO:0005739][GO:0005746][GO:0006118]		CYC_GOSBA (P00058) Cytochrome c	gnl|BL_ORD_ID|25352	111	1	68	145.206	1.50689e-34		14	81	66	1	67	-3	2	205	365
HLCDTotal.seq.Contig471		Q6JX04	541	harsha_cont_siglets_may-19_vitis_1419.xml	[GO:0004568][GO:0005975][GO:0006032][GO:0009613][GO:0016787][GO:0016798][GO:0016998]	[3.2.1.14]	Q6JX04 (Q6JX04) Chitinase-like protein (EC 3.2.1.14)	gnl|BL_ORD_ID|468391	318	1	143	273.092	1.12122e-72		163	305	124	1	132	-1	113	541	697	[00530:Aminosugars metabolism]
HLCDTotal.seq.Contig472	[1.1.1.219]	Q8S3K8	775	harsha_cont_siglets_may-19_vitis_1420.xml	[GO:0016491][GO:0045552]	[1.1.1.219]	Q8S3K8 (Q8S3K8) Dihydroflavonol-4-reductase (EC 1.1.1.219)	gnl|BL_ORD_ID|452314	354	1	254	255.373	4.9654e-67		19	271	121	1	175	1	4	765	651	[00941:Flavonoid biosynthesis]
HLCDTotal.seq.Contig473		Q93VR3	352	harsha_cont_siglets_may-19_vitis_1421.xml	[GO:0003824][GO:0005975][GO:0009225][GO:0016853][GO:0047918]	[5.1.3.18]	Q93VR3 (Q93VR3) AT5g28840/F7P1_20	gnl|BL_ORD_ID|455868	377	1	74	139.813	5.99616e-33		304	377	67	1	71	-2	130	351	351
HLCDTotal.seq.Contig476	[2.5.1.6]	Q9LDQ7	306	harsha_cont_siglets_may-19_vitis_1424.xml	[GO:0000287][GO:0004478][GO:0005524][GO:0006730][GO:0016740]	[2.5.1.6]	Q9LDQ7 (Q9LDQ7) S-adenosylmethinonine synthetase (S-adenosylmethionine synthetase)	gnl|BL_ORD_ID|495836	393	1	96	164.466	2.40929e-40		224	319	96	1	96	3	3	290	415	[00271:Methionine metabolism][00450:Selenoamino acid metabolism]
HLCDTotal.seq.Contig477		Q7XLC9	221	harsha_cont_siglets_may-19_vitis_1425.xml	[GO:0003735][GO:0005622][GO:0005739][GO:0005840][GO:0006412][GO:0030529]	[3.6.5.3]	Q7XLC9 (Q7XLC9) OSJNBa0070C17.20 protein	gnl|BL_ORD_ID|480422	185	1	52	102.834	9.51625e-22		1	52	48	1	50	3	66	221	255
HLCDTotal.seq.Contig478		Q00321	322	harsha_cont_siglets_may-19_vitis_1426.xml	[GO:0009507][GO:0009579][GO:0009765][GO:0015979][GO:0016020][GO:0018298]		Q00321 (Q00321) Type I (26 kD) CP29 polypeptide	gnl|BL_ORD_ID|446467	286	1	60	128.257	2.58087e-41		119	178	59	1	60	-1	59	238	321
HLCDTotal.seq.Contig480		Q9LJH5	142	harsha_cont_siglets_may-19_vitis_1428.xml	[GO:0006118][GO:0009507][GO:0016491]		Q9LJH5 (Q9LJH5) Glycolate oxidase	gnl|BL_ORD_ID|496696	363	1	46	65.4698	1.83847e-10		184	229	30	1	38	-3	3	140	158
HLCDTotal.seq.Contig481		Q8GV53	380	harsha_cont_siglets_may-19_vitis_1429.xml	[GO:0009654][GO:0015979][GO:0042651]		Q8GV53 (Q8GV53) Photosystem II 10 kDa protein	gnl|BL_ORD_ID|486826	139	1	109	143.665	3.98682e-34		1	109	85	1	93	-3	1	327	361
HLCDTotal.seq.Contig482	[2.5.1.6]	P50302	441	harsha_cont_siglets_may-19_vitis_1430.xml	[GO:0000287][GO:0004478][GO:0005524][GO:0006730][GO:0016740]	[2.5.1.6]	METL_ACTCH (P50302) S-adenosylmethionine synthetase 2 (EC 2.5.1.6) (Methionine adenosyltransferase 2) (AdoMet synthetase 2)	gnl|BL_ORD_ID|69090	390	1	146	247.284	2.34756e-65		177	322	134	1	144	-3	2	439	630	[00271:Methionine metabolism][00450:Selenoamino acid metabolism]
HLCDTotal.seq.Contig483	[6.3.2.19]	Q9M4R0	264	harsha_cont_siglets_may-19_vitis_1431.xml	[GO:0004840][GO:0006464][GO:0006512][GO:0016874]		Q9M4R0 (Q9M4R0) Ubiquitin conjugating protein	gnl|BL_ORD_ID|500108	152	1	51	113.235	6.70538e-25		1	51	51	1	51	1	112	264	282	[04120:Ubiquitin mediated proteolysis][05020hsa:Parkinson's disease][05040hsa:Huntington's disease]
HLCDTotal.seq.Contig484	[6.3.2.19]	Q9M4R0	417	harsha_cont_siglets_may-19_vitis_1432.xml	[GO:0004840][GO:0006464][GO:0006512][GO:0016874]		Q9M4R0 (Q9M4R0) Ubiquitin conjugating protein	gnl|BL_ORD_ID|500108	152	1	51	113.235	5.48262e-25		1	51	51	1	51	1	265	417	282	[04120:Ubiquitin mediated proteolysis][05020hsa:Parkinson's disease][05040hsa:Huntington's disease]
HLCDTotal.seq.Contig485		Q00508	371	harsha_cont_siglets_may-19_vitis_1433.xml	[GO:0003735][GO:0005622][GO:0005840][GO:0006412][GO:0030529]	[3.6.5.3]	Q00508 (Q00508) Ribosomal protein L41	gnl|BL_ORD_ID|172052	105	1	77	162.54	8.39716e-40		29	105	76	1	76	-3	139	369	410
HLCDTotal.seq.Contig486		Q9XHM8	240	harsha_cont_siglets_may-19_vitis_1434.xml	[GO:0004553][GO:0005618][GO:0005975][GO:0016740][GO:0048046]		Q9XHM8 (Q9XHM8) Xyloglucan endo-transglycosylase-like protein	gnl|BL_ORD_ID|507448	276	1	78	157.918	2.44176e-38		56	133	70	1	78	-3	2	235	398
HLCDTotal.seq.Contig487		Q9SUI6	187	harsha_cont_siglets_may-19_vitis_1435.xml	[GO:0009507][GO:0009522][GO:0009538][GO:0015979][GO:0016021]		PSH2_ARATH (Q9SUI6) Photosystem I reaction center subunit VI-2, chloroplast precursor (PSI-H1)	gnl|BL_ORD_ID|92426	145	1	48	104.375	3.40434e-22		53	100	47	1	48	-3	42	185	259
HLCDTotal.seq.Contig488		Q7XEU6	193	harsha_cont_siglets_may-19_vitis_1436.xml	[GO:0005743][GO:0006118][GO:0016651]		Q7XEU6 (Q7XEU6) Putative CGI-203 homolog	gnl|BL_ORD_ID|479556	90	1	36	57.7658	3.63022e-08		1	36	26	1	32	2	86	193	138
HLCDTotal.seq.Contig489		Q9FGZ9	306	harsha_cont_siglets_may-19_vitis_1437.xml	[GO:0006464][GO:0006512]		UBL5_ARATH (Q9FGZ9) Ubiquitin-like protein 5	gnl|BL_ORD_ID|130773	73	1	24	54.6842	2.68861e-07		50	73	23	1	24	3	6	77	130
HLCDTotal.seq.Contig49		O49347	364	harsha_cont_siglets_may-19_vitis_997.xml	[GO:0009507][GO:0009523][GO:0009579][GO:0015979][GO:0016021][GO:0030145]		PSBY_ARATH (O49347) Photosystem II core complex proteins psbY, chloroplast precursor (L-arginine metabolising enzyme) (L-AME) [Contains: Photosystem II protein psbY-1 (psbY-A1); Photosystem II protein psbY-2 (psbY-A2)]	gnl|BL_ORD_ID|92196	189	1	125	120.553	3.70441e-27	4	48	171	81	1	101	1	1	363	301
HLCDTotal.seq.Contig490		P93212	180	harsha_cont_siglets_may-19_vitis_1438.xml	[GO:0019904]		1437_LYCES (P93212) 14-3-3 protein 7	gnl|BL_ORD_ID|58	252	1	60	117.472	3.91147e-26		159	218	57	1	59	-1	1	180	293
HLCDTotal.seq.Contig491		Q9M4H3	351	harsha_cont_siglets_may-19_vitis_1439.xml	[GO:0046872]		Q9M4H3 (Q9M4H3) Putative metallothionein-like protein	gnl|BL_ORD_ID|500041	65	1	65	138.658	1.33581e-32		1	65	61	1	61	-1	91	285	348
HLCDTotal.seq.Contig492		Q9M7D5	182	harsha_cont_siglets_may-19_vitis_1440.xml	[GO:0004197][GO:0006508][GO:0008233][GO:0008234][GO:0016787]		Q9M7D5 (Q9M7D5) Papain-like cysteine proteinase isoform II	gnl|BL_ORD_ID|500880	366	1	54	110.153	6.22446e-24		162	215	50	1	52	-1	21	182	274
HLCDTotal.seq.Contig494		P31336	557	harsha_cont_siglets_may-19_vitis_1442.xml	[GO:0009507][GO:0009523][GO:0009579][GO:0015979][GO:0016020]		PST2_GOSHI (P31336) Photosystem II 5 kDa protein, chloroplast precursor (PSII-T) (Light-regulated unknown 11 kDa protein)	gnl|BL_ORD_ID|92607	105	1	107	67.3958	1.00187e-10		1	103	56	1	76	-1	111	431	163
HLCDTotal.seq.Contig496		Q9ZV45	243	harsha_cont_siglets_may-19_vitis_1444.xml	[GO:0005634][GO:0005732][GO:0006397][GO:0008248][GO:0030529]		Q9ZV45 (Q9ZV45) Putative small nuclear ribonucleoprotein E	gnl|BL_ORD_ID|509126	88	1	26	45.8246	2.31767e-09		63	88	21	1	23	-1	124	201	107
HLCDTotal.seq.Contig498	[2.5.1.6]	P43281	274	harsha_cont_siglets_may-19_vitis_1446.xml	[GO:0000287][GO:0004478][GO:0005524][GO:0006730][GO:0016740]	[2.5.1.6]	METL_LYCES (P43281) S-adenosylmethionine synthetase 2 (EC 2.5.1.6) (Methionine adenosyltransferase 2) (AdoMet synthetase 2)	gnl|BL_ORD_ID|69098	393	1	83	169.088	1.01866e-41		141	223	81	1	82	3	9	257	427	[00271:Methionine metabolism][00450:Selenoamino acid metabolism]
HLCDTotal.seq.Contig5		Q9LFW3	233	harsha_cont_siglets_may-19_vitis_953.xml	[GO:0016020]		CBL4_ARATH (Q9LFW3) COBRA-like protein 4 precursor	gnl|BL_ORD_ID|14757	431	1	38	63.5438	2.07833e-15		382	419	27	1	29	1	100	213	153
HLCDTotal.seq.Contig500	[3.4.21.92]	Q9S834	560	harsha_cont_siglets_may-19_vitis_1448.xml	[GO:0004252][GO:0006508][GO:0008233][GO:0008462][GO:0009507][GO:0016787]	[3.4.21.92]	Q9S834 (Q9S834) ATP-dependent Clp protease subunit ClpP (NClpP1) (ATP-dependent Clp protease proteolytic subunit ClpP5)	gnl|BL_ORD_ID|501720	298	1	66	130.568	9.77425e-30		222	287	61	1	64	-1	357	554	327
HLCDTotal.seq.Contig501		P14009	596	harsha_cont_siglets_may-19_vitis_1449.xml	[GO:0016021]		14KD_DAUCA (P14009) 14 kDa proline-rich protein DC2.15 precursor	gnl|BL_ORD_ID|114	137	1	103	82.0333	5.68262e-20		37	136	58	1	75	2	122	430	201
HLCDTotal.seq.Contig502		Q9FMQ5	429	harsha_cont_siglets_may-19_vitis_1450.xml	[GO:0003824][GO:0016787]		Q9FMQ5 (Q9FMQ5) Gb|AAF31728.1 (Hypothetical protein At5g22460)	gnl|BL_ORD_ID|493224	340	1	86	131.724	1.46354e-30		16	101	57	1	72	-3	2	259	330
HLCDTotal.seq.Contig504		Q8LJW0	391	harsha_cont_siglets_may-19_vitis_1452.xml	[GO:0003723][GO:0003735][GO:0005622][GO:0005840][GO:0006412][GO:0030529]	[3.6.5.3]	Q8LJW0 (Q8LJW0) 40S ribosomal S4 protein	gnl|BL_ORD_ID|449234	264	1	33	58.151	2.17546e-08		232	264	26	1	32	-1	293	391	139
HLCDTotal.seq.Contig505		Q39511	464	harsha_cont_siglets_may-19_vitis_1453.xml	[GO:0046872]		MT1_CASGL (Q39511) Metallothionein-like protein 1 (MT-1)	gnl|BL_ORD_ID|72096	71	1	58	65.855	1.77204e-10		21	71	34	1	40	-3	289	462	159
HLCDTotal.seq.Contig506		Q7XZG0	567	harsha_cont_siglets_may-19_vitis_1454.xml	[GO:0005525][GO:0005794][GO:0006810][GO:0015031]		Q7XZG0 (Q7XZG0) ADP-ribosylation factor	gnl|BL_ORD_ID|482375	181	1	153	305.834	1.74535e-82		1	153	151	1	153	-3	2	460	782
HLCDTotal.seq.Contig507		Q9FS43	448	harsha_cont_siglets_may-19_vitis_1455.xml	[GO:0006952][GO:0009607]		Q9FS43 (Q9FS43) Pathogenesis-related protein 10	gnl|BL_ORD_ID|494238	158	1	120	208.379	1.95592e-53		1	120	101	1	111	-1	2	361	529
HLCDTotal.seq.Contig509		Q9M3U4	468	harsha_cont_siglets_may-19_vitis_1457.xml	[GO:0004553][GO:0005975][GO:0016787][GO:0016798]		Q9M3U4 (Q9M3U4) Beta 1-3 glucanase	gnl|BL_ORD_ID|499871	345	1	138	244.588	2.84982e-64		208	345	131	1	133	-3	53	466	623
HLCDTotal.seq.Contig510	[2.7.4.6]	P47920	533	harsha_cont_siglets_may-19_vitis_1458.xml	[GO:0000166][GO:0000287][GO:0004550][GO:0005524][GO:0006183][GO:0006228][GO:0006241][GO:0009117][GO:0016301][GO:0016740]	[2.7.4.6]	NDKB_FLABI (P47920) Nucleoside diphosphate kinase B (EC 2.7.4.6) (NDK B) (NDP kinase B)	gnl|BL_ORD_ID|75583	148	1	104	189.889	1.2099e-47		45	148	89	1	97	-3	220	531	481	[00230:Purine metabolism][00240:Pyrimidine metabolism]
HLCDTotal.seq.Contig511		Q9M312	375	harsha_cont_siglets_may-19_vitis_1459.xml	[GO:0005554][GO:0005783]		Q9M312 (Q9M312) Hypothetical protein F2A19.160	gnl|BL_ORD_ID|499735	264	1	82	81.2629	2.45016e-15		1	81	53	1	60	2	125	370	199
HLCDTotal.seq.Contig512		Q710Q4	204	harsha_cont_siglets_may-19_vitis_1460.xml	[GO:0016787]		Q710Q4 (Q710Q4) Putative microtubule-associated protein (EC 3.6.1.34) (Fragment)	gnl|BL_ORD_ID|475914	115	1	66	113.62	5.50128e-25		47	112	53	1	59	-3	5	202	283
HLCDTotal.seq.Contig513	[6.3.2.19]	Q9M4R0	969	harsha_cont_siglets_may-19_vitis_1461.xml	[GO:0004840][GO:0006464][GO:0006512][GO:0016874]		Q9M4R0 (Q9M4R0) Ubiquitin conjugating protein	gnl|BL_ORD_ID|500108	152	1	152	319.701	3.10162e-86		1	152	151	1	152	3	285	740	818	[04120:Ubiquitin mediated proteolysis][05020hsa:Parkinson's disease][05040hsa:Huntington's disease]
HLCDTotal.seq.Contig514	[3.2.1.14]	Q9FS45	610	harsha_cont_siglets_may-19_vitis_1462.xml	[GO:0004568][GO:0005975][GO:0006032][GO:0008061][GO:0009613][GO:0016787][GO:0016798][GO:0016998]	[3.2.1.14]	Q9FS45 (Q9FS45) Chitinase precursor (EC 3.2.1.14)	gnl|BL_ORD_ID|494240	325	1	163	358.607	2.66127e-98		163	325	161	1	162	-3	114	602	919	[00530:Aminosugars metabolism]
HLCDTotal.seq.Contig516		Q8LDC7	365	harsha_cont_siglets_may-19_vitis_1464.xml	[GO:0016787]		Q8LDC7 (Q8LDC7) Putative carboxymethylenebutenolidase	gnl|BL_ORD_ID|448397	239	1	50	86.2705	7.71071e-17		190	239	37	1	42	-2	215	364	212
HLCDTotal.seq.Contig52		Q9FKC0	387	harsha_cont_siglets_may-19_vitis_1000.xml	[GO:0003735][GO:0005622][GO:0005840][GO:0006412][GO:0015934]	[3.6.5.3]	R1AD_ARATH (Q9FKC0) 60S ribosomal protein L13a-4	gnl|BL_ORD_ID|95861	206	1	66	80.1073	5.36842e-15		141	206	54	1	60	-3	188	385	196
HLCDTotal.seq.Contig520		Q6RYC4	546	harsha_cont_siglets_may-19_vitis_1468.xml	[GO:0003735][GO:0005622][GO:0005840][GO:0006412]	[3.6.5.3]	Q6RYC4 (Q6RYC4) 60S ribosomal protein L19	gnl|BL_ORD_ID|470773	232	1	98	155.221	3.44465e-37		84	181	92	1	96	-1	253	546	391
HLCDTotal.seq.Contig522	[2.5.1.6]	Q96551	545	harsha_cont_siglets_may-19_vitis_1470.xml	[GO:0000287][GO:0004478][GO:0005524][GO:0006730][GO:0016740]	[2.5.1.6]	METK_CATRO (Q96551) S-adenosylmethionine synthetase 1 (EC 2.5.1.6) (Methionine adenosyltransferase 1) (AdoMet synthetase 1)	gnl|BL_ORD_ID|68966	393	1	168	306.605	9.25104e-83		224	391	163	1	167	-3	40	543	784	[00271:Methionine metabolism][00450:Selenoamino acid metabolism]
HLCDTotal.seq.Contig524	[5.2.1.8]	Q9M530	472	harsha_cont_siglets_may-19_vitis_1472.xml	[GO:0003755][GO:0006457][GO:0016853]	[5.2.1.8]	Q9M530 (Q9M530) Cyclophilin (Fragment)	gnl|BL_ORD_ID|500201	160	1	64	123.25	9.79803e-28		96	159	58	1	61	-3	273	464	308
HLCDTotal.seq.Contig528		Q8H4Y2	381	harsha_cont_siglets_may-19_vitis_1476.xml	[GO:0003735][GO:0005622][GO:0005840][GO:0006412][GO:0030529]	[3.6.5.3]	Q8H4Y2 (Q8H4Y2) 60S ribosomal protein L7A	gnl|BL_ORD_ID|488315	258	1	126	215.312	1.07819e-55		96	221	121	1	124	-3	2	379	547
HLCDTotal.seq.Contig530		Q9FXD5	485	harsha_cont_siglets_may-19_vitis_1478.xml	[GO:0004222][GO:0006508][GO:0008237][GO:0016787]		Q9FXD5 (Q9FXD5) F12A21.16	gnl|BL_ORD_ID|495226	998	1	139	180.644	5.75897e-45	22	781	919	95	1	109	3	3	353	457
HLCDTotal.seq.Contig531		Q7L9L4	560	harsha_cont_siglets_may-19_vitis_1479.xml	[GO:0005634]		Q7L9L4 (Q7L9L4) Mob4A protein (MOB1, Mps One Binder kinase activator-like 1A)	gnl|BL_ORD_ID|217028	216	1	132	201.06	5.88872e-51		80	211	88	1	103	-1	165	560	510
HLCDTotal.seq.Contig534		Q8RU51	316	harsha_cont_siglets_may-19_vitis_1482.xml	[GO:0004553][GO:0005975]		Q8RU51 (Q8RU51) Putative Glucan 1,3-beta-glucosidase	gnl|BL_ORD_ID|450844	1449	1	33	65.855	1.15306e-10		1415	1447	25	1	30	-2	208	306	159
HLCDTotal.seq.Contig536		Q6RJY3	508	harsha_cont_siglets_may-19_vitis_1484.xml	[GO:0003735][GO:0005622][GO:0005840][GO:0006412][GO:0030529]	[3.6.5.3]	Q6RJY3 (Q6RJY3) 40S ribosomal protein S17	gnl|BL_ORD_ID|470648	145	1	112	213.001	1.17022e-54		1	112	108	1	112	-1	95	430	541
HLCDTotal.seq.Contig538		Q01591	266	harsha_cont_siglets_may-19_vitis_1486.xml	[GO:0006805][GO:0006952][GO:0009607][GO:0050832]		TPM1_LYCES (Q01591) Osmotin-like protein TPM-1 precursor (PR P23) (Fragment)	gnl|BL_ORD_ID|127048	238	1	50	91.2781	2.71892e-18	1	169	218	38	1	41	-3	118	264	225
HLCDTotal.seq.Contig539		P12670	286	harsha_cont_siglets_may-19_vitis_1487.xml	[GO:0006805][GO:0006952][GO:0009607][GO:0050832]		NP24_LYCES (P12670) NP24 protein precursor (Pathogenesis-related protein PR P23) (Salt-induced protein)	gnl|BL_ORD_ID|77532	247	1	52	90.5077	4.53791e-18	1	175	226	37	1	43	-3	117	269	223
HLCDTotal.seq.Contig540		Q8LA49	358	harsha_cont_siglets_may-19_vitis_1488.xml	[GO:0045735]		Q8LA49 (Q8LA49) Globulin-like protein	gnl|BL_ORD_ID|447841	356	1	101	110.538	3.86454e-24		198	298	48	1	73	-1	20	322	275
HLCDTotal.seq.Contig541		Q01591	355	harsha_cont_siglets_may-19_vitis_1489.xml	[GO:0006805][GO:0006952][GO:0009607][GO:0050832]		TPM1_LYCES (Q01591) Osmotin-like protein TPM-1 precursor (PR P23) (Fragment)	gnl|BL_ORD_ID|127048	238	1	50	87.8113	2.69328e-17	1	169	218	37	1	40	-3	207	353	216
HLCDTotal.seq.Contig543		P12670	328	harsha_cont_siglets_may-19_vitis_1491.xml	[GO:0006805][GO:0006952][GO:0009607][GO:0050832]		NP24_LYCES (P12670) NP24 protein precursor (Pathogenesis-related protein PR P23) (Salt-induced protein)	gnl|BL_ORD_ID|77532	247	1	50	85.5001	1.38485e-16	1	177	226	36	1	40	-3	180	326	210
HLCDTotal.seq.Contig545		P12670	265	harsha_cont_siglets_may-19_vitis_1493.xml	[GO:0006805][GO:0006952][GO:0009607][GO:0050832]		NP24_LYCES (P12670) NP24 protein precursor (Pathogenesis-related protein PR P23) (Salt-induced protein)	gnl|BL_ORD_ID|77532	247	1	50	90.8929	3.56376e-18	1	177	226	37	1	42	-3	117	263	224
HLCDTotal.seq.Contig546		P12670	276	harsha_cont_siglets_may-19_vitis_1494.xml	[GO:0006805][GO:0006952][GO:0009607][GO:0050832]		NP24_LYCES (P12670) NP24 protein precursor (Pathogenesis-related protein PR P23) (Salt-induced protein)	gnl|BL_ORD_ID|77532	247	1	50	84.3445	3.28787e-16	1	177	226	35	1	40	-3	128	274	207
HLCDTotal.seq.Contig548		Q9LH23	546	harsha_cont_siglets_may-19_vitis_1496.xml	[GO:0005554][GO:0016021]		Q9LH23 (Q9LH23) Similar to Arabidopsis thaliana low temperature and salt responsive protein LTI6B	gnl|BL_ORD_ID|496356	537	1	44	74.7146	5.9167e-13		21	61	32	1	36	-3	275	406	182
HLCDTotal.seq.Contig549		Q6K771	210	harsha_cont_siglets_may-19_vitis_1497.xml	[GO:0003735][GO:0005622][GO:0005840][GO:0006412]	[3.6.5.3]	Q6K771 (Q6K771) Putative 40S ribosomal protein S8	gnl|BL_ORD_ID|468777	220	1	68	137.887	2.70575e-32		46	113	67	1	68	3	6	209	346
HLCDTotal.seq.Contig55		Q96499	340	harsha_cont_siglets_may-19_vitis_1003.xml	[GO:0003735][GO:0005622][GO:0005840][GO:0006412]	[3.6.5.3]	RL44_GOSHI (Q96499) 60S ribosomal protein L44	gnl|BL_ORD_ID|104067	104	1	62	134.035	3.34271e-31		43	104	61	1	61	-3	153	338	336
HLCDTotal.seq.Contig550		Q9FS43	761	harsha_cont_siglets_may-19_vitis_1498.xml	[GO:0006952][GO:0009607]		Q9FS43 (Q9FS43) Pathogenesis-related protein 10	gnl|BL_ORD_ID|494238	158	1	121	227.254	1.40579e-58		1	121	108	1	114	-1	312	674	578
HLCDTotal.seq.Contig557		Q9C9W8	331	harsha_cont_siglets_may-19_vitis_1505.xml	[GO:0008168][GO:0016740]		Q9C9W8 (Q9C9W8) Putative S-adenosyl-L-methionine:salicylic acid carboxyl methyltransferase; 41514-39166	gnl|BL_ORD_ID|491469	363	1	102	122.094	1.32996e-27		124	225	54	1	75	3	21	326	305
HLCDTotal.seq.Contig559		P35694	252	harsha_cont_siglets_may-19_vitis_1507.xml	[GO:0004553][GO:0005975][GO:0016787][GO:0016798]		BRU1_SOYBN (P35694) Brassinosteroid-regulated protein BRU1 precursor	gnl|BL_ORD_ID|11955	283	1	43	83.1889	7.53716e-16		241	283	35	1	40	-1	121	249	204
HLCDTotal.seq.Contig561		Q75W17	320	harsha_cont_siglets_may-19_vitis_1509.xml	[GO:0004553][GO:0005975][GO:0016787][GO:0016798]		Q75W17 (Q75W17) Furcatin hydrolase	gnl|BL_ORD_ID|476835	538	1	55	87.0409	4.79645e-17		477	531	36	1	47	-3	154	318	214
HLCDTotal.seq.Contig562		Q93X22	506	harsha_cont_siglets_may-19_vitis_1510.xml	[GO:0046872]		Q93X22 (Q93X22) Metallothionein-like protein	gnl|BL_ORD_ID|456135	77	1	52	95.5153	2.72295e-19		27	76	42	1	46	3	3	158	236
HLCDTotal.seq.Contig563		Q7PCB5	421	harsha_cont_siglets_may-19_vitis_1511.xml	[GO:0005576][GO:0008083][GO:0008283]		Q7PCB5 (Q7PCB5) Putative phytosulfokine peptide precursor	gnl|BL_ORD_ID|478263	84	1	63	64.6994	2.22648e-10		23	84	34	1	38	2	125	313	156
HLCDTotal.seq.Contig564		P14009	597	harsha_cont_siglets_may-19_vitis_1512.xml	[GO:0016021]		14KD_DAUCA (P14009) 14 kDa proline-rich protein DC2.15 precursor	gnl|BL_ORD_ID|114	137	1	136	127.487	9.51437e-29	4	1	136	74	1	99	3	36	431	319
HLCDTotal.seq.Contig565		Q6Z6C8	203	harsha_cont_siglets_may-19_vitis_1513.xml	[GO:0004872][GO:0016301]		Q6Z6C8 (Q6Z6C8) Putative serine-threonine kinase receptor-associated protein	gnl|BL_ORD_ID|474154	342	1	64	121.709	2.02011e-27		165	228	56	1	61	1	1	192	304
HLCDTotal.seq.Contig567	[6.3.2.19]	Q9M4R0	252	harsha_cont_siglets_may-19_vitis_1515.xml	[GO:0004840][GO:0006464][GO:0006512][GO:0016874]		Q9M4R0 (Q9M4R0) Ubiquitin conjugating protein	gnl|BL_ORD_ID|500108	152	1	51	111.694	1.97887e-24		1	51	50	1	50	-1	1	153	278	[04120:Ubiquitin mediated proteolysis][05020hsa:Parkinson's disease][05040hsa:Huntington's disease]
HLCDTotal.seq.Contig568		Q6WHC0	348	harsha_cont_siglets_may-19_vitis_1516.xml	[GO:0006457][GO:0006986]		Q6WHC0 (Q6WHC0) Chloroplast small heat shock protein class I	gnl|BL_ORD_ID|472373	159	1	73	113.62	4.62012e-25		1	72	50	1	63	-2	42	260	283
HLCDTotal.seq.Contig57		Q677F2	410	harsha_cont_siglets_may-19_vitis_1005.xml	[GO:0003735][GO:0005622][GO:0005840][GO:0006412]	[3.6.5.3]	Q677F2 (Q677F2) Ribosomal protein L19	gnl|BL_ORD_ID|463758	203	1	69	90.1225	5.0138e-18		125	193	61	1	65	-3	202	408	222
HLCDTotal.seq.Contig570		Q945D8	539	harsha_cont_siglets_may-19_vitis_1518.xml	[GO:0006952]		Q945D8 (Q945D8) Putative gamma-thionin	gnl|BL_ORD_ID|457440	78	1	78	86.6557	1.48832e-16	2	1	78	61	1	69	2	56	283	213
HLCDTotal.seq.Contig573		Q00874	336	harsha_cont_siglets_may-19_vitis_1521.xml	[GO:0006281][GO:0006974]		D100_ARATH (Q00874) DNA-damage-repair/toleration protein DRT100 precursor	gnl|BL_ORD_ID|26037	372	1	108	118.627	1.45903e-26	1	193	300	63	1	77	-3	11	331	296
HLCDTotal.seq.Contig574		Q7Y250	223	harsha_cont_siglets_may-19_vitis_1522.xml	[GO:0007155]		Q7Y250 (Q7Y250) Arabinogalactan protein	gnl|BL_ORD_ID|482823	243	1	69	90.8929	3.74215e-18	2	112	179	45	1	58	3	21	221	224
HLCDTotal.seq.Contig577		Q84P90	680	harsha_cont_siglets_may-19_vitis_1525.xml	[GO:0004672][GO:0004674][GO:0004713][GO:0005524][GO:0006468][GO:0016301][GO:0016740]	[2.7.1.37][2.7.1.112]	Q84P90 (Q84P90) Hypothetical protein (Fragment)	gnl|BL_ORD_ID|483930	242	1	185	337.421	7.90278e-92		48	232	176	1	182	2	2	556	864	[04010hsa:MAPK signaling pathway][04070:Phosphatidylinositol signaling system][04210hsa:Apoptosis][04310hsa:Wnt signaling pathway][04350hsa:TGF-beta signaling pathway][04620hsa:Toll-like receptor signaling pathway][04630hsa:Jak-STAT signaling pathway][04710dme:Circadian rhythm][04810hsa:Regulation of actin cytoskeleton][05010hsa:Alzheimer's disease][05050hsa:Dentatorubropallidoluysian atrophy (DR…
HLCDTotal.seq.Contig578		Q39511	463	harsha_cont_siglets_may-19_vitis_1526.xml	[GO:0046872]		MT1_CASGL (Q39511) Metallothionein-like protein 1 (MT-1)	gnl|BL_ORD_ID|72096	71	1	58	70.0922	9.43689e-12		21	71	36	1	40	-3	288	461	170
HLCDTotal.seq.Contig579		Q6T8C9	548	harsha_cont_siglets_may-19_vitis_1527.xml	[GO:0005478][GO:0005783][GO:0005794][GO:0006886]		Q6T8C9 (Q6T8C9) Putative alpha-soluble NSF attachment protein	gnl|BL_ORD_ID|471288	289	1	148	234.572	4.53535e-61		142	289	119	1	129	-2	104	547	597
HLCDTotal.seq.Contig581		Q945D8	579	harsha_cont_siglets_may-19_vitis_1529.xml	[GO:0006952]		Q945D8 (Q945D8) Putative gamma-thionin	gnl|BL_ORD_ID|457440	78	1	78	86.6557	1.72497e-16	2	1	78	61	1	69	1	121	348	213
HLCDTotal.seq.Contig582		Q6QWQ3	336	harsha_cont_siglets_may-19_vitis_1530.xml	[GO:0004332][GO:0006096][GO:0016829]	[4.1.2.13]	Q6QWQ3 (Q6QWQ3) Fructose 1,6-bisphosphate aldolase (EC 4.1.2.13) (Putative fructose-bisphosphate aldolase)	gnl|BL_ORD_ID|470280	358	1	111	201.83	1.31049e-51		247	357	101	1	104	-3	2	334	512	[00010:Glycolysis / Gluconeogenesis][00030:Pentose phosphate pathway][00031:Inositol metabolism][00051:Fructose and mannose metabolism][00710:Carbon fixation]
HLCDTotal.seq.Contig585		Q9C942	528	harsha_cont_siglets_may-19_vitis_1533.xml	[GO:0003824][GO:0006725][GO:0016787]		Q9C942 (Q9C942) Putative lipase; 20450-21648 (At1g52760) (Putative lipase)	gnl|BL_ORD_ID|491326	332	1	147	256.529	1.01916e-67		182	328	121	1	130	1	1	441	654
HLCDTotal.seq.Contig586		P14170	452	harsha_cont_siglets_may-19_vitis_1534.xml	[GO:0006952][GO:0009607]		OSMO_TOBAC (P14170) Osmotin precursor	gnl|BL_ORD_ID|81993	246	1	66	110.153	7.64108e-24	1	177	242	48	1	54	3	3	197	274
HLCDTotal.seq.Contig587		Q9SJQ1	192	harsha_cont_siglets_may-19_vitis_1535.xml	[GO:0004672][GO:0004872][GO:0005524][GO:0006468][GO:0016301]	[2.7.1.37]	Q9SJQ1 (Q9SJQ1) Putative receptor-like protein kinase	gnl|BL_ORD_ID|503759	672	1	61	110.538	4.71928e-24		480	540	53	1	58	3	9	191	275	[04010hsa:MAPK signaling pathway][04070:Phosphatidylinositol signaling system][04210hsa:Apoptosis][04310hsa:Wnt signaling pathway][04350hsa:TGF-beta signaling pathway][04620hsa:Toll-like receptor signaling pathway][04630hsa:Jak-STAT signaling pathway][04710dme:Circadian rhythm][04810hsa:Regulation of actin cytoskeleton][05010hsa:Alzheimer's disease]
HLCDTotal.seq.Contig590	[5.2.1.8]	Q9ZRQ9	354	harsha_cont_siglets_may-19_vitis_1538.xml	[GO:0003755][GO:0006457][GO:0016853]	[5.2.1.8]	Q9ZRQ9 (Q9ZRQ9) Cyclophilin (EC 5.2.1.8)	gnl|BL_ORD_ID|508395	189	1	60	120.939	2.87086e-27		130	189	54	1	57	1	1	180	302
HLCDTotal.seq.Contig591		Q9LKL0	408	harsha_cont_siglets_may-19_vitis_1539.xml	[GO:0019904]		Q9LKL0 (Q9LKL0) 14-3-3 protein	gnl|BL_ORD_ID|496896	262	1	123	230.335	3.1177e-60		138	260	116	1	121	-3	38	406	586
HLCDTotal.seq.Contig592		Q94G23	723	harsha_cont_siglets_may-19_vitis_1540.xml	[GO:0006950]		Q94G23 (Q94G23) Putative transcription factor	gnl|BL_ORD_ID|459369	149	1	99	97.8265	1.17551e-19	5	1	99	93	1	93	2	74	355	242
HLCDTotal.seq.Contig593		Q944I6	466	harsha_cont_siglets_may-19_vitis_1541.xml			Q944I6 (Q944I6) At2g30360/T9D9.17	gnl|BL_ORD_ID|457286	372	1	97	185.652	1.53448e-46		136	232	85	1	93	-3	174	464	470
HLCDTotal.seq.Contig594		Q9SIA7	541	harsha_cont_siglets_may-19_vitis_1542.xml	[GO:0045735]		Q9SIA7 (Q9SIA7) Legumin-like protein	gnl|BL_ORD_ID|503529	356	1	179	257.299	6.36666e-68		102	280	140	1	157	-3	3	539	656
HLCDTotal.seq.Contig596		Q943Z6	394	harsha_cont_siglets_may-19_vitis_1544.xml	[GO:0003723][GO:0005786][GO:0006605][GO:0008312][GO:0030529]	[3.6.5.4]	SR19_ARATH (Q943Z6) Signal recognition particle 19 kDa protein (SRP19)	gnl|BL_ORD_ID|118014	145	1	103	167.548	2.53535e-41		1	103	77	1	87	-3	3	311	423
HLCDTotal.seq.Contig598		Q7XEL0	315	harsha_cont_siglets_may-19_vitis_1546.xml	[GO:0003824][GO:0005975][GO:0009225][GO:0016853]		Q7XEL0 (Q7XEL0) Putative epimerase/dehydratase	gnl|BL_ORD_ID|479518	378	1	104	205.682	9.32391e-53		15	118	97	1	99	3	3	314	522
HLCDTotal.seq.Contig599	[3.2.1.23]	Q94B17	545	harsha_cont_siglets_may-19_vitis_1547.xml	[GO:0004565][GO:0005529][GO:0005975][GO:0009341]	[3.2.1.23]	Q94B17 (Q94B17) Putative beta-galactosidase BG1	gnl|BL_ORD_ID|458437	854	1	23	48.9062	3.47675e-05		832	854	23	1	23	-2	476	544	115	[00052:Galactose metabolism][00511:N-Glycan degradation][00531:Glycosaminoglycan degradation][00561:Glycerolipid metabolism][00600:Glycosphingolipid metabolism]
HLCDTotal.seq.Contig60		Q40857	467	harsha_cont_siglets_may-19_vitis_1008.xml	[GO:0008168][GO:0008757][GO:0016740]		Q40857 (Q40857) EMB34 protein	gnl|BL_ORD_ID|461785	266	1	140	109.383	1.43085e-23	6	127	266	58	1	78	-2	65	466	272
HLCDTotal.seq.Contig600		Q8GYK2	374	harsha_cont_siglets_may-19_vitis_1548.xml	[GO:0003824][GO:0016787]		Q8GYK2 (Q8GYK2) Hypothetical protein At4g22300/T10I14_130	gnl|BL_ORD_ID|487329	262	1	124	207.994	1.73566e-53		122	245	95	1	112	-2	2	373	528
HLCDTotal.seq.Contig601		Q9SGW4	486	harsha_cont_siglets_may-19_vitis_1549.xml	[GO:0003723][GO:0003735][GO:0005622][GO:0005840][GO:0006412][GO:0019843]	[3.6.5.3]	Q9SGW4 (Q9SGW4) F1N19.8	gnl|BL_ORD_ID|503342	231	1	103	188.348	2.76193e-47		128	230	93	1	98	-3	176	484	477
HLCDTotal.seq.Contig602		Q9FS42	277	harsha_cont_siglets_may-19_vitis_1550.xml	[GO:0006952][GO:0009607]		Q9FS42 (Q9FS42) Pathogenesis-related protein 10	gnl|BL_ORD_ID|494237	159	1	38	72.0182	1.6886e-12		122	159	34	1	35	3	3	116	175
HLCDTotal.seq.Contig603		Q6ZLP8	359	harsha_cont_siglets_may-19_vitis_1551.xml	[GO:0003735][GO:0005622][GO:0005840][GO:0006412][GO:0030529]	[3.6.5.3]	Q6ZLP8 (Q6ZLP8) Putative ribosomal protein S12	gnl|BL_ORD_ID|475104	138	1	99	178.718	1.15087e-44		40	138	83	1	94	-2	62	358	452
HLCDTotal.seq.Contig606		Q9D8F0	778	harsha_cont_siglets_may-19_vitis_1554.xml	[GO:0016021]		Q9D8F0 (Q9D8F0) Mus musculus adult male small intestine cDNA, RIKEN full-length enriched library, clone:2010004E11 product:SEVEN TRANSMEMBRANE DOMAIN PROTEIN homolog	gnl|BL_ORD_ID|854302	226	1	108	74.3294	1.58026e-12		47	151	39	1	59	3	21	344	181
HLCDTotal.seq.Contig607		Q39511	470	harsha_cont_siglets_may-19_vitis_1555.xml	[GO:0046872]		MT1_CASGL (Q39511) Metallothionein-like protein 1 (MT-1)	gnl|BL_ORD_ID|72096	71	1	66	50.0618	1.05414e-05		13	71	29	1	34	-2	266	463	118
HLCDTotal.seq.Contig608		Q9CAY0	396	harsha_cont_siglets_may-19_vitis_1556.xml	[GO:0000287][GO:0006633][GO:0008897]	[2.7.8.7]	Q9CAY0 (Q9CAY0) Hypothetical protein F24K9.14	gnl|BL_ORD_ID|491665	275	1	131	185.267	1.17002e-46		31	161	89	1	107	3	3	395	469	[00770:Pantothenate and CoA biosynthesis]
HLCDTotal.seq.Contig612	[3.6.3.14]	Q96253	399	harsha_cont_siglets_may-19_vitis_1560.xml	[GO:0005739][GO:0006754][GO:0015078][GO:0015986][GO:0015992][GO:0016469][GO:0016787][GO:0046933][GO:0046961]	[3.6.3.14][3.6.3.14]	ATP5_ARATH (Q96253) ATP synthase epsilon chain, mitochondrial (EC 3.6.3.14)	gnl|BL_ORD_ID|8936	69	1	53	96.6709	5.44968e-20		16	68	43	1	48	-3	233	391	239	[00190:Oxidative phosphorylation][00193:ATP synthesis][00195:Photosynthesis][02040:Flagellar assembly][03070:Type III secretion system]
HLCDTotal.seq.Contig613		Q40119	403	harsha_cont_siglets_may-19_vitis_1561.xml	[GO:0008152][GO:0008415][GO:0016740]		Q40119 (Q40119) 1-acyl-sn-glycerol-3-phosphate acyltransferase (Putative)	gnl|BL_ORD_ID|461350	377	1	132	243.047	4.68812e-64		72	203	113	1	124	-2	1	396	619
HLCDTotal.seq.Contig614		Q8H879	120	harsha_cont_siglets_may-19_vitis_1562.xml	[GO:0003954][GO:0005739][GO:0006118][GO:0008137]	[1.6.99.3][1.6.5.3]	Q8H879 (Q8H879) Hypothetical protein OJ1528D07.12	gnl|BL_ORD_ID|488827	109	1	37	79.337	1.25718e-14		33	69	32	1	34	-3	2	112	194	[00190:Oxidative phosphorylation][00130:Ubiquinone biosynthesis]
HLCDTotal.seq.Contig616		P93157	367	harsha_cont_siglets_may-19_vitis_1564.xml	[GO:0005509][GO:0005544]		P93157 (P93157) Annexin (Fragment)	gnl|BL_ORD_ID|446038	315	1	100	168.703	1.18134e-41		11	110	83	1	90	-2	1	300	426
HLCDTotal.seq.Contig617		Q84X67	261	harsha_cont_siglets_may-19_vitis_1565.xml	[GO:0016491]		Q84X67 (Q84X67) 1-aminocyclopropane-1-carboxylic acid oxidase 1 (Fragment)	gnl|BL_ORD_ID|485216	293	1	86	174.096	3.21238e-43		118	203	83	1	84	-3	2	259	440
HLCDTotal.seq.Contig618		Q93YI9	399	harsha_cont_siglets_may-19_vitis_1566.xml	[GO:0003779][GO:0005856][GO:0007010][GO:0015629][GO:0030036]		Q93YI9 (Q93YI9) Profilin	gnl|BL_ORD_ID|456534	131	1	108	199.519	5.96969e-51		24	131	96	1	101	-1	76	399	506
HLCDTotal.seq.Contig619		Q7XT87	146	harsha_cont_siglets_may-19_vitis_1567.xml	[GO:0003735]		Q7XT87 (Q7XT87) OSJNBa0042L16.15 protein (40S ribosomal protein S10)	gnl|BL_ORD_ID|481335	183	1	41	82.4185	1.44427e-15		15	55	39	1	40	3	3	125	202
HLCDTotal.seq.Contig620		Q84M75	551	harsha_cont_siglets_may-19_vitis_1568.xml			Q84M75 (Q84M75) Hypothetical protein OSJNBa0059G06.6	gnl|BL_ORD_ID|483583	473	1	199	130.954	7.16766e-30	16	237	430	81	1	117	2	2	550	328
HLCDTotal.seq.Contig621	[5.2.1.8]	O80876	654	harsha_cont_siglets_may-19_vitis_1569.xml	[GO:0003755][GO:0006457][GO:0016853]	[5.2.1.8]	O80876 (O80876) Cyclophilin	gnl|BL_ORD_ID|444610	201	1	144	246.514	1.68173e-64		58	201	127	1	137	-2	222	653	628
HLCDTotal.seq.Contig626		Q8L5G0	513	harsha_cont_siglets_may-19_vitis_1574.xml	[GO:0005215][GO:0006810][GO:0016020][GO:0016021]		Q8L5G0 (Q8L5G0) Tonoplast intrinsic protein (Fragment)	gnl|BL_ORD_ID|446913	142	1	94	159.073	2.03295e-38		49	142	84	1	92	-3	230	511	401
HLCDTotal.seq.Contig628		Q01197	333	harsha_cont_siglets_may-19_vitis_1576.xml	[GO:0005618]		E6_GOSHI (Q01197) Protein E6	gnl|BL_ORD_ID|31848	238	1	42	58.5362	1.79885e-08	1	169	210	27	1	34	-3	2	124	140
HLCDTotal.seq.Contig629		Q9M531	372	harsha_cont_siglets_may-19_vitis_1577.xml	[GO:0000786][GO:0003677][GO:0005634][GO:0005694][GO:0006334][GO:0007001]		Q9M531 (Q9M531) Histone H2A	gnl|BL_ORD_ID|500202	153	1	59	116.701	5.2841e-26		67	125	59	1	59	3	3	179	291
HLCDTotal.seq.Contig630		Q8RZ23	310	harsha_cont_siglets_may-19_vitis_1578.xml	[GO:0004553][GO:0005975][GO:0016787][GO:0016798]		Q8RZ23 (Q8RZ23) Putative beta-1,3-glucanase	gnl|BL_ORD_ID|451752	414	1	101	171.014	2.56442e-42		243	343	78	1	92	-2	7	309	432
HLCDTotal.seq.Contig631	[3.1.2.6]	O24496	480	harsha_cont_siglets_may-19_vitis_1579.xml	[GO:0004416][GO:0016787]	[3.1.2.6]	GL2C_ARATH (O24496) Hydroxyacylglutathione hydrolase cytoplasmic (EC 3.1.2.6) (Glyoxalase II) (Glx II)	gnl|BL_ORD_ID|43196	258	1	82	125.946	1.61468e-28		177	258	55	1	72	-3	233	478	315	[00620:Pyruvate metabolism]
HLCDTotal.seq.Contig634	[2.4.1.123]	Q9XGN4	207	harsha_cont_siglets_may-19_vitis_1582.xml	[GO:0016051][GO:0016740][GO:0016757][GO:0016758][GO:0047216]	[2.4.1.123]	Q9XGN4 (Q9XGN4) Galactinol synthase, isoform GolS-1 (EC 2.4.1.123)	gnl|BL_ORD_ID|507271	333	1	66	131.724	1.94559e-30		159	224	57	1	63	3	3	200	330	[00052:Galactose metabolism]
HLCDTotal.seq.Contig635		P22179	438	harsha_cont_siglets_may-19_vitis_1583.xml	[GO:0009507][GO:0009522][GO:0009538][GO:0015979][GO:0016021]		PSAH_SPIOL (P22179) Photosystem I reaction center subunit VI, chloroplast precursor (PSI-H) (Light-harvesting complex I 11 kDa protein)	gnl|BL_ORD_ID|91328	144	1	90	157.918	1.88156e-38		10	99	73	1	82	-2	66	335	398
HLCDTotal.seq.Contig636		O64448	311	harsha_cont_siglets_may-19_vitis_1584.xml	[GO:0009507][GO:0009579][GO:0009765][GO:0015979][GO:0016020][GO:0018298]		O64448 (O64448) Light harvesting chlorophyll a/b-binding protein precursor	gnl|BL_ORD_ID|443516	267	1	72	149.443	7.96005e-36		192	263	71	1	72	-3	94	309	376
HLCDTotal.seq.Contig637	[4.1.1.39]	Q42915	568	harsha_cont_siglets_may-19_vitis_1585.xml	[GO:0004497][GO:0009507][GO:0009573][GO:0009853][GO:0015977][GO:0015979][GO:0016491][GO:0016829][GO:0016984]	[1.14.14.1][4.1.1.39]	RBS_MANES (Q42915) Ribulose bisphosphate carboxylase small chain, chloroplast precursor (EC 4.1.1.39) (RuBisCO small subunit)	gnl|BL_ORD_ID|97795	182	1	97	148.288	4.6574e-35		14	110	70	1	78	-1	194	484	373	[00630:Glyoxylate and dicarboxylate metabolism][00710:Carbon fixation][00071:Fatty acid metabolism][00361:gamma-Hexachlorocyclohexane degradation][00380:Tryptophan metabolism]
HLCDTotal.seq.Contig638		Q6XGY0	255	harsha_cont_siglets_may-19_vitis_1586.xml	[GO:0006118][GO:0016491]		Q6XGY0 (Q6XGY0) Putative glycolate oxidase (Fragment)	gnl|BL_ORD_ID|472640	156	1	56	113.235	6.77731e-25		101	156	54	1	55	3	3	170	282
HLCDTotal.seq.Contig639		Q9M4H3	359	harsha_cont_siglets_may-19_vitis_1587.xml	[GO:0046872]		Q9M4H3 (Q9M4H3) Putative metallothionein-like protein	gnl|BL_ORD_ID|500041	65	1	65	144.436	2.40528e-34		1	65	64	1	64	-3	91	285	363
HLCDTotal.seq.Contig64		Q9LV48	500	harsha_cont_siglets_may-19_vitis_1012.xml	[GO:0004672][GO:0004674][GO:0005524][GO:0006468][GO:0016301][GO:0016740]	[2.7.1.37]	Q9LV48 (Q9LV48) Protein kinase-like protein (AT3g24550/MOB24_8) (Hypothetical protein At3g24550)	gnl|BL_ORD_ID|498536	652	1	69	96.6709	1.17783e-19	1	584	651	49	1	58	-2	287	490	239	[04010hsa:MAPK signaling pathway][04070:Phosphatidylinositol signaling system][04210hsa:Apoptosis][04310hsa:Wnt signaling pathway][04350hsa:TGF-beta signaling pathway][04620hsa:Toll-like receptor signaling pathway][04630hsa:Jak-STAT signaling pathway][04710dme:Circadian rhythm][04810hsa:Regulation of actin cytoskeleton][05010hsa:Alzheimer's disease]
HLCDTotal.seq.Contig640	[4.1.1.39]	P18960	323	harsha_cont_siglets_may-19_vitis_1588.xml	[GO:0004497][GO:0009507][GO:0009573][GO:0009853][GO:0015977][GO:0015979][GO:0016491][GO:0016829][GO:0016984]	[1.14.14.1][4.1.1.39]	RBS_SILPR (P18960) Ribulose bisphosphate carboxylase small chain, chloroplast precursor (EC 4.1.1.39) (RuBisCO small subunit)	gnl|BL_ORD_ID|97814	177	1	26	56.225	9.03193e-08		151	176	24	1	25	3	3	80	134	[00630:Glyoxylate and dicarboxylate metabolism][00710:Carbon fixation][00071:Fatty acid metabolism][00361:gamma-Hexachlorocyclohexane degradation][00380:Tryptophan metabolism]
HLCDTotal.seq.Contig641		Q9SV27	666	harsha_cont_siglets_may-19_vitis_1589.xml	[GO:0000151][GO:0003676][GO:0004386][GO:0004842][GO:0005524][GO:0005634][GO:0008026][GO:0008270][GO:0016567]	[6.3.2.19]	Q9SV27 (Q9SV27) Hypothetical protein AT4g01020	gnl|BL_ORD_ID|505604	2322	1	141	238.81	3.64897e-65		2162	2302	116	1	126	-3	149	571	608	[04120:Ubiquitin mediated proteolysis][05020hsa:Parkinson's disease][05040hsa:Huntington's disease]
HLCDTotal.seq.Contig643	[1.3.1.33]	Q42850	585	harsha_cont_siglets_may-19_vitis_1591.xml	[GO:0008152][GO:0009507][GO:0015979][GO:0015995][GO:0016491][GO:0016630][GO:0019685]	[1.3.1.33]	PORB_HORVU (Q42850) Protochlorophyllide reductase B, chloroplast precursor (EC 1.3.1.33) (PCR B) (NADPH-protochlorophyllide oxidoreductase B) (POR B)	gnl|BL_ORD_ID|88855	395	1	122	243.432	1.13166e-63		274	395	115	1	121	3	9	374	620	[00860:Porphyrin and chlorophyll metabolism]
HLCDTotal.seq.Contig645		Q9AXH3	394	harsha_cont_siglets_may-19_vitis_1593.xml	[GO:0008168][GO:0008757][GO:0016740]		Q9AXH3 (Q9AXH3) Phosphoethanolamine N-methyltransferase	gnl|BL_ORD_ID|490332	491	1	101	166.777	4.32465e-41	1	390	490	80	1	90	2	32	331	421
HLCDTotal.seq.Contig646		P12354	294	harsha_cont_siglets_may-19_vitis_1594.xml	[GO:0006118][GO:0009507][GO:0009522][GO:0009538][GO:0009579][GO:0015979][GO:0016020]		PSAE_SPIOL (P12354) Photosystem I reaction center subunit IV, chloroplast precursor (PSI-E)	gnl|BL_ORD_ID|91287	125	1	45	91.2781	2.63111e-18		80	124	43	1	44	-3	131	265	225
HLCDTotal.seq.Contig654		Q9SS17	753	harsha_cont_siglets_may-19_vitis_1602.xml	[GO:0003735][GO:0005622][GO:0005840][GO:0006412]	[3.6.5.3]	RS24_ARATH (Q9SS17) 40S ribosomal protein S24	gnl|BL_ORD_ID|110536	133	1	119	211.46	7.89781e-54		4	122	100	1	113	3	3	359	537
HLCDTotal.seq.Contig655		Q6L510	626	harsha_cont_siglets_may-19_vitis_1603.xml	[GO:0003735][GO:0005622][GO:0005840][GO:0006412][GO:0030529]	[3.6.5.3]	Q6L510 (Q6L510) Putative 60S ribosomal protein L36	gnl|BL_ORD_ID|469283	113	1	113	187.193	1.11792e-46	3	1	113	95	1	101	-1	180	509	474
HLCDTotal.seq.Contig659		P42791	836	harsha_cont_siglets_may-19_vitis_1607.xml	[GO:0003735][GO:0005622][GO:0005840][GO:0006412]	[3.6.5.3]	RL18_ARATH (P42791) 60S ribosomal protein L18	gnl|BL_ORD_ID|101515	187	1	166	296.975	1.69771e-79		9	174	144	1	157	1	88	585	759
HLCDTotal.seq.Contig66		Q8LLD9	435	harsha_cont_siglets_may-19_vitis_1014.xml	[GO:0003677][GO:0003700][GO:0005634][GO:0006355]		Q8LLD9 (Q8LLD9) BEL1-related homeotic protein 29 (Fragment)	gnl|BL_ORD_ID|449625	567	1	100	100.138	4.67698e-21	6	470	564	60	1	73	3	6	287	248
HLCDTotal.seq.Contig660		Q42425	258	harsha_cont_siglets_may-19_vitis_1608.xml	[GO:0003824][GO:0006520][GO:0008483][GO:0009058][GO:0016740]		Q42425 (Q42425) Plastidic aspartate aminotransferase	gnl|BL_ORD_ID|462687	457	1	85	156.762	5.32622e-38		340	424	71	1	80	-3	2	256	395
HLCDTotal.seq.Contig661		Q6XGX6	286	harsha_cont_siglets_may-19_vitis_1609.xml	[GO:0005515][GO:0009522][GO:0015979][GO:0042651]		Q6XGX6 (Q6XGX6) Putative photosystem I reaction center subunit N (Fragment)	gnl|BL_ORD_ID|472638	85	1	71	148.288	1.83384e-35		4	74	70	1	71	-1	2	214	373
HLCDTotal.seq.Contig662		Q8W319	355	harsha_cont_siglets_may-19_vitis_1610.xml	[GO:0003677][GO:0003700][GO:0003723][GO:0006355][GO:0030529]		Q8W319 (Q8W319) Putative splicing regulatory protein	gnl|BL_ORD_ID|455179	284	1	75	65.855	1.096e-10		207	281	45	1	62	1	7	231	159
HLCDTotal.seq.Contig663		Q6SKP4	409	harsha_cont_siglets_may-19_vitis_1611.xml	[GO:0003735][GO:0005622][GO:0005840][GO:0006412][GO:0030529]	[3.6.5.3]	Q6SKP4 (Q6SKP4) Ribosomal protein L3	gnl|BL_ORD_ID|470970	389	1	125	221.09	1.89144e-57		26	150	115	1	121	-1	2	376	562
HLCDTotal.seq.Contig666		Q96295	404	harsha_cont_siglets_may-19_vitis_1614.xml	[GO:0005509][GO:0016301]		Q96295 (Q96295) Calcium-dependent protein kinase (Fragment)	gnl|BL_ORD_ID|460392	196	1	119	223.787	2.93067e-58		78	196	108	1	112	-1	48	404	569
HLCDTotal.seq.Contig669		Q9ZTN6	622	harsha_cont_siglets_may-19_vitis_1617.xml	[GO:0008270]		Q9ZTN6 (Q9ZTN6) PGPS/D1	gnl|BL_ORD_ID|508882	195	1	154	254.988	4.26965e-67	2	43	195	117	1	136	1	1	456	650
HLCDTotal.seq.Contig670		Q9SW09	488	harsha_cont_siglets_may-19_vitis_1618.xml	[GO:0003735]		R101_ARATH (Q9SW09) 40S ribosomal protein S10-1	gnl|BL_ORD_ID|95559	177	1	29	55.4546	2.78203e-07		68	96	25	1	28	-3	400	486	132
HLCDTotal.seq.Contig673		Q9S7U7	300	harsha_cont_siglets_may-19_vitis_1621.xml	[GO:0003824][GO:0016787]		Q9S7U7 (Q9S7U7) F28J7.1 protein (Hypothetical protein At3g01690) (F4P13.23 protein)	gnl|BL_ORD_ID|501671	361	1	79	162.925	7.06273e-40		185	263	68	1	76	-1	64	300	411
HLCDTotal.seq.Contig674		Q7X740	505	harsha_cont_siglets_may-19_vitis_1622.xml	[GO:0005524][GO:0005975][GO:0008974][GO:0009058][GO:0009507][GO:0015979][GO:0016301][GO:0016740][GO:0019253]	[2.7.1.19]	Q7X740 (Q7X740) OSJNBa0093F12.5 protein	gnl|BL_ORD_ID|478416	495	1	47	76.6406	1.28512e-13		385	431	35	1	43	-3	144	284	187	[00710:Carbon fixation]
HLCDTotal.seq.Contig677		Q9SLI8	231	harsha_cont_siglets_may-19_vitis_1625.xml	[GO:0005509]		Q9SLI8 (Q9SLI8) F20D21.27 protein	gnl|BL_ORD_ID|504008	535	1	73	135.191	1.71258e-31		237	309	64	1	70	3	12	230	339
HLCDTotal.seq.Contig679		P49637	738	harsha_cont_siglets_may-19_vitis_1627.xml	[GO:0003735][GO:0005622][GO:0005840][GO:0006412]	[3.6.5.3]	R27C_ARATH (P49637) 60S ribosomal protein L27a-3	gnl|BL_ORD_ID|95980	146	1	137	258.455	5.41873e-68		1	137	118	1	128	-1	253	663	659
HLCDTotal.seq.Contig68		Q677C8	184	harsha_cont_siglets_may-19_vitis_1016.xml	[GO:0005525][GO:0006886]		Q677C8 (Q677C8) ADP-ribosylation factor (Fragment)	gnl|BL_ORD_ID|463739	145	1	57	115.161	1.93493e-25		62	118	56	1	56	-3	12	182	287
HLCDTotal.seq.Contig683		Q9ZRD3	921	harsha_cont_siglets_may-19_vitis_1631.xml			Q9ZRD3 (Q9ZRD3) NTGP1	gnl|BL_ORD_ID|508314	199	1	112	215.698	5.80318e-55		1	112	101	1	107	2	584	919	548
HLCDTotal.seq.Contig684		P91850	602	harsha_cont_siglets_may-19_vitis_1632.xml	[GO:0005125]		MIFH_BRUMA (P91850) Macrophage migration inhibitory factor homolog (BmMIF) (Bm-MIF-1)	gnl|BL_ORD_ID|69513	114	1	112	80.1073	1.78448e-14		1	111	40	1	67	-1	201	536	196
HLCDTotal.seq.Contig687		Q9AVT4	674	harsha_cont_siglets_may-19_vitis_1635.xml	[GO:0003735][GO:0005622][GO:0005840][GO:0006412][GO:0030529]	[3.6.5.3]	Q9AVT4 (Q9AVT4) 60S ribosomal protein L13E	gnl|BL_ORD_ID|490057	207	1	131	225.713	3.28915e-58		66	196	113	1	124	3	3	395	574
HLCDTotal.seq.Contig688		Q9SMH2	410	harsha_cont_siglets_may-19_vitis_1636.xml	[GO:0006805][GO:0008372][GO:0050832]		TLP1_CASSA (Q9SMH2) Thaumatin-like protein 1 precursor	gnl|BL_ORD_ID|126063	243	1	61	79.337	8.8502e-15	1	183	243	35	1	44	3	3	182	194
HLCDTotal.seq.Contig689		Q9LTV6	343	harsha_cont_siglets_may-19_vitis_1637.xml	[GO:0008152][GO:0016491]		Q9LTV6 (Q9LTV6) Oxidoreductase, short-chain dehydrogenase/reductase family-like protein (Hypothetical protein At3g12790)	gnl|BL_ORD_ID|498326	298	1	114	182.185	1.06613e-45		10	123	90	1	104	-2	1	342	461
HLCDTotal.seq.Contig693		Q6K8N7	298	harsha_cont_siglets_may-19_vitis_1641.xml	[GO:0003735][GO:0005622][GO:0005840][GO:0006412]	[3.6.5.3]	Q6K8N7 (Q6K8N7) Putative ribosomal protein L37	gnl|BL_ORD_ID|468877	95	1	81	163.31	5.42795e-40		1	81	75	1	78	-2	1	243	412
HLCDTotal.seq.Contig694		O81535	315	harsha_cont_siglets_may-19_vitis_1642.xml	[GO:0005509][GO:0005544]		O81535 (O81535) Annexin p35	gnl|BL_ORD_ID|445005	315	1	33	60.8474	3.70928e-09		283	315	28	1	30	-3	215	313	146
HLCDTotal.seq.Contig699		Q84X67	524	harsha_cont_siglets_may-19_vitis_1647.xml	[GO:0016491]		Q84X67 (Q84X67) 1-aminocyclopropane-1-carboxylic acid oxidase 1 (Fragment)	gnl|BL_ORD_ID|485216	293	1	89	172.555	1.90374e-42		205	293	85	1	87	3	3	269	436
HLCDTotal.seq.Contig7		Q6V1W6	149	harsha_cont_siglets_may-19_vitis_955.xml	[GO:0008152][GO:0008483][GO:0016740]		Q6V1W6 (Q6V1W6) Aminotransferase 2	gnl|BL_ORD_ID|471907	401	1	48	94.3597	3.66124e-19		321	368	44	1	48	-1	3	146	233
HLCDTotal.seq.Contig700		Q9ZPX2	544	harsha_cont_siglets_may-19_vitis_1648.xml	[GO:0003735][GO:0005622][GO:0005840][GO:0006412][GO:0030529]	[3.6.5.3]	Q9ZPX2 (Q9ZPX2) Putative ribosomal protein L6	gnl|BL_ORD_ID|508040	102	1	93	174.866	4.13739e-43		1	93	83	1	85	3	18	296	442
HLCDTotal.seq.Contig705		Q9M084	756	harsha_cont_siglets_may-19_vitis_1653.xml	[GO:0003676][GO:0004812][GO:0004815][GO:0005524][GO:0005737][GO:0006418][GO:0006422][GO:0016874]	[6.1.1.12]	Q9M084 (Q9M084) Aspartate--tRNA ligase-like protein	gnl|BL_ORD_ID|499320	558	1	249	432.565	2.19637e-120		281	529	207	1	227	2	8	754	1111	[00252:Alanine and aspartate metabolism][00970:Aminoacyl-tRNA biosynthesis]
HLCDTotal.seq.Contig707		Q41073	429	harsha_cont_siglets_may-19_vitis_1655.xml	[GO:0006810][GO:0006869][GO:0008289]		NLTP_PINTA (Q41073) Nonspecific lipid-transfer protein precursor (LTP)	gnl|BL_ORD_ID|76991	123	1	114	97.8265	2.34201e-20	3	10	122	50	1	71	-2	21	353	242
HLCDTotal.seq.Contig709		Q9SMC4	615	harsha_cont_siglets_may-19_vitis_1657.xml	[GO:0006915][GO:0016021]		DAD1_LYCES (Q9SMC4) Defender against cell death 1 (DAD-1)	gnl|BL_ORD_ID|26167	116	1	112	204.912	4.95317e-52		5	116	101	1	107	-1	226	561	520
HLCDTotal.seq.Contig71		Q93X22	409	harsha_cont_siglets_may-19_vitis_1019.xml	[GO:0046872]		Q93X22 (Q93X22) Metallothionein-like protein	gnl|BL_ORD_ID|456135	77	1	52	95.1301	1.56534e-19		27	76	42	1	46	3	3	158	235
HLCDTotal.seq.Contig710		Q8LK24	206	harsha_cont_siglets_may-19_vitis_1658.xml	[GO:0004672][GO:0004674][GO:0005524][GO:0006468][GO:0007165][GO:0016301][GO:0016740]	[2.7.1.37]	Q8LK24 (Q8LK24) SOS2-like protein kinase	gnl|BL_ORD_ID|449282	438	1	67	133.65	5.11997e-31		192	258	58	1	65	2	2	202	335	[04010hsa:MAPK signaling pathway][04070:Phosphatidylinositol signaling system][04210hsa:Apoptosis][04310hsa:Wnt signaling pathway][04350hsa:TGF-beta signaling pathway][04620hsa:Toll-like receptor signaling pathway][04630hsa:Jak-STAT signaling pathway][04710dme:Circadian rhythm][04810hsa:Regulation of actin cytoskeleton][05010hsa:Alzheimer's disease]
HLCDTotal.seq.Contig712		O49855	620	harsha_cont_siglets_may-19_vitis_1660.xml	[GO:0003993]	[3.1.3.2]	O49855 (O49855) Acid phosphatase	gnl|BL_ORD_ID|443336	264	1	185	225.328	3.62287e-58	2	27	209	109	1	138	-3	7	555	573	[00361:gamma-Hexachlorocyclohexane degradation][00740:Riboflavin metabolism]
HLCDTotal.seq.Contig713	[1.-.-.-]	Q08507	562	harsha_cont_siglets_may-19_vitis_1661.xml	[GO:0009693][GO:0016491]		ACC3_PETHY (Q08507) 1-aminocyclopropane-1-carboxylate oxidase 3 (EC 1.14.17.4) (ACC oxidase 3) (Ethylene-forming enzyme) (EFE)	gnl|BL_ORD_ID|1493	320	1	185	302.368	1.87684e-81		89	273	165	1	179	1	1	555	773	[00031:Inositol metabolism][00860:Porphyrin and chlorophyll metabolism][04210hsa:Apoptosis]
HLCDTotal.seq.Contig714		Q9SUU5	291	harsha_cont_siglets_may-19_vitis_1662.xml	[GO:0006118][GO:0006122][GO:0008121]	[1.10.2.2]	Q9SUU5 (Q9SUU5) Ubiquinol-cytochrome c reductase-like protein (AT4g32470/F8B4_170) (AT4g32470)	gnl|BL_ORD_ID|505572	122	1	75	97.8265	2.82152e-20		3	77	58	1	67	-3	2	226	242	[00190:Oxidative phosphorylation]
HLCDTotal.seq.Contig716		Q9SU40	323	harsha_cont_siglets_may-19_vitis_1664.xml	[GO:0005507][GO:0016020]		SKU5_ARATH (Q9SU40) Putative monocopper oxidase precursor (Skewed roots)	gnl|BL_ORD_ID|115786	587	1	104	184.111	2.87197e-46		177	280	88	1	97	-3	1	312	466
HLCDTotal.seq.Contig717		P26585	722	harsha_cont_siglets_may-19_vitis_1665.xml	[GO:0003677][GO:0005634][GO:0006355]		HMGL_SOYBN (P26585) HMG1/2-like protein (SB11 protein)	gnl|BL_ORD_ID|52075	152	1	119	141.354	9.27101e-33		1	119	86	1	101	-3	250	606	355
HLCDTotal.seq.Contig718		Q9LK66	289	harsha_cont_siglets_may-19_vitis_1666.xml	[GO:0004672][GO:0005524][GO:0006468][GO:0016301]	[2.7.1.37]	Q9LK66 (Q9LK66) Protein kinase-like protein	gnl|BL_ORD_ID|496822	1088	1	94	68.1662	2.40295e-11		138	230	31	1	55	1	1	282	165	[04010hsa:MAPK signaling pathway][04070:Phosphatidylinositol signaling system][04210hsa:Apoptosis][04310hsa:Wnt signaling pathway][04350hsa:TGF-beta signaling pathway][04620hsa:Toll-like receptor signaling pathway][04630hsa:Jak-STAT signaling pathway][04710dme:Circadian rhythm][04810hsa:Regulation of actin cytoskeleton][05010hsa:Alzheimer's disease]
HLCDTotal.seq.Contig719		Q8GZ17	308	harsha_cont_siglets_may-19_vitis_1667.xml	[GO:0016020]		CBL7_ARATH (Q8GZ17) COBRA-like protein 7 precursor	gnl|BL_ORD_ID|14759	661	1	88	153.68	4.23679e-37		459	546	66	1	74	-2	5	268	387
HLCDTotal.seq.Contig72		P14009	346	harsha_cont_siglets_may-19_vitis_1020.xml	[GO:0016021]		14KD_DAUCA (P14009) 14 kDa proline-rich protein DC2.15 precursor	gnl|BL_ORD_ID|114	137	1	107	82.0333	1.49561e-15	4	1	107	57	1	75	3	36	344	201
HLCDTotal.seq.Contig720		Q9SRT7	256	harsha_cont_siglets_may-19_vitis_1668.xml	[GO:0016020]		CBL1_ARATH (Q9SRT7) COBRA-like protein 1 precursor	gnl|BL_ORD_ID|14753	452	1	34	46.9802	1.32488e-08		399	432	19	1	23	1	100	201	110
HLCDTotal.seq.Contig721		O23325	287	harsha_cont_siglets_may-19_vitis_1669.xml	[GO:0005554]		O23325 (O23325) Light induced protein like	gnl|BL_ORD_ID|441815	318	1	53	89.7373	7.71212e-18		140	192	41	1	48	2	2	160	221
HLCDTotal.seq.Contig722		Q9LQM9	507	harsha_cont_siglets_may-19_vitis_1670.xml	[GO:0006118]		Q9LQM9 (Q9LQM9) F5D14.6 protein	gnl|BL_ORD_ID|497816	647	1	64	86.2705	1.65196e-16		577	640	41	1	51	1	304	495	212
HLCDTotal.seq.Contig726		Q9ATF4	281	harsha_cont_siglets_may-19_vitis_1674.xml	[GO:0003735][GO:0005622][GO:0005840][GO:0006412]	[3.6.5.3]	Q9ATF4 (Q9ATF4) Ribosomal protein L33	gnl|BL_ORD_ID|489497	112	1	56	117.472	3.47922e-26		57	112	53	1	55	-3	112	279	293
HLCDTotal.seq.Contig727		Q9LV62	376	harsha_cont_siglets_may-19_vitis_1675.xml	[GO:0005634]		Q9LV62 (Q9LV62) Gb|AAB97010.1	gnl|BL_ORD_ID|498543	671	1	97	176.792	4.285e-44		329	425	86	1	91	-2	25	315	447
HLCDTotal.seq.Contig728		Q6YYY7	272	harsha_cont_siglets_may-19_vitis_1676.xml	[GO:0016020]		Q6YYY7 (Q6YYY7) Putative MtN21	gnl|BL_ORD_ID|473632	387	1	91	131.724	1.80228e-30	1	130	220	65	1	74	-2	2	271	330
HLCDTotal.seq.Contig729		Q7X9C5	474	harsha_cont_siglets_may-19_vitis_1677.xml			Q7X9C5 (Q7X9C5) Synptobrevin-related protein (Fragment)	gnl|BL_ORD_ID|478696	194	1	99	172.17	1.88108e-42		21	119	80	1	89	-3	2	298	435
HLCDTotal.seq.Contig731		O82572	496	harsha_cont_siglets_may-19_vitis_1679.xml	[GO:0003779][GO:0005856][GO:0007010][GO:0015629][GO:0030036]		PRO1_RICCO (O82572) Profilin 1	gnl|BL_ORD_ID|90282	131	1	102	189.504	1.29463e-54		29	130	89	1	94	-2	124	429	480
HLCDTotal.seq.Contig735		O82616	301	harsha_cont_siglets_may-19_vitis_1683.xml	[GO:0004747][GO:0005975][GO:0006014][GO:0008865][GO:0016301][GO:0016740]	[2.7.1.15][2.7.1.4]	O82616 (O82616) T9A4.3 protein (Fructokinase-like protein) (EC 2.7.1.4)	gnl|BL_ORD_ID|445654	324	1	49	72.4034	1.25539e-12		277	324	36	1	42	2	29	175	176	[00030:Pentose phosphate pathway][00051:Fructose and mannose metabolism][00500:Starch and sucrose metabolism]
HLCDTotal.seq.Contig736	[3.6.3.14]	Q96253	452	harsha_cont_siglets_may-19_vitis_1684.xml	[GO:0005739][GO:0006754][GO:0015078][GO:0015986][GO:0015992][GO:0016469][GO:0016787][GO:0046933][GO:0046961]	[3.6.3.14][3.6.3.14]	ATP5_ARATH (Q96253) ATP synthase epsilon chain, mitochondrial (EC 3.6.3.14)	gnl|BL_ORD_ID|8936	69	1	52	95.9005	1.49125e-19		17	68	43	1	48	-3	295	450	237	[00190:Oxidative phosphorylation][00193:ATP synthesis][00195:Photosynthesis][02040:Flagellar assembly][03070:Type III secretion system]
HLCDTotal.seq.Contig738		P34091	514	harsha_cont_siglets_may-19_vitis_1686.xml	[GO:0003735][GO:0005622][GO:0005840][GO:0006412]	[3.6.5.3]	RL6_MESCR (P34091) 60S ribosomal protein L6 (YL16-like)	gnl|BL_ORD_ID|104477	234	1	141	199.904	1.03926e-50		94	234	122	1	133	-1	92	514	507
HLCDTotal.seq.Contig74		Q9SMC4	365	harsha_cont_siglets_may-19_vitis_1022.xml	[GO:0006915][GO:0016021]		DAD1_LYCES (Q9SMC4) Defender against cell death 1 (DAD-1)	gnl|BL_ORD_ID|26167	116	1	44	90.1225	5.33984e-18		73	116	42	1	44	-3	232	363	222
HLCDTotal.seq.Contig740		Q93X22	394	harsha_cont_siglets_may-19_vitis_1688.xml	[GO:0046872]		Q93X22 (Q93X22) Metallothionein-like protein	gnl|BL_ORD_ID|456135	77	1	52	95.5153	1.22441e-19		27	76	42	1	46	-3	237	392	236
HLCDTotal.seq.Contig741		O49447	658	harsha_cont_siglets_may-19_vitis_1689.xml	[GO:0005215][GO:0005488][GO:0005743][GO:0006810][GO:0016020]		O49447 (O49447) ADP, ATP carrier-like protein	gnl|BL_ORD_ID|443124	379	1	110	181.8	5.13846e-45		261	370	102	1	106	-3	327	656	460
HLCDTotal.seq.Contig742		Q6ATC1	443	harsha_cont_siglets_may-19_vitis_1690.xml	[GO:0006810][GO:0006869][GO:0008289]		Q6ATC1 (Q6ATC1) Hypothetical protein OSJNBa0034O12.7	gnl|BL_ORD_ID|510264	117	1	100	144.821	1.63345e-34		18	117	66	1	78	-3	67	366	364
HLCDTotal.seq.Contig744		Q93X22	406	harsha_cont_siglets_may-19_vitis_1692.xml	[GO:0046872]		Q93X22 (Q93X22) Metallothionein-like protein	gnl|BL_ORD_ID|456135	77	1	52	93.5893	4.57411e-19		27	76	41	1	46	-3	249	404	231
HLCDTotal.seq.Contig745		P24922	351	harsha_cont_siglets_may-19_vitis_1693.xml	[GO:0003743][GO:0006412][GO:0006413]	[3.6.5.3]	IF52_NICPL (P24922) Eukaryotic translation initiation factor 5A-2 (eIF-5A) (eIF-4D)	gnl|BL_ORD_ID|56010	159	1	116	230.72	2.58291e-60		33	148	112	1	113	-3	2	349	587
HLCDTotal.seq.Contig746		Q8RVJ0	370	harsha_cont_siglets_may-19_vitis_1694.xml	[GO:0003743][GO:0006412][GO:0006413]	[3.6.5.3]	Q8RVJ0 (Q8RVJ0) Putative translation factor	gnl|BL_ORD_ID|451077	113	1	71	138.658	1.30383e-32		1	71	64	1	70	-1	17	229	348
HLCDTotal.seq.Contig747		P48347	199	harsha_cont_siglets_may-19_vitis_1695.xml	[GO:0019904]		143A_ARATH (P48347) 14-3-3-like protein GF14 epsilon (General regulatory factor 10)	gnl|BL_ORD_ID|63	254	1	36	55.8398	1.3704e-07	1	219	254	29	1	31	-1	95	199	133
HLCDTotal.seq.Contig748		P12670	265	harsha_cont_siglets_may-19_vitis_1696.xml	[GO:0006805][GO:0006952][GO:0009607][GO:0050832]		NP24_LYCES (P12670) NP24 protein precursor (Pathogenesis-related protein PR P23) (Salt-induced protein)	gnl|BL_ORD_ID|77532	247	1	50	87.4261	3.94019e-17	1	177	226	36	1	41	3	3	149	215
HLCDTotal.seq.Contig750		Q01591	307	harsha_cont_siglets_may-19_vitis_1698.xml	[GO:0006805][GO:0006952][GO:0009607][GO:0050832]		TPM1_LYCES (Q01591) Osmotin-like protein TPM-1 precursor (PR P23) (Fragment)	gnl|BL_ORD_ID|127048	238	1	50	94.3597	3.06193e-19	1	169	218	39	1	42	-3	159	305	233
HLCDTotal.seq.Contig751		Q9C533	248	harsha_cont_siglets_may-19_vitis_1699.xml	[GO:0046872]		Q9C533 (Q9C533) DHHC-type zinc finger protein, putative (Hypothetical protein F23O10.1)	gnl|BL_ORD_ID|490672	519	1	79	100.138	5.97922e-21	7	303	381	57	1	62	-1	30	245	248
HLCDTotal.seq.Contig753		Q94AG3	235	harsha_cont_siglets_may-19_vitis_1701.xml	[GO:0006886][GO:0008320][GO:0016020]		Q94AG3 (Q94AG3) At1g72160/T9N14_8	gnl|BL_ORD_ID|458359	390	1	77	125.946	1.03541e-28		264	340	54	1	66	-3	3	233	315
HLCDTotal.seq.Contig754		Q75K08	485	harsha_cont_siglets_may-19_vitis_1702.xml	[GO:0000910][GO:0004713][GO:0004872][GO:0007049][GO:0016301]	[2.7.1.112]	Q75K08 (Q75K08) Similar to Dictyostelium discoideum (Slime mold). Non-receptor tyrosine kinase spore lysis A (EC 2.7.1.112) (Tyrosine-protein kinase 1)	gnl|BL_ORD_ID|258853	391	1	98	103.219	1.1685e-21		79	176	42	1	72	-3	190	483	256	[04010hsa:MAPK signaling pathway][04210hsa:Apoptosis][04630hsa:Jak-STAT signaling pathway][04810hsa:Regulation of actin cytoskeleton][05050hsa:Dentatorubropallidoluysian atrophy (DRPLA)]
HLCDTotal.seq.Contig756	[5.2.1.8]	O64456	150	harsha_cont_siglets_may-19_vitis_1704.xml	[GO:0003755][GO:0006457][GO:0016853]	[5.2.1.8]	O64456 (O64456) VcCyP protein	gnl|BL_ORD_ID|443524	171	1	46	94.3597	3.66124e-19		80	125	43	1	44	-1	13	150	233
HLCDTotal.seq.Contig757		Q9FGZ9	220	harsha_cont_siglets_may-19_vitis_1705.xml	[GO:0006464][GO:0006512]		UBL5_ARATH (Q9FGZ9) Ubiquitin-like protein 5	gnl|BL_ORD_ID|130773	73	1	47	94.3597	3.39616e-19		1	47	45	1	47	-1	2	142	233
HLCDTotal.seq.Contig758		Q7F2F1	255	harsha_cont_siglets_may-19_vitis_1706.xml	[GO:0016788]		Q7F2F1 (Q7F2F1) P0402A09.15 protein (P0455C04.9 protein)	gnl|BL_ORD_ID|510302	593	1	56	72.7886	1.01509e-12	1	538	593	35	1	44	3	21	185	177
HLCDTotal.seq.Contig759		P93157	460	harsha_cont_siglets_may-19_vitis_1707.xml	[GO:0005509][GO:0005544]		P93157 (P93157) Annexin (Fragment)	gnl|BL_ORD_ID|446038	315	1	95	162.155	1.78127e-39		150	244	77	1	87	2	2	286	409
HLCDTotal.seq.Contig760		Q67J27	442	harsha_cont_siglets_may-19_vitis_1708.xml	[GO:0005509]		Q67J27 (Q67J27) Hypothetical protein OSJNBa0054F02.1 (Hypothetical protein B1045B05.23)	gnl|BL_ORD_ID|463826	105	1	65	51.2174	2.4691e-06		29	93	24	1	38	-2	127	321	121
HLCDTotal.seq.Contig761		Q6JX04	359	harsha_cont_siglets_may-19_vitis_1709.xml	[GO:0004568][GO:0005975][GO:0006032][GO:0009613][GO:0016787][GO:0016798][GO:0016998]	[3.2.1.14]	Q6JX04 (Q6JX04) Chitinase-like protein (EC 3.2.1.14)	gnl|BL_ORD_ID|468391	318	1	115	230.335	3.33301e-60		163	277	102	1	109	-1	15	359	586	[00530:Aminosugars metabolism]
HLCDTotal.seq.Contig762		Q67J27	568	harsha_cont_siglets_may-19_vitis_1710.xml	[GO:0005509]		Q67J27 (Q67J27) Hypothetical protein OSJNBa0054F02.1 (Hypothetical protein B1045B05.23)	gnl|BL_ORD_ID|463826	105	1	66	52.7582	2.66309e-06		28	93	23	1	40	-2	226	423	125
HLCDTotal.seq.Contig763		Q84X67	642	harsha_cont_siglets_may-19_vitis_1711.xml	[GO:0016491]		Q84X67 (Q84X67) 1-aminocyclopropane-1-carboxylic acid oxidase 1 (Fragment)	gnl|BL_ORD_ID|485216	293	1	89	172.555	3.00602e-42		205	293	85	1	86	3	3	269	436
HLCDTotal.seq.Contig764		Q84LI7	946	harsha_cont_siglets_may-19_vitis_1712.xml	[GO:0004650][GO:0005975]	[3.2.1.15]	Q84LI7 (Q84LI7) Polygalacturonase-like protein	gnl|BL_ORD_ID|483393	474	1	282	457.603	9.1493e-128		192	473	225	1	251	-3	99	944	1176	[00040:Pentose and glucuronate interconversions][00500:Starch and sucrose metabolism]
HLCDTotal.seq.Contig765		Q8VZW3	631	harsha_cont_siglets_may-19_vitis_1713.xml	[GO:0016853]		Q8VZW3 (Q8VZW3) Hypothetical protein At5g05270 (Contains similarity to chalcone-flavonone isomerase) (Chalcone isomerase)	gnl|BL_ORD_ID|454482	209	1	184	230.335	1.16417e-59	1	1	184	132	1	153	-1	2	550	586
HLCDTotal.seq.Contig766		Q9LTF2	450	harsha_cont_siglets_may-19_vitis_1714.xml	[GO:0003735]		R103_ARATH (Q9LTF2) 40S ribosomal protein S10-3	gnl|BL_ORD_ID|95565	181	1	29	55.4546	2.17628e-07		68	96	25	1	28	-3	362	448	132
HLCDTotal.seq.Contig768		Q94G23	830	harsha_cont_siglets_may-19_vitis_1716.xml	[GO:0006950]		Q94G23 (Q94G23) Putative transcription factor	gnl|BL_ORD_ID|459369	149	1	61	77.7962	7.53468e-31	5	8	68	51	1	53	-3	457	624	190
HLCDTotal.seq.Contig769		Q8H358	436	harsha_cont_siglets_may-19_vitis_1717.xml	[GO:0003779][GO:0008290][GO:0030036]		Q8H358 (Q8H358) Putative alpha subunit of F-actin capping protein	gnl|BL_ORD_ID|488202	297	1	145	234.958	1.2166e-61		100	244	103	1	125	-1	2	436	598
HLCDTotal.seq.Contig772		Q39511	606	harsha_cont_siglets_may-19_vitis_1720.xml	[GO:0046872]		MT1_CASGL (Q39511) Metallothionein-like protein 1 (MT-1)	gnl|BL_ORD_ID|72096	71	1	58	68.5514	5.43687e-11		21	71	35	1	40	2	146	319	166
HLCDTotal.seq.Contig773		Q9FS43	750	harsha_cont_siglets_may-19_vitis_1721.xml	[GO:0006952][GO:0009607]		Q9FS43 (Q9FS43) Pathogenesis-related protein 10	gnl|BL_ORD_ID|494238	158	1	50	77.7962	1.35247e-13	9	109	158	40	1	40	-2	285	407	190
HLCDTotal.seq.Contig776		Q7Y052	654	harsha_cont_siglets_may-19_vitis_1724.xml	[GO:0005509]		Q7Y052 (Q7Y052) Calmodulin	gnl|BL_ORD_ID|482518	149	1	149	291.967	3.49038e-78		1	149	147	1	147	3	99	545	746
HLCDTotal.seq.Contig777		Q8RVI5	422	harsha_cont_siglets_may-19_vitis_1725.xml	[GO:0005525]		Q8RVI5 (Q8RVI5) Putative ADP-ribosylation factor (Fragment)	gnl|BL_ORD_ID|451073	43	1	27	59.6918	7.13089e-09		17	43	27	1	27	-3	340	420	143
HLCDTotal.seq.Contig780		Q8GV53	651	harsha_cont_siglets_may-19_vitis_1728.xml	[GO:0009654][GO:0015979][GO:0042651]		Q8GV53 (Q8GV53) Photosystem II 10 kDa protein	gnl|BL_ORD_ID|486826	139	1	109	177.563	9.4969e-44		1	109	87	1	95	-1	1	327	449
HLCDTotal.seq.Contig782		O49347	382	harsha_cont_siglets_may-19_vitis_1730.xml	[GO:0009507][GO:0009523][GO:0009579][GO:0015979][GO:0016021][GO:0030145]		PSBY_ARATH (O49347) Photosystem II core complex proteins psbY, chloroplast precursor (L-arginine metabolising enzyme) (L-AME) [Contains: Photosystem II protein psbY-1 (psbY-A1); Photosystem II protein psbY-2 (psbY-A2)]	gnl|BL_ORD_ID|92196	189	1	118	109.383	8.33233e-24	4	55	171	77	1	94	1	40	381	272
HLCDTotal.seq.Contig787		O22795	171	harsha_cont_siglets_may-19_vitis_1735.xml	[GO:0003735][GO:0005554][GO:0005622][GO:0005840][GO:0006412][GO:0009507][GO:0009547]	[3.6.5.3]	RK28_ARATH (O22795) 50S ribosomal protein L28, chloroplast precursor	gnl|BL_ORD_ID|100688	143	1	43	84.3445	3.7053e-16		101	143	39	1	43	3	3	131	207
HLCDTotal.seq.Contig788		Q9AT34	490	harsha_cont_siglets_may-19_vitis_1736.xml	[GO:0003735][GO:0005622][GO:0005840][GO:0006412]	[3.6.5.3]	RS1A_DAUCA (Q9AT34) 40S ribosomal protein S15a	gnl|BL_ORD_ID|110294	129	1	104	208.379	2.56792e-53		26	129	99	1	103	1	1	312	529
HLCDTotal.seq.Contig789		Q93WA5	424	harsha_cont_siglets_may-19_vitis_1737.xml	[GO:0003735][GO:0005622][GO:0005840][GO:0006412]	[3.6.5.3]	Q93WA5 (Q93WA5) Ribosomal protein L32	gnl|BL_ORD_ID|455976	133	1	53	103.605	4.30614e-22		81	133	51	1	53	-2	265	423	257
HLCDTotal.seq.Contig790		O23950	722	harsha_cont_siglets_may-19_vitis_1738.xml	[GO:0004553][GO:0005975][GO:0016740]		O23950 (O23950) Endo-xyloglucan transferase (Fragment)	gnl|BL_ORD_ID|442163	279	1	219	422.935	1.59527e-117		59	277	186	1	204	3	3	659	1086
HLCDTotal.seq.Contig791		O65088	136	harsha_cont_siglets_may-19_vitis_1739.xml	[GO:0005524]		O65088 (O65088) TAT-binding protein homolog (Fragment)	gnl|BL_ORD_ID|443827	175	1	30	62.7734	1.1991e-09		146	175	29	1	30	-2	46	135	151
HLCDTotal.seq.Contig792		Q9SIN2	268	harsha_cont_siglets_may-19_vitis_1740.xml	[GO:0005554]		Q9SIN2 (Q9SIN2) Expressed protein (Hypothetical protein At2g42570)	gnl|BL_ORD_ID|503588	367	1	82	97.4413	3.79393e-20		145	226	41	1	56	-3	21	266	241
HLCDTotal.seq.Contig793		Q8LK52	353	harsha_cont_siglets_may-19_vitis_1741.xml	[GO:0005524][GO:0006457][GO:0051082]		Q8LK52 (Q8LK52) Cp10-like protein	gnl|BL_ORD_ID|449297	256	1	110	182.57	8.03437e-46		118	227	86	1	101	2	5	334	462
HLCDTotal.seq.Contig794		Q8GV53	394	harsha_cont_siglets_may-19_vitis_1742.xml	[GO:0009654][GO:0015979][GO:0042651]		Q8GV53 (Q8GV53) Photosystem II 10 kDa protein	gnl|BL_ORD_ID|486826	139	1	111	179.874	4.93657e-45		1	111	88	1	97	-1	5	337	455
HLCDTotal.seq.Contig796	[1.15.1.1]	P11796	465	harsha_cont_siglets_may-19_vitis_1744.xml	[GO:0004784][GO:0005739][GO:0005759][GO:0006801][GO:0016491][GO:0030145][GO:0046872]	[1.15.1.1]	SODM_NICPL (P11796) Superoxide dismutase [Mn], mitochondrial precursor (EC 1.15.1.1)	gnl|BL_ORD_ID|116816	228	1	144	239.965	6.85611e-63		1	144	111	1	125	-2	3	434	611	[05030hsa:Amyotrophic lateral sclerosis (ALS)]
HLCDTotal.seq.Contig798		P34091	409	harsha_cont_siglets_may-19_vitis_1746.xml	[GO:0003735][GO:0005622][GO:0005840][GO:0006412]	[3.6.5.3]	RL6_MESCR (P34091) 60S ribosomal protein L6 (YL16-like)	gnl|BL_ORD_ID|104477	234	1	135	233.802	2.81984e-61		31	165	117	1	121	-3	3	407	595
HLCDTotal.seq.Contig799		O22518	554	harsha_cont_siglets_may-19_vitis_1747.xml	[GO:0003735][GO:0005622][GO:0005840][GO:0006412][GO:0015935]	[3.6.5.3]	RSP4_SOYBN (O22518) 40S ribosomal protein SA (p40)	gnl|BL_ORD_ID|112017	310	1	156	299.671	1.18227e-80		7	162	147	1	151	-2	2	469	766
HLCDTotal.seq.Contig800		O24321	361	harsha_cont_siglets_may-19_vitis_1748.xml	[GO:0004197][GO:0006508][GO:0008233][GO:0008234][GO:0016787]		O24321 (O24321) Cysteine proteinase precursor	gnl|BL_ORD_ID|442414	364	1	113	183.726	3.57758e-46		185	297	84	1	96	3	3	341	465
HLCDTotal.seq.Contig801		Q9LRX8	463	harsha_cont_siglets_may-19_vitis_1749.xml	[GO:0003735][GO:0005622][GO:0005840][GO:0006412][GO:0015934]	[3.6.5.3]	R1AB_ARATH (Q9LRX8) 60S ribosomal protein L13a-2	gnl|BL_ORD_ID|95839	206	1	148	251.906	1.75106e-66		58	205	129	1	141	1	19	462	642
HLCDTotal.seq.Contig802		O22644	341	harsha_cont_siglets_may-19_vitis_1750.xml	[GO:0003723][GO:0003735][GO:0005622][GO:0005840][GO:0006412][GO:0019843]	[3.6.5.3]	RL2B_FRIAG (O22644) 60S ribosomal protein L23A	gnl|BL_ORD_ID|102833	154	1	96	148.288	1.70606e-35		59	154	90	1	93	-3	52	339	373
HLCDTotal.seq.Contig803		Q94AM1	170	harsha_cont_siglets_may-19_vitis_1751.xml	[GO:0004222][GO:0006508][GO:0008237][GO:0016787]		Q94AM1 (Q94AM1) Putative oligopeptidase A	gnl|BL_ORD_ID|458381	791	1	40	72.7886	1.11564e-12		752	791	34	1	38	2	20	139	177
HLCDTotal.seq.Contig804		Q9CQ45	863	harsha_cont_siglets_may-19_vitis_1752.xml	[GO:0005615]		SPUF_MOUSE (Q9CQ45) SPUF protein precursor (Secreted protein of unknown function)	gnl|BL_ORD_ID|117936	171	1	94	93.9745	2.30788e-18	1	47	140	46	1	66	-2	542	820	232
HLCDTotal.seq.Contig806		Q965S5	450	harsha_cont_siglets_may-19_vitis_1754.xml	[GO:0005215][GO:0006810][GO:0008021][GO:0016020]		Q965S5 (Q965S5) Synaptotagmin protein 3	gnl|BL_ORD_ID|248917	372	1	90	74.7146	3.46644e-13	2	32	121	40	1	57	-3	116	379	182
HLCDTotal.seq.Contig810		Q6SPR3	607	harsha_cont_siglets_may-19_vitis_1758.xml	[GO:0003735][GO:0005622][GO:0005840][GO:0006412][GO:0030529]	[3.6.5.3]	Q6SPR3 (Q6SPR3) Ribosomal protein S6	gnl|BL_ORD_ID|471035	247	1	124	197.208	1.01353e-49		67	190	116	1	121	-1	68	439	500
HLCDTotal.seq.Contig812		P12670	266	harsha_cont_siglets_may-19_vitis_1760.xml	[GO:0006805][GO:0006952][GO:0009607][GO:0050832]		NP24_LYCES (P12670) NP24 protein precursor (Pathogenesis-related protein PR P23) (Salt-induced protein)	gnl|BL_ORD_ID|77532	247	1	50	92.0485	1.59398e-18	1	177	226	38	1	42	-3	118	264	227
HLCDTotal.seq.Contig813		Q9XHE4	285	harsha_cont_siglets_may-19_vitis_1761.xml	[GO:0003735][GO:0005622][GO:0005840][GO:0006412]	[3.6.5.3]	R37A_GOSHI (Q9XHE4) 60S ribosomal protein L37a	gnl|BL_ORD_ID|96173	92	1	77	157.147	3.94784e-38		16	92	76	1	76	1	1	231	396
HLCDTotal.seq.Contig815		P00051	725	harsha_cont_siglets_may-19_vitis_1763.xml	[GO:0005489][GO:0005739][GO:0005746][GO:0006118]		CYC_CUCMA (P00051) Cytochrome c	gnl|BL_ORD_ID|25334	111	1	111	226.868	1.69173e-58		1	111	107	1	108	-3	295	627	577
HLCDTotal.seq.Contig816		Q84TL6	289	harsha_cont_siglets_may-19_vitis_1764.xml	[GO:0045735]		Q84TL6 (Q84TL6) Legumin-like protein	gnl|BL_ORD_ID|484538	363	1	56	67.0106	5.35322e-11		304	359	33	1	37	-3	120	287	162
HLCDTotal.seq.Contig818		Q84TL6	310	harsha_cont_siglets_may-19_vitis_1766.xml	[GO:0045735]		Q84TL6 (Q84TL6) Legumin-like protein	gnl|BL_ORD_ID|484538	363	1	56	65.4698	1.51742e-10		304	359	32	1	37	-3	141	308	158
HLCDTotal.seq.Contig819		Q9C9L2	255	harsha_cont_siglets_may-19_vitis_1767.xml	[GO:0045449]		Q9C9L2 (Q9C9L2) Hypothetical protein T6C23.11 (At1g69690/T6C23_11)	gnl|BL_ORD_ID|491414	325	1	66	119.398	9.45696e-27		43	108	55	1	62	-1	1	198	298
HLCDTotal.seq.Contig824		Q39511	608	harsha_cont_siglets_may-19_vitis_1772.xml	[GO:0046872]		MT1_CASGL (Q39511) Metallothionein-like protein 1 (MT-1)	gnl|BL_ORD_ID|72096	71	1	58	65.855	3.56554e-10		21	71	34	1	38	-2	290	463	159
HLCDTotal.seq.Contig828		Q6KAJ8	183	harsha_cont_siglets_may-19_vitis_1776.xml	[GO:0003735][GO:0005622][GO:0005840][GO:0006412][GO:0030529]	[3.6.5.3]	Q6KAJ8 (Q6KAJ8) Putative 60S ribosomal protein L39	gnl|BL_ORD_ID|469002	118	1	39	65.0846	2.29629e-10		59	97	30	1	33	-1	1	117	157
HLCDTotal.seq.Contig829		Q9LK66	940	harsha_cont_siglets_may-19_vitis_1777.xml	[GO:0004672][GO:0005524][GO:0006468][GO:0016301]	[2.7.1.37]	Q9LK66 (Q9LK66) Protein kinase-like protein	gnl|BL_ORD_ID|496822	1088	1	147	210.69	1.92769e-53	1	83	228	98	1	118	-2	379	816	535	[04010hsa:MAPK signaling pathway][04070:Phosphatidylinositol signaling system][04210hsa:Apoptosis][04310hsa:Wnt signaling pathway][04350hsa:TGF-beta signaling pathway][04620hsa:Toll-like receptor signaling pathway][04630hsa:Jak-STAT signaling pathway][04710dme:Circadian rhythm][04810hsa:Regulation of actin cytoskeleton][05010hsa:Alzheimer's disease]
HLCDTotal.seq.Contig83		Q9CQ45	311	harsha_cont_siglets_may-19_vitis_1031.xml	[GO:0005615]		SPUF_MOUSE (Q9CQ45) SPUF protein precursor (Secreted protein of unknown function)	gnl|BL_ORD_ID|117936	171	1	89	81.6481	2.03837e-15	1	47	135	41	1	60	-2	2	265	200
HLCDTotal.seq.Contig830	[2.1.1.14]	Q42662	682	harsha_cont_siglets_may-19_vitis_1778.xml	[GO:0003871][GO:0008168][GO:0009086][GO:0016740]	[2.1.1.14]	METE_SOLSC (Q42662) 5-methyltetrahydropteroyltriglutamate--homocysteine methyltransferase (EC 2.1.1.14) (Vitamin-B12-independent methionine synthase isozyme) (Cobalamin-independent methionine synthase isozyme)	gnl|BL_ORD_ID|68876	764	1	67	124.79	8.05077e-28		698	764	62	1	64	-3	480	680	312	[00271:Methionine metabolism]
HLCDTotal.seq.Contig831		Q9M4H8	471	harsha_cont_siglets_may-19_vitis_1779.xml	[GO:0004857][GO:0030599]	[3.1.1.11]	Q9M4H8 (Q9M4H8) Putative ripening-related protein	gnl|BL_ORD_ID|500043	198	1	103	193.741	5.90305e-49		19	121	102	1	102	3	3	311	491	[00040:Pentose and glucuronate interconversions][00500:Starch and sucrose metabolism]
HLCDTotal.seq.Contig832		Q6UA09	792	harsha_cont_siglets_may-19_vitis_1780.xml	[GO:0004568][GO:0006032][GO:0009613][GO:0016787][GO:0016998]	[3.2.1.14]	Q6UA09 (Q6UA09) Fiber glycosyl hydrolase family 19 protein (Fragment)	gnl|BL_ORD_ID|471587	238	1	188	344.739	6.4958e-94	2	51	238	155	1	170	-3	233	790	883	[00530:Aminosugars metabolism]
HLCDTotal.seq.Contig834		Q32291	430	harsha_cont_siglets_may-19_vitis_1782.xml	[GO:0009507][GO:0009579][GO:0009765][GO:0015979][GO:0016020][GO:0018298]		Q32291 (Q32291) Chlorophyll A/B binding protein precursor	gnl|BL_ORD_ID|352509	264	1	141	283.878	2.3043e-76	1	50	190	135	1	139	3	3	422	725
HLCDTotal.seq.Contig835		Q9XF89	400	harsha_cont_siglets_may-19_vitis_1783.xml	[GO:0009507][GO:0009522][GO:0009523][GO:0009579][GO:0009765][GO:0015979][GO:0016020][GO:0016021]		CB26_ARATH (Q9XF89) Chlorophyll a-b binding protein CP26, chloroplast precursor (Light-harvesting complex II protein 5) (LHCB5) (LHCIIc)	gnl|BL_ORD_ID|14519	280	1	117	195.282	1.12583e-49		164	280	108	1	111	-1	44	394	495
HLCDTotal.seq.Contig839		O22669	226	harsha_cont_siglets_may-19_vitis_1787.xml	[GO:0009507][GO:0009579][GO:0009765][GO:0015979][GO:0016020][GO:0018298]		O22669 (O22669) Chlorophyll a/b binding protein of LHCII type I precursor	gnl|BL_ORD_ID|441543	266	1	50	69.3218	1.16201e-11	2	1	50	35	1	41	-1	2	145	168
HLCDTotal.seq.Contig84		Q6UQE4	556	harsha_cont_siglets_may-19_vitis_1032.xml	[GO:0005509]		Q6UQE4 (Q6UQE4) Calmodulin 8 (Calmodulin 4) (Fragment)	gnl|BL_ORD_ID|471740	150	1	149	298.13	3.43987e-80		1	149	149	1	149	3	102	548	762
HLCDTotal.seq.Contig841		Q9MAW6	544	harsha_cont_siglets_may-19_vitis_1789.xml	[GO:0003735][GO:0005622][GO:0005840][GO:0006412]	[3.6.5.3]	Q9MAW6 (Q9MAW6) 60S ribosomal protein L27a	gnl|BL_ORD_ID|501338	146	1	94	134.806	4.74477e-31		53	146	76	1	84	-3	261	542	338
HLCDTotal.seq.Contig842		Q94GN3	581	harsha_cont_siglets_may-19_vitis_1790.xml	[GO:0004872]		Q94GN3 (Q94GN3) Putative receptor-associated protein	gnl|BL_ORD_ID|459497	229	1	100	124.02	9.87795e-28		126	225	60	1	87	-2	233	532	310
HLCDTotal.seq.Contig843		Q8LK24	650	harsha_cont_siglets_may-19_vitis_1791.xml	[GO:0004672][GO:0004674][GO:0005524][GO:0006468][GO:0007165][GO:0016301][GO:0016740]	[2.7.1.37]	Q8LK24 (Q8LK24) SOS2-like protein kinase	gnl|BL_ORD_ID|449282	438	1	221	313.538	1.1089e-84	5	192	409	163	1	193	-2	2	649	802	[04010hsa:MAPK signaling pathway][04070:Phosphatidylinositol signaling system][04210hsa:Apoptosis][04310hsa:Wnt signaling pathway][04350hsa:TGF-beta signaling pathway][04620hsa:Toll-like receptor signaling pathway][04630hsa:Jak-STAT signaling pathway][04710dme:Circadian rhythm][04810hsa:Regulation of actin cytoskeleton][05010hsa:Alzheimer's disease]
HLCDTotal.seq.Contig844		P93157	838	harsha_cont_siglets_may-19_vitis_1792.xml	[GO:0005509][GO:0005544]		P93157 (P93157) Annexin (Fragment)	gnl|BL_ORD_ID|446038	315	1	105	179.489	2.20964e-54		179	283	85	1	97	-1	437	751	454
HLCDTotal.seq.Contig845		Q9M531	358	harsha_cont_siglets_may-19_vitis_1793.xml	[GO:0000786][GO:0003677][GO:0005634][GO:0005694][GO:0006334][GO:0007001]		Q9M531 (Q9M531) Histone H2A	gnl|BL_ORD_ID|500202	153	1	66	126.331	6.80576e-29		67	132	63	1	65	-3	159	356	316
HLCDTotal.seq.Contig846		Q9MAW6	677	harsha_cont_siglets_may-19_vitis_1794.xml	[GO:0003735][GO:0005622][GO:0005840][GO:0006412]	[3.6.5.3]	Q9MAW6 (Q9MAW6) 60S ribosomal protein L27a	gnl|BL_ORD_ID|501338	146	1	146	275.404	3.6539e-73		1	146	127	1	136	-3	187	624	703
HLCDTotal.seq.Contig85		Q93X22	409	harsha_cont_siglets_may-19_vitis_1033.xml	[GO:0046872]		Q93X22 (Q93X22) Metallothionein-like protein	gnl|BL_ORD_ID|456135	77	1	52	95.5153	1.19854e-19		27	76	42	1	46	-3	252	407	236
HLCDTotal.seq.Contig850		Q01591	265	harsha_cont_siglets_may-19_vitis_1798.xml	[GO:0006805][GO:0006952][GO:0009607][GO:0050832]		TPM1_LYCES (Q01591) Osmotin-like protein TPM-1 precursor (PR P23) (Fragment)	gnl|BL_ORD_ID|127048	238	1	50	91.2781	2.72867e-18	1	169	218	38	1	41	-3	117	263	225
HLCDTotal.seq.Contig854		P03870	506	harsha_cont_siglets_may-19_vitis_1802.xml	[GO:0006310][GO:0006313]		FLP_YEAST (P03870) Recombinase FLP protein (Protein Able)	gnl|BL_ORD_ID|38311	423	1	30	59.3066	2.16253e-08		347	376	27	1	28	-2	404	493	142
HLCDTotal.seq.Contig855		Q94AP3	591	harsha_cont_siglets_may-19_vitis_1803.xml	[GO:0016020]		Q94AP3 (Q94AP3) Putative nodulin	gnl|BL_ORD_ID|458389	389	1	163	226.483	1.46826e-58	3	227	389	128	1	144	-3	110	589	576
HLCDTotal.seq.Contig856	[2.1.1.104]	Q43237	611	harsha_cont_siglets_may-19_vitis_1804.xml	[GO:0008168][GO:0008171][GO:0008757][GO:0009809][GO:0016740][GO:0042409]	[2.1.1.104]	CAMT_VITVI (Q43237) Caffeoyl-CoA O-methyltransferase (EC 2.1.1.104) (Trans-caffeoyl-CoA 3-O-methyltransferase) (CCOAMT) (CCOAOMT)	gnl|BL_ORD_ID|13538	242	1	38	80.8777	1.06634e-14		205	242	38	1	38	-1	144	257	198	[00940:Stilbene, coumarine and lignin biosynthesis]
HLCDTotal.seq.Contig857		Q6ATC1	455	harsha_cont_siglets_may-19_vitis_1805.xml	[GO:0006810][GO:0006869][GO:0008289]		Q6ATC1 (Q6ATC1) Hypothetical protein OSJNBa0034O12.7	gnl|BL_ORD_ID|510264	117	1	100	144.436	3.74982e-34		18	117	66	1	78	3	105	404	363
HLCDTotal.seq.Contig858		Q9FGZ9	793	harsha_cont_siglets_may-19_vitis_1806.xml	[GO:0006464][GO:0006512]		UBL5_ARATH (Q9FGZ9) Ubiquitin-like protein 5	gnl|BL_ORD_ID|130773	73	1	73	146.747	2.5962e-34		1	73	69	1	71	-1	206	424	369
HLCDTotal.seq.Contig859	[4.1.1.39]	P18960	369	harsha_cont_siglets_may-19_vitis_1807.xml	[GO:0004497][GO:0009507][GO:0009573][GO:0009853][GO:0015977][GO:0015979][GO:0016491][GO:0016829][GO:0016984]	[1.14.14.1][4.1.1.39]	RBS_SILPR (P18960) Ribulose bisphosphate carboxylase small chain, chloroplast precursor (EC 4.1.1.39) (RuBisCO small subunit)	gnl|BL_ORD_ID|97814	177	1	26	56.225	8.5102e-08		151	176	24	1	25	3	24	101	134	[00630:Glyoxylate and dicarboxylate metabolism][00710:Carbon fixation][00071:Fatty acid metabolism][00361:gamma-Hexachlorocyclohexane degradation][00380:Tryptophan metabolism]
HLCDTotal.seq.Contig860		Q9FFT6	462	harsha_cont_siglets_may-19_vitis_1808.xml	[GO:0003743][GO:0006412][GO:0006413]	[3.6.5.3]	Q9FFT6 (Q9FFT6) Translation initiation factor-like protein (AT5g54940/MBG8_21)	gnl|BL_ORD_ID|492082	112	1	76	140.584	5.68547e-33		31	106	66	1	72	-2	234	461	353
HLCDTotal.seq.Contig862		Q940B0	187	harsha_cont_siglets_may-19_vitis_1810.xml	[GO:0003735][GO:0005622][GO:0005840][GO:0006412]	[3.6.5.3]	Q940B0 (Q940B0) Putative 60S ribosomal protein	gnl|BL_ORD_ID|456801	187	1	34	68.5514	2.07014e-11		3	36	32	1	34	-3	3	104	166
HLCDTotal.seq.Contig863		O22669	595	harsha_cont_siglets_may-19_vitis_1811.xml	[GO:0009507][GO:0009579][GO:0009765][GO:0015979][GO:0016020][GO:0018298]		O22669 (O22669) Chlorophyll a/b binding protein of LHCII type I precursor	gnl|BL_ORD_ID|441543	266	1	56	82.8037	2.65473e-15	2	1	56	41	1	47	1	430	591	203
HLCDTotal.seq.Contig865		Q01197	420	harsha_cont_siglets_may-19_vitis_1813.xml	[GO:0005618]		E6_GOSHI (Q01197) Protein E6	gnl|BL_ORD_ID|31848	238	1	35	53.1434	6.70376e-07	1	169	203	23	1	30	-3	116	217	126
HLCDTotal.seq.Contig866		Q942Q0	1176	harsha_cont_siglets_may-19_vitis_1814.xml	[GO:0003676][GO:0003677][GO:0003743][GO:0004386][GO:0005524][GO:0006412][GO:0008026][GO:0016787]	[3.6.5.3]	Q942Q0 (Q942Q0) Putative RNA helicase	gnl|BL_ORD_ID|457132	647	1	50	89.3521	8.55766e-18		346	395	42	1	44	-2	180	329	220
HLCDTotal.seq.Contig867		Q9VCF0	516	harsha_cont_siglets_may-19_vitis_1815.xml	[GO:0000004][GO:0005554][GO:0008372]		AMR1_DROME (Q9VCF0) Protein CG5902	gnl|BL_ORD_ID|4945	243	1	48	57.7658	6.49241e-08		184	231	25	1	31	1	1	144	138
HLCDTotal.seq.Contig868		O22860	297	harsha_cont_siglets_may-19_vitis_1816.xml	[GO:0003735][GO:0005622][GO:0005840][GO:0006412]	[3.6.5.3]	RL38_ARATH (O22860) 60S ribosomal protein L38	gnl|BL_ORD_ID|103756	69	1	28	57.7658	3.21182e-08		42	69	27	1	27	3	3	86	138
HLCDTotal.seq.Contig869		Q7XM15	627	harsha_cont_siglets_may-19_vitis_1817.xml	[GO:0005554]		Q7XM15 (Q7XM15) OSJNBa0084K01.16 protein (Hypothetical protein OJ1393_A07.3)	gnl|BL_ORD_ID|480499	110	1	110	245.358	3.45907e-64		1	110	110	1	110	-2	258	587	625
HLCDTotal.seq.Contig870	[4.1.1.39]	O22077	830	harsha_cont_siglets_may-19_vitis_1818.xml	[GO:0004497][GO:0009507][GO:0009573][GO:0009853][GO:0015977][GO:0015979][GO:0016491][GO:0016829][GO:0016984]	[1.14.14.1][4.1.1.39]	RBS_FAGCR (O22077) Ribulose bisphosphate carboxylase small chain, chloroplast precursor (EC 4.1.1.39) (RuBisCO small subunit)	gnl|BL_ORD_ID|97781	182	1	166	266.544	2.42588e-70		14	179	121	1	139	-1	243	740	680	[00630:Glyoxylate and dicarboxylate metabolism][00710:Carbon fixation][00071:Fatty acid metabolism][00361:gamma-Hexachlorocyclohexane degradation][00380:Tryptophan metabolism]
HLCDTotal.seq.Contig872		Q9ZR33	879	harsha_cont_siglets_may-19_vitis_1820.xml	[GO:0005794][GO:0009505][GO:0030244][GO:0047210]	[2.4.1.112]	Q9ZR33 (Q9ZR33) Reversibly glycosylated polypeptide	gnl|BL_ORD_ID|508239	368	1	118	216.468	3.1761e-55	4	106	223	102	1	109	-3	536	877	550
HLCDTotal.seq.Contig873		P13867	265	harsha_cont_siglets_may-19_vitis_1821.xml	[GO:0004867][GO:0006805][GO:0006952][GO:0050832]		IAAT_MAIZE (P13867) Alpha-amylase/trypsin inhibitor (Antifungal protein)	gnl|BL_ORD_ID|54773	206	1	52	84.3445	3.33557e-16	3	155	206	36	1	41	-3	117	263	207
HLCDTotal.seq.Contig874		Q6Z3T3	602	harsha_cont_siglets_may-19_vitis_1822.xml	[GO:0003735][GO:0005622][GO:0005840][GO:0006412]	[3.6.5.3]	Q6Z3T3 (Q6Z3T3) Putative 60S ribosomal protein L31	gnl|BL_ORD_ID|473937	122	1	70	92.8189	2.66037e-18		53	122	62	1	67	3	360	569	229
HLCDTotal.seq.Contig876		Q9S7R3	810	harsha_cont_siglets_may-19_vitis_1824.xml	[GO:0009573][GO:0015977][GO:0016984]	[4.1.1.39]	Q9S7R3 (Q9S7R3) 177 protein (Expressed protein) (Hypothetical protein At2g42610)	gnl|BL_ORD_ID|501654	177	1	91	188.348	2.9125e-47		42	132	82	1	88	-3	533	805	477	[00630:Glyoxylate and dicarboxylate metabolism][00710:Carbon fixation]
HLCDTotal.seq.Contig877		Q9LNP9	400	harsha_cont_siglets_may-19_vitis_1825.xml	[GO:0000287][GO:0003824][GO:0004721][GO:0004722][GO:0006470][GO:0008287][GO:0016787][GO:0030145]	[3.1.3.16]	Q9LNP9 (Q9LNP9) F1L3.26	gnl|BL_ORD_ID|497526	656	1	136	155.606	9.8857e-38	11	335	468	82	1	98	-1	2	376	392	[04010hsa:MAPK signaling pathway][04210hsa:Apoptosis][04310hsa:Wnt signaling pathway][04350hsa:TGF-beta signaling pathway]
HLCDTotal.seq.Contig880		Q6TPK3	573	harsha_cont_siglets_may-19_vitis_1828.xml	[GO:0004866][GO:0004869]		Q6TPK3 (Q6TPK3) Cystatin	gnl|BL_ORD_ID|471522	115	1	85	60.077	1.71376e-08	1	31	115	30	1	49	3	72	323	144
HLCDTotal.seq.Contig881		Q7XA96	675	harsha_cont_siglets_may-19_vitis_1829.xml	[GO:0009538][GO:0015979]		Q7XA96 (Q7XA96) Photosystem I psaH protein	gnl|BL_ORD_ID|478869	146	1	117	162.155	4.46608e-39	2	10	126	95	1	106	-1	238	582	409
HLCDTotal.seq.Contig882		Q9FGZ9	248	harsha_cont_siglets_may-19_vitis_1830.xml	[GO:0006464][GO:0006512]		UBL5_ARATH (Q9FGZ9) Ubiquitin-like protein 5	gnl|BL_ORD_ID|130773	73	1	48	94.3597	3.28091e-19		1	48	45	1	47	-1	3	146	233
HLCDTotal.seq.Contig884		Q9XEW9	1311	harsha_cont_siglets_may-19_vitis_1832.xml	[GO:0003746][GO:0005525][GO:0005737][GO:0006412][GO:0006414]	[3.6.5.3]	Q9XEW9 (Q9XEW9) Elongation factor 1-alpha 1	gnl|BL_ORD_ID|506897	447	1	352	701.819	0		85	436	342	1	350	-3	254	1309	1810
HLCDTotal.seq.Contig887		Q6K2E9	484	harsha_cont_siglets_may-19_vitis_1835.xml	[GO:0005634][GO:0005732][GO:0006397][GO:0008248][GO:0030529]		Q6K2E9 (Q6K2E9) Putative Sm protein F	gnl|BL_ORD_ID|468469	101	1	101	163.31	9.32048e-40	10	1	101	83	1	86	-1	95	367	412
HLCDTotal.seq.Contig888	[4.1.1.39]	O22077	719	harsha_cont_siglets_may-19_vitis_1836.xml	[GO:0004497][GO:0009507][GO:0009573][GO:0009853][GO:0015977][GO:0015979][GO:0016491][GO:0016829][GO:0016984]	[1.14.14.1][4.1.1.39]	RBS_FAGCR (O22077) Ribulose bisphosphate carboxylase small chain, chloroplast precursor (EC 4.1.1.39) (RuBisCO small subunit)	gnl|BL_ORD_ID|97781	182	1	153	237.269	1.23118e-61		1	153	109	1	127	-3	214	672	604	[00630:Glyoxylate and dicarboxylate metabolism][00710:Carbon fixation][00071:Fatty acid metabolism][00361:gamma-Hexachlorocyclohexane degradation][00380:Tryptophan metabolism]
HLCDTotal.seq.Contig889		Q39511	463	harsha_cont_siglets_may-19_vitis_1837.xml	[GO:0046872]		MT1_CASGL (Q39511) Metallothionein-like protein 1 (MT-1)	gnl|BL_ORD_ID|72096	71	1	50	69.3218	1.60969e-11		28	71	31	1	35	-1	290	439	168
HLCDTotal.seq.Contig890		Q39511	486	harsha_cont_siglets_may-19_vitis_1838.xml	[GO:0046872]		MT1_CASGL (Q39511) Metallothionein-like protein 1 (MT-1)	gnl|BL_ORD_ID|72096	71	1	58	68.5514	3.18951e-11		21	71	35	1	40	-2	291	464	166
HLCDTotal.seq.Contig891		P12670	286	harsha_cont_siglets_may-19_vitis_1839.xml	[GO:0006805][GO:0006952][GO:0009607][GO:0050832]		NP24_LYCES (P12670) NP24 protein precursor (Pathogenesis-related protein PR P23) (Salt-induced protein)	gnl|BL_ORD_ID|77532	247	1	50	87.4261	3.84157e-17	1	177	226	36	1	41	-3	138	284	215
HLCDTotal.seq.Contig893		Q40522	610	harsha_cont_siglets_may-19_vitis_1841.xml	[GO:0005525][GO:0007264][GO:0015031]		R11D_TOBAC (Q40522) Ras-related protein Rab11D	gnl|BL_ORD_ID|95625	222	1	40	78.5666	5.31565e-14		100	139	35	1	39	3	474	593	192
HLCDTotal.seq.Contig894		Q93X22	665	harsha_cont_siglets_may-19_vitis_1842.xml	[GO:0046872]		Q93X22 (Q93X22) Metallothionein-like protein	gnl|BL_ORD_ID|456135	77	1	51	88.5817	6.09781e-17		24	72	40	1	45	2	152	304	218
HLCDTotal.seq.Contig895		Q84UZ5	1068	harsha_cont_siglets_may-19_vitis_1843.xml	[GO:0003924][GO:0005198][GO:0005525][GO:0005874][GO:0007018][GO:0045298][GO:0046785]	[3.6.5.1][3.6.5.2][3.6.5.3][3.6.5.4]	Q84UZ5 (Q84UZ5) Alpha-tubulin	gnl|BL_ORD_ID|484823	450	1	318	604.749	5.57405e-172		1	318	315	1	317	3	114	1067	1558
HLCDTotal.seq.Contig896		O04354	268	harsha_cont_siglets_may-19_vitis_1844.xml	[GO:0005792][GO:0006118][GO:0016021]		CYB5_BOROF (O04354) Cytochrome b5	gnl|BL_ORD_ID|24097	132	1	67	100.138	5.8532e-21		3	69	42	1	56	1	61	261	248
HLCDTotal.seq.Contig898		Q9SXX4	229	harsha_cont_siglets_may-19_vitis_1846.xml	[GO:0004332][GO:0006096][GO:0016829]	[4.1.2.13]	Q9SXX4 (Q9SXX4) Plastidic aldolase NPALDP1	gnl|BL_ORD_ID|506249	395	1	22	48.521	2.11535e-05		374	395	21	1	22	-1	146	211	114	[00010:Glycolysis / Gluconeogenesis][00030:Pentose phosphate pathway][00031:Inositol metabolism][00051:Fructose and mannose metabolism][00710:Carbon fixation]
HLCDTotal.seq.Contig899		Q9FS26	268	harsha_cont_siglets_may-19_vitis_1847.xml	[GO:0003824][GO:0004124][GO:0006535][GO:0008152][GO:0008652][GO:0016740][GO:0019344]	[2.5.1.47]	Q9FS26 (Q9FS26) Plastidic cysteine synthase 1	gnl|BL_ORD_ID|494224	386	1	78	119.013	1.21764e-26		219	296	63	1	75	-2	19	252	297	[00272:Cysteine metabolism][00450:Selenoamino acid metabolism][00920:Sulfur metabolism]
HLCDTotal.seq.Contig90		Q9FS43	267	harsha_cont_siglets_may-19_vitis_1038.xml	[GO:0006952][GO:0009607]		Q9FS43 (Q9FS43) Pathogenesis-related protein 10	gnl|BL_ORD_ID|494238	158	1	60	123.25	6.45648e-28		1	60	59	1	60	-3	2	181	308
HLCDTotal.seq.Contig900		P22179	373	harsha_cont_siglets_may-19_vitis_1848.xml	[GO:0009507][GO:0009522][GO:0009538][GO:0015979][GO:0016021]		PSAH_SPIOL (P22179) Photosystem I reaction center subunit VI, chloroplast precursor (PSI-H) (Light-harvesting complex I 11 kDa protein)	gnl|BL_ORD_ID|91328	144	1	90	157.532	2.70127e-38		10	99	73	1	82	-3	42	311	397
HLCDTotal.seq.Contig901		Q9XF89	338	harsha_cont_siglets_may-19_vitis_1849.xml	[GO:0009507][GO:0009522][GO:0009523][GO:0009579][GO:0009765][GO:0015979][GO:0016020][GO:0016021]		CB26_ARATH (Q9XF89) Chlorophyll a-b binding protein CP26, chloroplast precursor (Light-harvesting complex II protein 5) (LHCB5) (LHCIIc)	gnl|BL_ORD_ID|14519	280	1	61	120.553	3.82455e-27		220	280	60	1	60	2	41	223	301
HLCDTotal.seq.Contig902		Q43437	742	harsha_cont_siglets_may-19_vitis_1850.xml	[GO:0009507][GO:0009579][GO:0009765][GO:0015979][GO:0016020][GO:0018298]		Q43437 (Q43437) Photosystem II type I chlorophyll a/b-binding protein precursor	gnl|BL_ORD_ID|463249	264	1	208	425.631	2.58318e-118		57	264	202	1	207	-3	117	740	1093
HLCDTotal.seq.Contig903		Q8GTL5	769	harsha_cont_siglets_may-19_vitis_1851.xml	[GO:0000287][GO:0004478][GO:0005524][GO:0006730][GO:0016740]	[2.5.1.6]	Q8GTL5 (Q8GTL5) S-adenosylmethionine synthase	gnl|BL_ORD_ID|486463	429	1	137	245.743	3.87689e-64		189	325	136	1	137	-2	358	768	626	[00271:Methionine metabolism][00450:Selenoamino acid metabolism]
HLCDTotal.seq.Contig905		Q8LAP3	361	harsha_cont_siglets_may-19_vitis_1853.xml	[GO:0003723][GO:0030529]		Q8LAP3 (Q8LAP3) Oligouridylate binding protein, putative	gnl|BL_ORD_ID|447939	427	1	119	107.071	4.25557e-23	1	308	425	73	1	84	-1	8	361	266
HLCDTotal.seq.Contig906		Q94G23	734	harsha_cont_siglets_may-19_vitis_1854.xml	[GO:0006950]		Q94G23 (Q94G23) Putative transcription factor	gnl|BL_ORD_ID|459369	149	1	149	107.457	1.53262e-22		1	149	146	1	148	-2	215	661	267
HLCDTotal.seq.Contig908		O22669	255	harsha_cont_siglets_may-19_vitis_1856.xml	[GO:0009507][GO:0009579][GO:0009765][GO:0015979][GO:0016020][GO:0018298]		O22669 (O22669) Chlorophyll a/b binding protein of LHCII type I precursor	gnl|BL_ORD_ID|441543	266	1	56	82.8037	9.80914e-16	2	1	56	41	1	47	3	90	251	203
HLCDTotal.seq.Contig91		Q9FS43	448	harsha_cont_siglets_may-19_vitis_1039.xml	[GO:0006952][GO:0009607]		Q9FS43 (Q9FS43) Pathogenesis-related protein 10	gnl|BL_ORD_ID|494238	158	1	120	241.891	1.59634e-63		1	120	116	1	118	1	88	447	616
HLCDTotal.seq.Contig910		Q7Y052	676	harsha_cont_siglets_may-19_vitis_1858.xml	[GO:0005509]		Q7Y052 (Q7Y052) Calmodulin	gnl|BL_ORD_ID|482518	149	1	149	296.204	1.98162e-79		1	149	148	1	148	-1	128	574	757
HLCDTotal.seq.Contig911		Q39511	630	harsha_cont_siglets_may-19_vitis_1859.xml	[GO:0046872]		MT1_CASGL (Q39511) Metallothionein-like protein 1 (MT-1)	gnl|BL_ORD_ID|72096	71	1	58	68.5514	5.85865e-11		21	71	35	1	40	-1	307	480	166
HLCDTotal.seq.Contig912		P82353	375	harsha_cont_siglets_may-19_vitis_1860.xml	[GO:0006810][GO:0008289]		NLT2_PRUAR (P82353) Nonspecific lipid-transfer protein 2 (LTP 2)	gnl|BL_ORD_ID|76948	68	1	30	50.8322	3.54624e-06		39	68	19	1	26	-3	266	355	120
HLCDTotal.seq.Contig915		Q7X7Q1	643	harsha_cont_siglets_may-19_vitis_1863.xml	[GO:0004568][GO:0006032][GO:0009613][GO:0016998]	[3.2.1.14]	Q7X7Q1 (Q7X7Q1) Class VII chitinase precursor	gnl|BL_ORD_ID|478495	325	1	29	56.9954	1.84069e-07		287	315	24	1	28	-3	204	290	136	[00530:Aminosugars metabolism]
HLCDTotal.seq.Contig917		Q39511	410	harsha_cont_siglets_may-19_vitis_1865.xml	[GO:0046872]		MT1_CASGL (Q39511) Metallothionein-like protein 1 (MT-1)	gnl|BL_ORD_ID|72096	71	1	58	68.5514	1.56221e-11		21	71	35	1	40	-3	235	408	166
HLCDTotal.seq.Contig918		O04287	784	harsha_cont_siglets_may-19_vitis_1866.xml	[GO:0006457]		O04287 (O04287) Immunophilin	gnl|BL_ORD_ID|440817	112	1	112	206.068	3.53029e-52		1	112	94	1	100	-1	401	736	523
HLCDTotal.seq.Contig919		P51277	347	harsha_cont_siglets_may-19_vitis_1867.xml	[GO:0009507]		YCXF_PORPU (P51277) Hypothetical 41.5 kDa protein in YCF6-CHLB intergenic region (ORF349)	gnl|BL_ORD_ID|143595	349	1	92	177.178	3.40259e-44		151	242	74	1	86	-3	70	345	448
HLCDTotal.seq.Contig92		Q84LW8	366	harsha_cont_siglets_may-19_vitis_1040.xml	[GO:0003743][GO:0006412][GO:0006413]	[3.6.5.3]	Q84LW8 (Q84LW8) SUI1 protein	gnl|BL_ORD_ID|483499	113	1	68	88.5817	1.55365e-17		5	72	45	1	48	-2	9	212	218
HLCDTotal.seq.Contig920		Q01591	485	harsha_cont_siglets_may-19_vitis_1868.xml	[GO:0006805][GO:0006952][GO:0009607][GO:0050832]		TPM1_LYCES (Q01591) Osmotin-like protein TPM-1 precursor (PR P23) (Fragment)	gnl|BL_ORD_ID|127048	238	1	50	91.2781	4.59497e-18	1	169	218	38	1	41	3	3	149	225
HLCDTotal.seq.Contig921		Q9FS43	323	harsha_cont_siglets_may-19_vitis_1869.xml	[GO:0006952][GO:0009607]		Q9FS43 (Q9FS43) Pathogenesis-related protein 10	gnl|BL_ORD_ID|494238	158	1	39	58.151	2.37683e-08		120	158	25	1	28	1	19	135	139
HLCDTotal.seq.Contig923		P14009	640	harsha_cont_siglets_may-19_vitis_1871.xml	[GO:0016021]		14KD_DAUCA (P14009) 14 kDa proline-rich protein DC2.15 precursor	gnl|BL_ORD_ID|114	137	1	136	106.301	2.61809e-22	4	1	136	74	1	100	3	57	452	264
HLCDTotal.seq.Contig924		Q43681	799	harsha_cont_siglets_may-19_vitis_1872.xml	[GO:0006810][GO:0008289]		NLTP_VIGUN (Q43681) Probable nonspecific lipid-transfer protein AKCS9 precursor (LTP)	gnl|BL_ORD_ID|76999	99	1	64	62.7734	2.56159e-17	1	5	68	33	1	40	-3	564	752	151
HLCDTotal.seq.Contig925		Q9FS43	316	harsha_cont_siglets_may-19_vitis_1873.xml	[GO:0006952][GO:0009607]		Q9FS43 (Q9FS43) Pathogenesis-related protein 10	gnl|BL_ORD_ID|494238	158	1	47	100.908	3.23445e-21		112	158	47	1	47	1	1	141	250
HLCDTotal.seq.Contig926		Q8LER3	563	harsha_cont_siglets_may-19_vitis_1874.xml	[GO:0004553][GO:0005618][GO:0005975][GO:0016740][GO:0016762][GO:0016787][GO:0016798][GO:0048046]	[2.4.1.207]	XTH7_ARATH (Q8LER3) Probable xyloglucan endotransglucosylase/hydrolase protein 7 precursor (EC 2.4.1.207) (At-XTH7) (XTH-7)	gnl|BL_ORD_ID|137465	293	1	100	190.274	1.0541e-47		194	293	78	1	88	3	207	506	482
HLCDTotal.seq.Contig928		Q8VZ66	742	harsha_cont_siglets_may-19_vitis_1876.xml	[GO:0003735]		Q8VZ66 (Q8VZ66) Hypothetical protein At5g52650 (Putative ribosomal protein S10)	gnl|BL_ORD_ID|454356	179	1	96	179.104	4.2111e-44		1	96	83	1	91	-1	362	649	453
HLCDTotal.seq.Contig929		O64448	519	harsha_cont_siglets_may-19_vitis_1877.xml	[GO:0009507][GO:0009579][GO:0009765][GO:0015979][GO:0016020][GO:0018298]		O64448 (O64448) Light harvesting chlorophyll a/b-binding protein precursor	gnl|BL_ORD_ID|443516	267	1	73	150.599	7.48879e-36		191	263	72	1	72	-3	107	325	379
HLCDTotal.seq.Contig932		P33629	654	harsha_cont_siglets_may-19_vitis_1880.xml	[GO:0003924][GO:0005198][GO:0005525][GO:0005874][GO:0007018][GO:0045298][GO:0046785]	[3.6.5.1][3.6.5.2][3.6.5.3][3.6.5.4]	TBA_PRUDU (P33629) Tubulin alpha chain	gnl|BL_ORD_ID|123399	450	1	120	252.292	3.06482e-66		313	432	120	1	120	-3	293	652	643
HLCDTotal.seq.Contig933		Q9FS43	293	harsha_cont_siglets_may-19_vitis_1881.xml	[GO:0006952][GO:0009607]		Q9FS43 (Q9FS43) Pathogenesis-related protein 10	gnl|BL_ORD_ID|494238	158	1	37	80.4925	4.64434e-15		122	158	37	1	37	3	3	113	197
HLCDTotal.seq.Contig934		Q9CQ45	741	harsha_cont_siglets_may-19_vitis_1882.xml	[GO:0005615]		SPUF_MOUSE (Q9CQ45) SPUF protein precursor (Secreted protein of unknown function)	gnl|BL_ORD_ID|117936	171	1	94	93.9745	1.7816e-18	1	47	140	46	1	66	1	232	510	232
HLCDTotal.seq.Contig935		Q9M4H3	394	harsha_cont_siglets_may-19_vitis_1883.xml	[GO:0046872]		Q9M4H3 (Q9M4H3) Putative metallothionein-like protein	gnl|BL_ORD_ID|500041	65	1	65	142.895	6.68746e-34		1	65	63	1	63	-3	111	305	359
HLCDTotal.seq.Contig942		Q9M7P4	660	harsha_cont_siglets_may-19_vitis_1890.xml	[GO:0005525][GO:0005794][GO:0006810][GO:0007264][GO:0015031]		Q9M7P4 (Q9M7P4) ADP-ribosylation factor	gnl|BL_ORD_ID|500959	181	1	146	300.827	7.66579e-81		36	181	146	1	146	-3	221	658	769
HLCDTotal.seq.Contig943		Q6ATC1	678	harsha_cont_siglets_may-19_vitis_1891.xml	[GO:0006810][GO:0006869][GO:0008289]		Q6ATC1 (Q6ATC1) Hypothetical protein OSJNBa0034O12.7	gnl|BL_ORD_ID|510264	117	1	100	144.436	9.72769e-34		18	117	66	1	78	-3	302	601	363
HLCDTotal.seq.Contig947		P12670	324	harsha_cont_siglets_may-19_vitis_1895.xml	[GO:0006805][GO:0006952][GO:0009607][GO:0050832]		NP24_LYCES (P12670) NP24 protein precursor (Pathogenesis-related protein PR P23) (Salt-induced protein)	gnl|BL_ORD_ID|77532	247	1	50	87.4261	3.65842e-17	1	177	226	36	1	41	-3	176	322	215
HLCDTotal.seq.Contig948		P24922	518	harsha_cont_siglets_may-19_vitis_1896.xml	[GO:0003743][GO:0006412][GO:0006413]	[3.6.5.3]	IF52_NICPL (P24922) Eukaryotic translation initiation factor 5A-2 (eIF-5A) (eIF-4D)	gnl|BL_ORD_ID|56010	159	1	114	231.876	2.55602e-60		46	159	112	1	112	-2	170	511	590
HLCDTotal.seq.Contig949	[4.1.1.39]	P10795	689	harsha_cont_siglets_may-19_vitis_1897.xml	[GO:0004497][GO:0009507][GO:0009573][GO:0009853][GO:0015977][GO:0015979][GO:0016491][GO:0016829][GO:0016984]	[1.14.14.1][4.1.1.39]	RBS1_ARATH (P10795) Ribulose bisphosphate carboxylase small chain 1A, chloroplast precursor (EC 4.1.1.39) (RuBisCO small subunit 1A)	gnl|BL_ORD_ID|97648	180	1	143	229.18	3.11524e-59		33	175	104	1	117	1	13	441	583	[00630:Glyoxylate and dicarboxylate metabolism][00710:Carbon fixation][00071:Fatty acid metabolism][00361:gamma-Hexachlorocyclohexane degradation][00380:Tryptophan metabolism]
HLCDTotal.seq.Contig95		Q84TL6	260	harsha_cont_siglets_may-19_vitis_1043.xml	[GO:0045735]		Q84TL6 (Q84TL6) Legumin-like protein	gnl|BL_ORD_ID|484538	363	1	56	63.929	4.6819e-10		304	359	31	1	36	3	3	170	154
HLCDTotal.seq.Contig950		Q67J27	1058	harsha_cont_siglets_may-19_vitis_1898.xml	[GO:0005509]		Q67J27 (Q67J27) Hypothetical protein OSJNBa0054F02.1 (Hypothetical protein B1045B05.23)	gnl|BL_ORD_ID|463826	105	1	66	50.0618	5.22469e-05		28	93	22	1	39	2	623	820	118
HLCDTotal.seq.Contig951		Q9M4H3	735	harsha_cont_siglets_may-19_vitis_1899.xml	[GO:0046872]		Q9M4H3 (Q9M4H3) Putative metallothionein-like protein	gnl|BL_ORD_ID|500041	65	1	65	142.51	4.29914e-33		1	65	63	1	63	-2	195	389	358
HLCDTotal.seq.Contig952		Q32291	740	harsha_cont_siglets_may-19_vitis_1900.xml	[GO:0009507][GO:0009579][GO:0009765][GO:0015979][GO:0016020][GO:0018298]		Q32291 (Q32291) Chlorophyll A/B binding protein precursor	gnl|BL_ORD_ID|352509	264	1	211	432.565	2.11318e-120		50	260	204	1	210	-3	106	738	1111
HLCDTotal.seq.Contig954		O64448	729	harsha_cont_siglets_may-19_vitis_1902.xml	[GO:0009507][GO:0009579][GO:0009765][GO:0015979][GO:0016020][GO:0018298]		O64448 (O64448) Light harvesting chlorophyll a/b-binding protein precursor	gnl|BL_ORD_ID|443516	267	1	76	160.614	1.50112e-38		191	266	76	1	76	1	439	666	405
HLCDTotal.seq.Contig955		O64448	430	harsha_cont_siglets_may-19_vitis_1903.xml	[GO:0009507][GO:0009579][GO:0009765][GO:0015979][GO:0016020][GO:0018298]		O64448 (O64448) Light harvesting chlorophyll a/b-binding protein precursor	gnl|BL_ORD_ID|443516	267	1	79	164.466	2.03748e-40		189	267	78	1	78	-3	120	356	415
HLCDTotal.seq.Contig956		Q39511	649	harsha_cont_siglets_may-19_vitis_1904.xml	[GO:0046872]		MT1_CASGL (Q39511) Metallothionein-like protein 1 (MT-1)	gnl|BL_ORD_ID|72096	71	1	58	70.0922	2.14491e-11		21	71	36	1	40	-1	314	487	170
HLCDTotal.seq.Contig957		Q6JX04	719	harsha_cont_siglets_may-19_vitis_1905.xml	[GO:0004568][GO:0005975][GO:0006032][GO:0009613][GO:0016787][GO:0016798][GO:0016998]	[3.2.1.14]	Q6JX04 (Q6JX04) Chitinase-like protein (EC 3.2.1.14)	gnl|BL_ORD_ID|468391	318	1	68	134.42	1.12394e-30		210	277	57	1	64	2	512	715	337	[00530:Aminosugars metabolism]
HLCDTotal.seq.Contig958		Q93X22	683	harsha_cont_siglets_may-19_vitis_1906.xml	[GO:0046872]		Q93X22 (Q93X22) Metallothionein-like protein	gnl|BL_ORD_ID|456135	77	1	55	99.3673	3.65576e-20		24	76	43	1	49	-1	363	527	246
HLCDTotal.seq.Contig959		Q8GV53	890	harsha_cont_siglets_may-19_vitis_1907.xml	[GO:0009654][GO:0015979][GO:0042651]		Q8GV53 (Q8GV53) Photosystem II 10 kDa protein	gnl|BL_ORD_ID|486826	139	1	139	207.223	1.97195e-52		1	139	112	1	124	3	330	746	526
HLCDTotal.seq.Contig960		Q84UX3	272	harsha_cont_siglets_may-19_vitis_1908.xml	[GO:0008415][GO:0009058][GO:0016740]		Q84UX3 (Q84UX3) Fatty acid elongase (Fragment)	gnl|BL_ORD_ID|484810	261	1	39	70.4774	4.93089e-12		221	259	28	1	35	-1	126	242	171
HLCDTotal.seq.Contig962	[4.1.1.39]	O22077	865	harsha_cont_siglets_may-19_vitis_1910.xml	[GO:0004497][GO:0009507][GO:0009573][GO:0009853][GO:0015977][GO:0015979][GO:0016491][GO:0016829][GO:0016984]	[1.14.14.1][4.1.1.39]	RBS_FAGCR (O22077) Ribulose bisphosphate carboxylase small chain, chloroplast precursor (EC 4.1.1.39) (RuBisCO small subunit)	gnl|BL_ORD_ID|97781	182	1	166	266.544	2.59804e-70		14	179	121	1	140	-1	254	751	680	[00630:Glyoxylate and dicarboxylate metabolism][00710:Carbon fixation][00071:Fatty acid metabolism][00361:gamma-Hexachlorocyclohexane degradation][00380:Tryptophan metabolism]
HLCDTotal.seq.Contig963		Q7X999	978	harsha_cont_siglets_may-19_vitis_1911.xml	[GO:0005524]		Q7X999 (Q7X999) Rubisco activase beta form precursor	gnl|BL_ORD_ID|478675	435	1	120	235.343	7.8083e-61		270	389	110	1	116	-2	81	440	599
HLCDTotal.seq.Contig965		O64448	751	harsha_cont_siglets_may-19_vitis_1913.xml	[GO:0009507][GO:0009579][GO:0009765][GO:0015979][GO:0016020][GO:0018298]		O64448 (O64448) Light harvesting chlorophyll a/b-binding protein precursor	gnl|BL_ORD_ID|443516	267	1	73	152.525	4.32059e-36		195	267	73	1	73	-2	181	399	384
HLCDTotal.seq.Contig966		P14009	688	harsha_cont_siglets_may-19_vitis_1914.xml	[GO:0016021]		14KD_DAUCA (P14009) 14 kDa proline-rich protein DC2.15 precursor	gnl|BL_ORD_ID|114	137	1	136	104.76	8.78114e-22	4	1	136	73	1	99	3	90	485	260
HLCDTotal.seq.Contig967	[4.1.1.39]	O22077	882	harsha_cont_siglets_may-19_vitis_1915.xml	[GO:0004497][GO:0009507][GO:0009573][GO:0009853][GO:0015977][GO:0015979][GO:0016491][GO:0016829][GO:0016984]	[1.14.14.1][4.1.1.39]	RBS_FAGCR (O22077) Ribulose bisphosphate carboxylase small chain, chloroplast precursor (EC 4.1.1.39) (RuBisCO small subunit)	gnl|BL_ORD_ID|97781	182	1	166	268.085	9.25207e-71		14	179	122	1	140	3	108	605	684	[00630:Glyoxylate and dicarboxylate metabolism][00710:Carbon fixation][00071:Fatty acid metabolism][00361:gamma-Hexachlorocyclohexane degradation][00380:Tryptophan metabolism]
HLCDTotal.seq.Contig968		P20238	658	harsha_cont_siglets_may-19_vitis_1916.xml	[GO:0046872]		MT1_MIMGU (P20238) Metallothionein-like protein 1 (MT-1)	gnl|BL_ORD_ID|72111	72	1	60	67.781	1.08142e-10		21	72	33	1	41	-3	312	491	164
HLCDTotal.seq.Contig969		Q9M4H3	526	harsha_cont_siglets_may-19_vitis_1917.xml	[GO:0046872]		Q9M4H3 (Q9M4H3) Putative metallothionein-like protein	gnl|BL_ORD_ID|500041	65	1	65	142.895	1.61535e-33		1	65	63	1	63	-2	247	441	359
HLCDTotal.seq.Contig97		Q84TL6	271	harsha_cont_siglets_may-19_vitis_1045.xml	[GO:0045735]		Q84TL6 (Q84TL6) Legumin-like protein	gnl|BL_ORD_ID|484538	363	1	56	63.929	4.63185e-10		304	359	31	1	37	3	3	170	154
HLCDTotal.seq.Contig970	[4.1.1.39]	O22077	1117	harsha_cont_siglets_may-19_vitis_1918.xml	[GO:0004497][GO:0009507][GO:0009573][GO:0009853][GO:0015977][GO:0015979][GO:0016491][GO:0016829][GO:0016984]	[1.14.14.1][4.1.1.39]	RBS_FAGCR (O22077) Ribulose bisphosphate carboxylase small chain, chloroplast precursor (EC 4.1.1.39) (RuBisCO small subunit)	gnl|BL_ORD_ID|97781	182	1	166	266.929	2.91985e-70		14	179	122	1	139	-1	254	751	681	[00630:Glyoxylate and dicarboxylate metabolism][00710:Carbon fixation][00071:Fatty acid metabolism][00361:gamma-Hexachlorocyclohexane degradation][00380:Tryptophan metabolism]
HLCDTotal.seq.Contig971		Q9FS43	742	harsha_cont_siglets_may-19_vitis_1919.xml	[GO:0006952][GO:0009607]		Q9FS43 (Q9FS43) Pathogenesis-related protein 10	gnl|BL_ORD_ID|494238	158	1	158	322.398	3.07986e-87		1	158	155	1	157	1	88	561	825
HLCDTotal.seq.Contig972		Q32291	1392	harsha_cont_siglets_may-19_vitis_1920.xml	[GO:0009507][GO:0009579][GO:0009765][GO:0015979][GO:0016020][GO:0018298]		Q32291 (Q32291) Chlorophyll A/B binding protein precursor	gnl|BL_ORD_ID|352509	264	1	243	469.544	4.00975e-131		23	264	226	1	231	-1	133	861	1207
HLCDTotal.seq.Contig975		Q9M4H3	741	harsha_cont_siglets_may-19_vitis_1923.xml	[GO:0046872]		Q9M4H3 (Q9M4H3) Putative metallothionein-like protein	gnl|BL_ORD_ID|500041	65	1	65	141.354	9.73073e-33		1	65	62	1	63	-2	339	533	355
HLCDTotal.seq.Contig976	[4.1.1.39]	Q84Y16	550	harsha_cont_siglets_may-19_vitis_1924.xml	[GO:0004497][GO:0009573][GO:0009853][GO:0015977][GO:0015979][GO:0016491][GO:0016829][GO:0016984]	[1.14.14.1][4.1.1.39]	Q84Y16 (Q84Y16) Ribulose-1,5-bisphosphate carboxylase small subunit (EC 4.1.1.39)	gnl|BL_ORD_ID|485440	179	1	55	90.5077	1.05776e-17		67	121	38	1	47	-1	2	166	223	[00630:Glyoxylate and dicarboxylate metabolism][00710:Carbon fixation][00071:Fatty acid metabolism][00361:gamma-Hexachlorocyclohexane degradation][00380:Tryptophan metabolism]
HLCDTotal.seq.Contig978		Q8RZF8	436	harsha_cont_siglets_may-19_vitis_1926.xml	[GO:0005554]		Q8RZF8 (Q8RZF8) OSJNBb0032K15.9 protein	gnl|BL_ORD_ID|451807	392	1	143	186.037	6.48094e-47		118	259	81	1	106	-3	6	434	471
HLCDTotal.seq.Contig98		Q84TL6	317	harsha_cont_siglets_may-19_vitis_1046.xml	[GO:0045735]		Q84TL6 (Q84TL6) Legumin-like protein	gnl|BL_ORD_ID|484538	363	1	56	63.929	4.36496e-10		304	359	31	1	35	3	3	170	154
HLCDTotal.seq.Contig980	[4.1.1.39]	O22077	951	harsha_cont_siglets_may-19_vitis_1928.xml	[GO:0004497][GO:0009507][GO:0009573][GO:0009853][GO:0015977][GO:0015979][GO:0016491][GO:0016829][GO:0016984]	[1.14.14.1][4.1.1.39]	RBS_FAGCR (O22077) Ribulose bisphosphate carboxylase small chain, chloroplast precursor (EC 4.1.1.39) (RuBisCO small subunit)	gnl|BL_ORD_ID|97781	182	1	166	268.085	1.03884e-70		14	179	122	1	140	2	113	610	684	[00630:Glyoxylate and dicarboxylate metabolism][00710:Carbon fixation][00071:Fatty acid metabolism][00361:gamma-Hexachlorocyclohexane degradation][00380:Tryptophan metabolism]
HLCDTotal.seq.Contig981		P22179	686	harsha_cont_siglets_may-19_vitis_1929.xml	[GO:0009507][GO:0009522][GO:0009538][GO:0015979][GO:0016021]		PSAH_SPIOL (P22179) Photosystem I reaction center subunit VI, chloroplast precursor (PSI-H) (Light-harvesting complex I 11 kDa protein)	gnl|BL_ORD_ID|91328	144	1	115	162.925	2.71707e-39		10	124	92	1	103	-3	247	591	411
HLCDTotal.seq.Contig982	[5.2.1.8]	Q9SP02	1072	harsha_cont_siglets_may-19_vitis_1930.xml	[GO:0003755][GO:0006457][GO:0016853]	[5.2.1.8]	Q9SP02 (Q9SP02) Cyclophilin ROC7 (AT5g58710/mzn1_160)	gnl|BL_ORD_ID|504480	204	1	167	283.878	2.1873e-75		38	204	147	1	157	3	357	857	725
HLCDTotal.seq.Contig984		Q32291	780	harsha_cont_siglets_may-19_vitis_1932.xml	[GO:0009507][GO:0009579][GO:0009765][GO:0015979][GO:0016020][GO:0018298]		Q32291 (Q32291) Chlorophyll A/B binding protein precursor	gnl|BL_ORD_ID|352509	264	1	211	434.876	4.63939e-121		50	260	206	1	210	-3	146	778	1117
HLCDTotal.seq.Contig985		Q9XQB5	633	harsha_cont_siglets_may-19_vitis_1933.xml	[GO:0004497][GO:0009573][GO:0009853][GO:0015977][GO:0015979][GO:0016491][GO:0016829][GO:0016984]	[1.14.14.1][4.1.1.39]	Q9XQB5 (Q9XQB5) Ribulose-1,5-bisphosphate carboxylase small subunit	gnl|BL_ORD_ID|507756	181	1	71	134.42	8.7884e-31		108	178	56	1	66	1	145	357	337	[00071:Fatty acid metabolism][00361:gamma-Hexachlorocyclohexane degradation][00380:Tryptophan metabolism][00630:Glyoxylate and dicarboxylate metabolism][00710:Carbon fixation]
HLCDTotal.seq.Contig986		P46259	1573	harsha_cont_siglets_may-19_vitis_1934.xml	[GO:0003924][GO:0005198][GO:0005525][GO:0005874][GO:0007018][GO:0045298][GO:0046785]	[3.6.5.1][3.6.5.2][3.6.5.3][3.6.5.4]	TBA1_PEA (P46259) Tubulin alpha-1 chain	gnl|BL_ORD_ID|123309	452	1	121	254.988	1.81557e-66		312	432	121	1	121	-2	547	909	650
HLCDTotal.seq.Contig988		Q32291	783	harsha_cont_siglets_may-19_vitis_1936.xml	[GO:0009507][GO:0009579][GO:0009765][GO:0015979][GO:0016020][GO:0018298]		Q32291 (Q32291) Chlorophyll A/B binding protein precursor	gnl|BL_ORD_ID|352509	264	1	216	444.121	7.7022e-124		49	264	210	1	215	-1	133	780	1141
HLCDTotal.seq.Contig990		Q39511	636	harsha_cont_siglets_may-19_vitis_1938.xml	[GO:0046872]		MT1_CASGL (Q39511) Metallothionein-like protein 1 (MT-1)	gnl|BL_ORD_ID|72096	71	1	58	68.5514	5.98602e-11		21	71	35	1	40	-3	296	469	166
HLCDTotal.seq.Contig991		Q9FS43	874	harsha_cont_siglets_may-19_vitis_1939.xml	[GO:0006952][GO:0009607]		Q9FS43 (Q9FS43) Pathogenesis-related protein 10	gnl|BL_ORD_ID|494238	158	1	71	134.806	1.20113e-30		50	120	64	1	66	1	661	873	338
HLCDTotal.seq.Contig993	[4.1.1.39]	O22077	958	harsha_cont_siglets_may-19_vitis_1941.xml	[GO:0004497][GO:0009507][GO:0009573][GO:0009853][GO:0015977][GO:0015979][GO:0016491][GO:0016829][GO:0016984]	[1.14.14.1][4.1.1.39]	RBS_FAGCR (O22077) Ribulose bisphosphate carboxylase small chain, chloroplast precursor (EC 4.1.1.39) (RuBisCO small subunit)	gnl|BL_ORD_ID|97781	182	1	166	268.085	1.04955e-70		14	179	122	1	140	-2	340	837	684	[00630:Glyoxylate and dicarboxylate metabolism][00710:Carbon fixation][00071:Fatty acid metabolism][00361:gamma-Hexachlorocyclohexane degradation][00380:Tryptophan metabolism]
L1_67_L_TC_P2-H06-SP6.ab1 1 524		Q8GW46	524	harsha_cont_siglets_may-19_vitis_1.xml	[GO:0003677][GO:0005634][GO:0045449]		Q8GW46 (Q8GW46) Hypothetical protein At2g26580/T9J22.25 (At2g26580)	gnl|BL_ORD_ID|486966	164	1	136	147.902	5.02148e-35	1	6	137	76	1	98	-3	1	405	372
L1_67_L_TC_P3-E05-SP6.ab1 1 371		Q9ASY8	371	harsha_cont_siglets_may-19_vitis_3.xml	[GO:0005739][GO:0006810][GO:0015031][GO:0016021][GO:0019867]		OM07_ARATH (Q9ASY8) Mitochondrial import receptor subunit TOM7 (Translocase of outer membrane 7 kDa subunit)	gnl|BL_ORD_ID|81094	75	1	44	82.0333	1.44234e-15		32	75	33	1	42	-1	87	218	201
L1_67_L_TC_P3-F01-SP6.ab1 1 361		P51277	361	harsha_cont_siglets_may-19_vitis_4.xml	[GO:0009507]		YCXF_PORPU (P51277) Hypothetical 41.5 kDa protein in YCF6-CHLB intergenic region (ORF349)	gnl|BL_ORD_ID|143595	349	1	103	91.6633	1.85022e-18		242	344	44	1	65	-3	51	359	226
L1_67_L_TC_P3-F02-SP6.ab1 1 116		Q9FPJ5	116	harsha_cont_siglets_may-19_vitis_5.xml	[GO:0005515][GO:0007165]		Q9FPJ5 (Q9FPJ5) AT5g21090 (Hypothetical protein unannotated coding sequence from BAC T10F18) (Leucine rich repeat protein (LRP), putative) (Hypothetical protein At5g21090)	gnl|BL_ORD_ID|493524	218	1	38	77.0258	6.25835e-14		88	125	37	1	37	-2	2	115	188
L1_67_L_TC_P7-B01-SP6.ab1 1 380		Q75G91	380	harsha_cont_siglets_may-19_vitis_8.xml	[GO:0003676][GO:0003735][GO:0005622][GO:0005840][GO:0006412][GO:0015935]	[3.6.5.3]	Q75G91 (Q75G91) Putative ribosomal protein	gnl|BL_ORD_ID|476172	228	1	68	123.635	4.26945e-28		157	224	61	1	62	-3	175	378	309
L1_67_L_TC_P7-F12-SP6.ab1 1 375		Q9AUT3	375	harsha_cont_siglets_may-19_vitis_11.xml	[GO:0003676][GO:0003677][GO:0005634][GO:0006355]		Q9AUT3 (Q9AUT3) Putative Myb-related protein	gnl|BL_ORD_ID|489837	318	1	104	53.1434	7.14543e-07	6	135	232	36	1	54	2	8	301	126
L1_67_L_TC_P9-B05-SP6.ab1 1 105		Q8L3W7	105	harsha_cont_siglets_may-19_vitis_13.xml	[GO:0005634][GO:0005732][GO:0006397][GO:0008248][GO:0030529]		Q8L3W7 (Q8L3W7) Small nuclear ribonucleoprotein-like protein	gnl|BL_ORD_ID|446710	105	1	34	75.0998	2.40711e-13		34	67	33	1	34	-2	3	104	183
L1_67_L_TC_P9-C01-SP6.ab1 1 197		Q9LE22	197	harsha_cont_siglets_may-19_vitis_14.xml	[GO:0005509]		Q9LE22 (Q9LE22) T10F20.22 protein (Putative calcium-binding protein) (T10O22.19)	gnl|BL_ORD_ID|495882	170	1	57	86.6557	7.24965e-17		101	157	39	1	48	-3	25	195	213
L10_94_Sh_TC_P1_F02.ab1 1 156		Q9LFG2	156	harsha_cont_siglets_may-19_vitis_656.xml	[GO:0008837][GO:0009085][GO:0009089][GO:0016853]	[5.1.1.7]	Q9LFG2 (Q9LFG2) Diaminopimelate epimerase-like protein (AT3g53580/F4P12_280)	gnl|BL_ORD_ID|496147	362	1	51	94.3597	3.63819e-19		155	205	45	1	47	-2	3	155	233	[00300:Lysine biosynthesis]
L10_94_Sh_TC_P2_A04.ab1 1 261		Q8LPY6	261	harsha_cont_siglets_may-19_vitis_659.xml	[GO:0003824][GO:0004185][GO:0006508]		Q8LPY6 (Q8LPY6) Putative carboxypeptidase D	gnl|BL_ORD_ID|450303	669	1	86	136.732	5.68355e-32		444	529	58	1	71	-3	2	259	343
L10_94_Sh_TC_P2_E11.ab1 1 271		Q9SR63	271	harsha_cont_siglets_may-19_vitis_661.xml			Q9SR63 (Q9SR63) T22K18.21 protein	gnl|BL_ORD_ID|504955	168	1	51	88.1965	2.29344e-17		95	145	41	1	48	-3	3	155	217
L10_94_Sh_TC_P2_F12.ab1 1 380		Q06344	380	harsha_cont_siglets_may-19_vitis_664.xml	[GO:0003723][GO:0005634][GO:0005730][GO:0006364]		Q06344 (Q06344) Ydr365cp	gnl|BL_ORD_ID|172479	628	1	100	90.5077	4.00536e-18		249	348	41	1	57	-2	2	301	223
L10_94_Sh_TC_P3_A11.ab1 1 340		Q6CP17	340	harsha_cont_siglets_may-19_vitis_647.xml	[GO:0016301]		Q6CP17 (Q6CP17) Similarities with sp|P29295 Saccharomyces cerevisiae YPL204w HRR25 casein kinase I	gnl|BL_ORD_ID|185206	72	1	49	52.373	1.2791e-06	2	20	68	24	1	33	1	1	141	124
L10_94_Sh_TC_P5_C02.ab1 1 470		Q8VZC4	470	harsha_cont_siglets_may-19_vitis_653.xml	[GO:0004175][GO:0005829][GO:0005839][GO:0006511][GO:0008233][GO:0016787]		Q8VZC4 (Q8VZC4) Proteasome subunit	gnl|BL_ORD_ID|454386	204	1	65	125.946	1.51162e-28		140	204	59	1	62	-1	276	470	315
L10_94_Sh_TC_P5_C03.ab1 1 445		Q9M330	445	harsha_cont_siglets_may-19_vitis_654.xml	[GO:0005829]		PSF1_ARATH (Q9M330) Putative proteasome inhibitor	gnl|BL_ORD_ID|92402	302	1	84	102.834	7.11834e-22	4	218	301	53	1	57	-3	198	437	255
L10_94_Sh_TC_P5_C05.ab1 1 557		Q9LIP2	557	harsha_cont_siglets_may-19_vitis_655.xml	[GO:0004175][GO:0005829][GO:0005839][GO:0006511]		Q9LIP2 (Q9LIP2) Proteasome epsilon chain (26S proteasome beta subunit, putative) (AT3g26340/F20C19_6)	gnl|BL_ORD_ID|496606	273	1	183	347.436	5.01582e-95		17	199	168	1	178	-2	2	550	890
L11_67_Sh_CT_P1_A06.ab1 1 290		Q8GT24	290	harsha_cont_siglets_may-19_vitis_703.xml	[GO:0016740]		Q8GT24 (Q8GT24) Glutathione S-transferase	gnl|BL_ORD_ID|486331	214	1	56	92.4337	1.18543e-18		159	214	41	1	48	-3	121	288	228
L11_67_Sh_CT_P1_D08.ab1 1 401		Q9MAV8	401	harsha_cont_siglets_may-19_vitis_714.xml	[GO:0003735][GO:0005622][GO:0005840][GO:0006412][GO:0030529]	[3.6.5.3]	Q9MAV8 (Q9MAV8) Ribosomal protein L27	gnl|BL_ORD_ID|501331	135	1	75	114.005	3.28449e-25		61	135	70	1	72	-1	174	398	284
L11_67_Sh_CT_P1_D10.ab1 1 163		Q8S3Q3	163	harsha_cont_siglets_may-19_vitis_715.xml	[GO:0004034][GO:0006012]	[5.1.3.3]	Q8S3Q3 (Q8S3Q3) Putative apospory-associated protein C (OSJNBa0011F23.4 protein)	gnl|BL_ORD_ID|452346	344	1	48	99.3673	1.1238e-20		239	286	43	1	47	-1	14	157	246	[00010:Glycolysis / Gluconeogenesis]
L11_67_Sh_CT_P1_E02.ab1 1 164		O22860	164	harsha_cont_siglets_may-19_vitis_717.xml	[GO:0003735][GO:0005622][GO:0005840][GO:0006412]	[3.6.5.3]	RL38_ARATH (O22860) 60S ribosomal protein L38	gnl|BL_ORD_ID|103756	69	1	40	80.1073	7.03288e-15		1	40	38	1	40	-2	2	121	196
L11_67_Sh_CT_P1_E09.ab1 1 456		Q8GTG1	456	harsha_cont_siglets_may-19_vitis_720.xml	[GO:0003677]		Q8GTG1 (Q8GTG1) WRKY transcription factor IId-4 (Fragment)	gnl|BL_ORD_ID|486435	60	1	55	103.219	9.58009e-22		6	60	49	1	50	3	114	278	256
L11_67_Sh_CT_P1_F03.ab1 1 409		Q9SFW1	409	harsha_cont_siglets_may-19_vitis_722.xml	[GO:0004553][GO:0005975][GO:0016787][GO:0016798]		Q9SFW1 (Q9SFW1) Putative beta-1,3-glucanase	gnl|BL_ORD_ID|503237	440	1	29	55.8398	1.05241e-07		412	440	24	1	25	-1	320	406	133
L11_67_Sh_CT_P1_F04.ab1 1 493		Q9LHP1	493	harsha_cont_siglets_may-19_vitis_723.xml	[GO:0003735][GO:0005622][GO:0005840][GO:0006412][GO:0015934][GO:0030528]	[3.6.5.3]	RL73_ARATH (Q9LHP1) 60S ribosomal protein L7-3	gnl|BL_ORD_ID|104509	244	1	137	161.384	3.67336e-39		3	139	111	1	126	-1	2	412	407
L11_67_Sh_CT_P1_F08.ab1 1 295		Q9FX43	295	harsha_cont_siglets_may-19_vitis_724.xml	[GO:0004672][GO:0004674][GO:0004713][GO:0005524][GO:0006468][GO:0016301][GO:0016740]	[2.7.1.37][2.7.1.112]	Q9FX43 (Q9FX43) MAP kinase, putative (Hypothetical protein At1g73500/T9L24_8) (At1g73500)	gnl|BL_ORD_ID|495175	310	1	34	64.3142	3.44431e-10		273	306	26	1	32	2	8	109	155	[04010hsa:MAPK signaling pathway][04070:Phosphatidylinositol signaling system][04210hsa:Apoptosis][04310hsa:Wnt signaling pathway][04350hsa:TGF-beta signaling pathway][04620hsa:Toll-like receptor signaling pathway][04630hsa:Jak-STAT signaling pathway][04710dme:Circadian rhythm][04810hsa:Regulation of actin cytoskeleton][05010hsa:Alzheimer's disease][05050hsa:Dentatorubropallidoluysian atrophy (DR…
L11_67_Sh_CT_P1_F10.ab1 1 425		O81301	425	harsha_cont_siglets_may-19_vitis_726.xml	[GO:0004857][GO:0005618][GO:0030599][GO:0042545]	[3.1.1.11]	O81301 (O81301) T14P8.1 protein (Pectinesterase-like protein)	gnl|BL_ORD_ID|444859	518	1	136	159.844	5.04082e-39		184	318	81	1	97	-3	1	408	403	[00040:Pentose and glucuronate interconversions][00500:Starch and sucrose metabolism]
L11_67_Sh_CT_P1_G06.ab1 1 679		Q8GZE8	679	harsha_cont_siglets_may-19_vitis_728.xml	[GO:0003700][GO:0005634][GO:0006355]		Q8GZE8 (Q8GZE8) Dehydration-responsive element binding protein 3	gnl|BL_ORD_ID|487470	264	1	202	186.037	2.91537e-46	2	78	264	122	1	136	-2	79	678	471
L11_67_Sh_CT_P1_G10.ab1 1 521		Q8SAE4	521	harsha_cont_siglets_may-19_vitis_730.xml	[GO:0004672][GO:0004674][GO:0004713][GO:0005524][GO:0006468][GO:0016301]	[2.7.1.37][2.7.1.112]	Q8SAE4 (Q8SAE4) Putative ankyrin-kinase	gnl|BL_ORD_ID|453492	475	1	81	151.369	4.46604e-36		395	475	64	1	73	-2	275	517	381	[04010hsa:MAPK signaling pathway][04070:Phosphatidylinositol signaling system][04210hsa:Apoptosis][04310hsa:Wnt signaling pathway][04350hsa:TGF-beta signaling pathway][04620hsa:Toll-like receptor signaling pathway][04630hsa:Jak-STAT signaling pathway][04710dme:Circadian rhythm][04810hsa:Regulation of actin cytoskeleton][05010hsa:Alzheimer's disease][05050hsa:Dentatorubropallidoluysian atrophy (DR…
L11_67_Sh_CT_P2_A01.ab1 1 796		Q9LNT9	796	harsha_cont_siglets_may-19_vitis_733.xml	[GO:0006511]		Q9LNT9 (Q9LNT9) T20H2.8 protein (At1g20140/T20H2_8)	gnl|BL_ORD_ID|497547	163	1	160	211.46	8.64275e-54	6	4	163	112	1	132	-3	270	731	537
L11_67_Sh_CT_P2_B03.ab1 1 384		Q84WE4	384	harsha_cont_siglets_may-19_vitis_735.xml	[GO:0004857][GO:0030599]	[3.1.1.11]	Q84WE4 (Q84WE4) Putative ripening-related protein	gnl|BL_ORD_ID|485105	205	1	106	108.612	1.41538e-23	3	14	119	60	1	74	-2	9	317	270	[00040:Pentose and glucuronate interconversions][00500:Starch and sucrose metabolism]
L11_67_Sh_CT_P2_B06.ab1 1 616		Q6Z130	616	harsha_cont_siglets_may-19_vitis_736.xml	[GO:0016787]		Q6Z130 (Q6Z130) Hydrolase, TatD family like protein	gnl|BL_ORD_ID|473778	324	1	185	314.309	5.79698e-85		108	292	146	1	167	2	62	616	804
L11_67_Sh_CT_P2_C08.ab1 1 162	[3.2.1.21]	P26205	162	harsha_cont_siglets_may-19_vitis_739.xml	[GO:0004553][GO:0005975][GO:0008422][GO:0016787][GO:0016798]	[3.2.1.21]	BGLT_TRIRP (P26205) Cyanogenic beta-glucosidase precursor (EC 3.2.1.21) (Linamarase) (Fragment)	gnl|BL_ORD_ID|11180	425	1	52	71.2478	3.27735e-12		249	300	31	1	38	-3	5	160	173	[00460:Cyanoamino acid metabolism][00500:Starch and sucrose metabolism][00940:Stilbene, coumarine and lignin biosynthesis]
L11_67_Sh_CT_P2_C10.ab1 1 428		Q6YNS0	428	harsha_cont_siglets_may-19_vitis_740.xml	[GO:0003743][GO:0005852][GO:0006412][GO:0006413]	[3.6.5.3]	Q6YNS0 (Q6YNS0) Putative translation-initiation factor 3 subunit	gnl|BL_ORD_ID|473200	934	1	38	48.9062	1.24761e-05	3	898	934	28	1	30	-2	224	328	115
L11_67_Sh_CT_P2_E01.ab1 1 461		Q9FT94	461	harsha_cont_siglets_may-19_vitis_745.xml	[GO:0003824][GO:0005506][GO:0006118][GO:0008937][GO:0009107][GO:0016992]		Q9FT94 (Q9FT94) Lipoic acid synthase-like protein	gnl|BL_ORD_ID|494498	477	1	88	127.872	3.8136e-29		391	476	61	1	74	-2	197	460	320
L11_67_Sh_CT_P2_E07.ab1 1 332		Q9C5W7	332	harsha_cont_siglets_may-19_vitis_747.xml	[GO:0016021]		Q9C5W7 (Q9C5W7) Hypothetical protein At1g32400 (Tobamovirus multiplication 2A) (At1g32400/F5D14_22)	gnl|BL_ORD_ID|490816	280	1	110	131.724	1.672e-30		6	115	70	1	85	-1	3	332	330
L11_67_Sh_CT_P2_E09.ab1 1 377	[4.1.3.7]	Q9FUJ7	377	harsha_cont_siglets_may-19_vitis_748.xml	[GO:0004108][GO:0005737][GO:0006092][GO:0006099][GO:0016740][GO:0046912]	[2.3.3.1]	Q9FUJ7 (Q9FUJ7) Citrate synthase	gnl|BL_ORD_ID|494664	472	1	125	175.252	1.24161e-43		76	200	106	1	116	-2	2	376	443	[00020:Citrate cycle (TCA cycle)][00630:Glyoxylate and dicarboxylate metabolism]
L11_67_Sh_CT_P2_F08.ab1 1 399		Q6AT11	399	harsha_cont_siglets_may-19_vitis_750.xml	[GO:0000159][GO:0007165][GO:0008601]		Q6AT11 (Q6AT11) Hypothetical protein OSJNBa0029B02.18	gnl|BL_ORD_ID|465554	491	1	132	214.157	2.34207e-55		301	432	101	1	117	-2	3	398	544
L11_67_Sh_CT_P2_G08.ab1 1 520		Q6S9C4	520	harsha_cont_siglets_may-19_vitis_754.xml	[GO:0006457][GO:0006986]		Q6S9C4 (Q6S9C4) HSPC030 heat shock-like protein	gnl|BL_ORD_ID|840654	91	1	58	48.9062	3.06875e-05	4	1	58	26	1	33	-3	324	485	115
L11_67_Sh_CT_P2_H11.ab1 1 505	[3.6.3.14]	P59229	505	harsha_cont_siglets_may-19_vitis_755.xml	[GO:0006754][GO:0015078][GO:0015986][GO:0015992][GO:0016020][GO:0016021][GO:0016469][GO:0016787][GO:0046933][GO:0046961]	[3.6.3.14][3.6.3.14]	VTL4_ARATH (P59229) Vacuolar ATP synthase 16 kDa proteolipid subunit 4 (EC 3.6.3.14) (V-ATPase 16 kDa proteolipid subunit 4)	gnl|BL_ORD_ID|136596	166	1	88	109.383	1.78909e-23		79	166	87	1	87	-1	242	505	272	[00190:Oxidative phosphorylation][00193:ATP synthesis][00195:Photosynthesis][02040:Flagellar assembly][03070:Type III secretion system]
L11_67_Sh_CT_P3_A08.ab1 1 153	[1.1.1.37]	Q9M6B3	153	harsha_cont_siglets_may-19_vitis_759.xml	[GO:0006099][GO:0006100][GO:0006108][GO:0016491][GO:0016615][GO:0030060]	[1.1.1.37]	Q9M6B3 (Q9M6B3) Malate dehydrogenase	gnl|BL_ORD_ID|500534	352	1	50	102.449	1.3402e-21		94	143	50	1	50	3	3	152	254	[00020:Citrate cycle (TCA cycle)][00620:Pyruvate metabolism][00630:Glyoxylate and dicarboxylate metabolism][00710:Carbon fixation][00720:Reductive carboxylate cycle (CO2 fixation)]
L11_67_Sh_CT_P3_C02.ab1 1 460		Q9SQT5	460	harsha_cont_siglets_may-19_vitis_762.xml	[GO:0003735][GO:0005622][GO:0005840][GO:0006412][GO:0030529]	[3.6.5.3]	Q9SQT5 (Q9SQT5) Putative 50S ribosomal protein L33 (At5g18790)	gnl|BL_ORD_ID|504908	58	1	59	92.8189	1.32716e-18		1	58	45	1	53	-2	163	339	229
L11_67_Sh_CT_P3_C04.ab1 1 737		Q9LH75	737	harsha_cont_siglets_may-19_vitis_764.xml	[GO:0003677][GO:0046983]		Q9LH75 (Q9LH75) Ac transposase-like protein (Hypothetical protein At3g14800)	gnl|BL_ORD_ID|496374	662	1	73	129.413	3.79636e-29		2	74	59	1	68	1	514	732	324
L11_67_Sh_CT_P3_C05.ab1 1 418		Q84K00	418	harsha_cont_siglets_may-19_vitis_765.xml	[GO:0003677][GO:0005634][GO:0006355]		NA78_ARATH (Q84K00) NAC-domain containing protein 78 (ANAC078)	gnl|BL_ORD_ID|74532	567	1	105	107.842	2.30346e-23	4	58	160	54	1	73	-2	52	354	268
L11_67_Sh_CT_P3_C07.ab1 1 441		Q9LD18	441	harsha_cont_siglets_may-19_vitis_767.xml	[GO:0006810][GO:0006813][GO:0015079][GO:0016020][GO:0016021]		POT4_ARATH (Q9LD18) Potassium transporter 4 (AtPOT4) (AtKUP3) (AtKT4)	gnl|BL_ORD_ID|88921	789	1	145	221.861	1.05622e-57		359	503	113	1	124	-3	2	436	564
L11_67_Sh_CT_P3_D04.ab1 1 222		Q8GVF6	222	harsha_cont_siglets_may-19_vitis_770.xml	[GO:0004219][GO:0006508][GO:0008233][GO:0008234][GO:0016787]	[3.4.19.3]	Q8GVF6 (Q8GVF6) Pyrrolidone carboxyl peptidase-like protein	gnl|BL_ORD_ID|486897	219	1	28	47.3654	4.74483e-05		192	219	23	1	23	2	2	85	111
L11_67_Sh_CT_P3_D08.ab1 1 352		P50346	352	harsha_cont_siglets_may-19_vitis_773.xml	[GO:0003735][GO:0005622][GO:0005840][GO:0006412][GO:0006414]	[3.6.5.3]	RLA0_SOYBN (P50346) 60S acidic ribosomal protein P0	gnl|BL_ORD_ID|104800	320	1	117	214.542	1.91552e-55		154	270	110	1	115	-1	2	352	545
L11_67_Sh_CT_P3_E05.ab1 1 399	[6.3.4.3]	P28723	399	harsha_cont_siglets_may-19_vitis_777.xml	[GO:0004329][GO:0005524][GO:0006730][GO:0009396][GO:0016874]	[6.3.4.3]	FTHS_SPIOL (P28723) Formate--tetrahydrofolate ligase (EC 6.3.4.3) (Formyltetrahydrofolate synthetase) (FHS) (FTHFS)	gnl|BL_ORD_ID|39268	636	1	66	126.716	4.91761e-29		571	636	59	1	63	-3	200	397	317	[00630:Glyoxylate and dicarboxylate metabolism][00670:One carbon pool by folate]
L11_67_Sh_CT_P3_F02.ab1 1 351		Q9M9P5	351	harsha_cont_siglets_may-19_vitis_779.xml	[GO:0006950]		Q9M9P5 (Q9M9P5) T17B22.4 protein	gnl|BL_ORD_ID|501143	159	1	55	60.4622	4.62315e-09		103	157	44	1	52	-2	186	350	145
L11_67_Sh_CT_P4_A04.ab1 1 854		Q6X7J9	854	harsha_cont_siglets_may-19_vitis_789.xml	[GO:0003677][GO:0003700][GO:0005634][GO:0006355]		Q6X7J9 (Q6X7J9) WOX4 protein (At1g46480)	gnl|BL_ORD_ID|472597	251	1	254	227.639	1.31324e-58	46	1	251	135	1	159	-1	204	827	579
L11_67_Sh_CT_P4_A09.ab1 1 183		Q9LIL4	183	harsha_cont_siglets_may-19_vitis_790.xml	[GO:0006886][GO:0008320][GO:0016020]		Q9LIL4 (Q9LIL4) Coated vesicle membrane protein-like (AT3g22845/MWI23_22)	gnl|BL_ORD_ID|496596	214	1	60	122.094	1.58287e-27		42	101	55	1	58	-3	2	181	305
L11_67_Sh_CT_P4_B02.ab1 1 833	[6.2.1.3]	Q9T0A0	833	harsha_cont_siglets_may-19_vitis_792.xml	[GO:0003824][GO:0004467][GO:0008152][GO:0016874]	[6.2.1.3]	Q9T0A0 (Q9T0A0) Acyl-CoA synthetase-like protein (AT4g23850/T32A16_20) (Long chain acyl-CoA synthetase 4) (EC 6.2.1.3)	gnl|BL_ORD_ID|506647	666	1	222	385.185	4.71e-106		444	665	178	1	202	-3	166	831	988	[00071:Fatty acid metabolism]
L11_67_Sh_CT_P4_C05.ab1 1 519		Q7XSQ7	519	harsha_cont_siglets_may-19_vitis_794.xml	[GO:0005489][GO:0006118]		Q7XSQ7 (Q7XSQ7) OSJNBa0084K11.5 protein	gnl|BL_ORD_ID|481265	129	1	72	139.813	1.3219e-32		58	129	61	1	66	3	201	416	351
L11_67_Sh_CT_P4_D08.ab1 1 578		Q84W23	578	harsha_cont_siglets_may-19_vitis_798.xml	[GO:0004034][GO:0006012]	[5.1.3.3]	Q84W23 (Q84W23) Hypothetical protein At5g14500	gnl|BL_ORD_ID|485043	306	1	115	204.527	5.67616e-52		190	304	94	1	107	3	3	347	519	[00010:Glycolysis / Gluconeogenesis]
L11_67_Sh_CT_P4_E06.ab1 1 308		Q676X0	308	harsha_cont_siglets_may-19_vitis_802.xml	[GO:0016853]		Q676X0 (Q676X0) Peptidylprolyl isomerase (Fragment)	gnl|BL_ORD_ID|463709	103	1	43	54.299	3.49822e-07	4	61	103	30	1	35	-3	190	306	129
L11_67_Sh_CT_P4_F01.ab1 1 350		Q9SNW7	350	harsha_cont_siglets_may-19_vitis_803.xml	[GO:0003779][GO:0005856][GO:0007010][GO:0015629][GO:0030036]		PRO1_LILLO (Q9SNW7) Profilin 1	gnl|BL_ORD_ID|90268	131	1	59	121.324	2.20694e-27		73	131	57	1	59	-3	172	348	303
L11_67_Sh_CT_P4_F03.ab1 1 702		Q8GTE5	702	harsha_cont_siglets_may-19_vitis_804.xml	[GO:0003700][GO:0005634][GO:0006355]		Q8GTE5 (Q8GTE5) Transcription factor EREBP-like protein (Fragment)	gnl|BL_ORD_ID|486420	344	1	27	54.6842	1.0752e-06		318	344	22	1	25	-3	617	697	130
L11_67_Sh_CT_P4_G02.ab1 1 286		Q41240	286	harsha_cont_siglets_may-19_vitis_808.xml	[GO:0003676][GO:0003677][GO:0005634][GO:0006355]		Q41240 (Q41240) MybSt1	gnl|BL_ORD_ID|462002	342	1	62	121.324	2.40063e-27		103	164	56	1	60	2	2	187	303
L11_67_Sh_CT_P4_H09.ab1 1 305		Q9QY80	305	harsha_cont_siglets_may-19_vitis_810.xml	[GO:0016021]		Q9QY80 (Q9QY80) Putative tyrosine phosphatase	gnl|BL_ORD_ID|856879	281	1	96	102.834	8.60893e-22		165	259	44	1	67	2	17	304	255
L11_67_Sh_CT_P5_A04.ab1 1 419		O80439	419	harsha_cont_siglets_may-19_vitis_674.xml	[GO:0003735]		O80439 (O80439) 30S ribosomal protein S31 (At2g38140/F16M14.7) (Plastid-specific ribosomal protein 4 precursor)	gnl|BL_ORD_ID|444406	118	1	72	65.855	9.99424e-11		5	75	43	1	47	2	2	217	159
L11_67_Sh_CT_P5_A07.ab1 1 697		Q9LXJ8	697	harsha_cont_siglets_may-19_vitis_675.xml	[GO:0003723][GO:0030529]		Q9LXJ8 (Q9LXJ8) Putative RNA-binding protein	gnl|BL_ORD_ID|498901	471	1	126	96.2857	3.20836e-19	4	315	439	66	1	87	-2	331	696	238
L11_67_Sh_CT_P5_B01.ab1 1 478		Q9C6K5	478	harsha_cont_siglets_may-19_vitis_677.xml	[GO:0005634][GO:0005732][GO:0006397][GO:0008248][GO:0030529]		Q9C6K5 (Q9C6K5) Sm-like protein	gnl|BL_ORD_ID|490912	98	1	97	169.859	9.54316e-42		1	97	83	1	90	-2	172	462	429
L11_67_Sh_CT_P5_C02.ab1 1 842		Q9M306	842	harsha_cont_siglets_may-19_vitis_679.xml	[GO:0046872]		Q9M306 (Q9M306) Hypothetical protein T21J18_30	gnl|BL_ORD_ID|499732	470	1	131	130.568	2.1312e-29		267	388	70	1	83	-2	434	826	327
L11_67_Sh_CT_P5_E05.ab1 1 391		Q9FUN9	391	harsha_cont_siglets_may-19_vitis_687.xml	[GO:0005794][GO:0009505][GO:0030244][GO:0047210]	[2.4.1.112]	Q9FUN9 (Q9FUN9) Reversibly glycosylated polypeptide	gnl|BL_ORD_ID|494692	364	1	95	190.274	3.66798e-48		10	104	88	1	92	-1	2	286	482
L11_67_Sh_CT_P5_E06.ab1 1 687		Q9M427	687	harsha_cont_siglets_may-19_vitis_688.xml	[GO:0003723][GO:0006397][GO:0009507][GO:0030529]		Q9M427 (Q9M427) Oligouridylate binding protein	gnl|BL_ORD_ID|499937	406	1	230	415.231	3.03746e-115	1	72	300	204	1	217	-1	1	687	1066
L11_67_Sh_CT_P5_E12.ab1 1 352		Q6VEV1	352	harsha_cont_siglets_may-19_vitis_689.xml	[GO:0003735]		Q6VEV1 (Q6VEV1) 40S ribosomal protein S25 (Fragment)	gnl|BL_ORD_ID|472160	94	1	49	90.8929	3.19422e-18		45	93	46	1	49	-3	204	350	224
L11_67_Sh_CT_P5_G04.ab1 1 178		O23394	178	harsha_cont_siglets_may-19_vitis_692.xml	[GO:0000159][GO:0007165][GO:0008601]		O23394 (O23394) Phosphatase like protein	gnl|BL_ORD_ID|441845	969	1	57	69.707	9.38362e-12		160	215	36	1	43	3	3	173	169
L11_67_Sh_CT_P5_G05.ab1 1 783		Q8LAB2	783	harsha_cont_siglets_may-19_vitis_693.xml	[GO:0003824][GO:0016787]		Q8LAB2 (Q8LAB2) Putative GDSL-motif lipase/hydrolase	gnl|BL_ORD_ID|447878	350	1	205	283.878	1.33221e-75		135	339	127	1	163	3	3	617	725
L11_67_Sh_CT_P5_G07.ab1 1 422		Q9LHA1	422	harsha_cont_siglets_may-19_vitis_695.xml	[GO:0004497][GO:0006118]	[1.14.14.1]	Q9LHA1 (Q9LHA1) Cytochrome P450	gnl|BL_ORD_ID|496384	509	1	143	170.629	2.86837e-42	3	253	395	83	1	109	3	3	422	431	[00071:Fatty acid metabolism][00361:gamma-Hexachlorocyclohexane degradation][00380:Tryptophan metabolism]
L11_67_Sh_CT_P5_H05.ab1 1 443	[3.4.11.5]	Q941B5	443	harsha_cont_siglets_may-19_vitis_700.xml	[GO:0003824][GO:0004177][GO:0005737][GO:0006508][GO:0008233][GO:0016787][GO:0016804]	[3.4.11.5]	Q941B5 (Q941B5) At2g14260/T1O16.15	gnl|BL_ORD_ID|456939	329	1	148	269.626	4.39703e-72	1	125	272	128	1	138	1	1	441	688	[00330:Arginine and proline metabolism]
L11_67_Sh_CT_P5_H06.ab1 1 392		Q710Q4	392	harsha_cont_siglets_may-19_vitis_701.xml	[GO:0016787]		Q710Q4 (Q710Q4) Putative microtubule-associated protein (EC 3.6.1.34) (Fragment)	gnl|BL_ORD_ID|475914	115	1	62	113.62	4.34475e-25		53	114	54	1	58	-2	197	382	283
L12_94_Sh_CT_P1_A03.ab1 1 414		O49670	414	harsha_cont_siglets_may-19_vitis_839.xml	[GO:0005554]		O49670 (O49670) Hypothetical protein T18B16.90 (Hypothetical protein AT4g19120) (Fragment)	gnl|BL_ORD_ID|443224	499	1	135	245.743	7.10892e-65		281	415	112	1	121	-3	2	406	626
L12_94_Sh_CT_P1_B02.ab1 1 182		Q84LP7	182	harsha_cont_siglets_may-19_vitis_841.xml	[GO:0005489][GO:0006118]		Q84LP7 (Q84LP7) Thioredoxin H	gnl|BL_ORD_ID|483439	123	1	31	53.9138	5.29382e-07		1	31	23	1	27	2	89	181	128
L12_94_Sh_CT_P1_B03.ab1 1 171		P93470	171	harsha_cont_siglets_may-19_vitis_842.xml	[GO:0008654][GO:0009058][GO:0016740][GO:0016779]		P93470 (P93470) Cholinephosphate cytidylyltransferase	gnl|BL_ORD_ID|446184	285	1	57	107.457	4.0872e-23		138	194	51	1	56	-1	1	171	267
L12_94_Sh_CT_P1_B04.ab1 1 315		Q9LIS3	315	harsha_cont_siglets_may-19_vitis_843.xml	[GO:0003824][GO:0005975][GO:0009225][GO:0016853][GO:0016857]		Q9LIS3 (Q9LIS3) Nucleotide sugar epimerase-like protein (AT3g23820/F14O13_1) (Putative NAD dependent epimerase)	gnl|BL_ORD_ID|496618	460	1	104	196.823	4.33112e-50		335	438	92	1	99	3	3	314	499
L12_94_Sh_CT_P1_C05.ab1 1 523		Q9FNE1	523	harsha_cont_siglets_may-19_vitis_845.xml	[GO:0004672][GO:0004674][GO:0004872][GO:0005524][GO:0006468][GO:0016301]	[2.7.1.37]	Q9FNE1 (Q9FNE1) Receptor-like serine/threonine kinase	gnl|BL_ORD_ID|493344	651	1	179	261.922	2.34623e-69	5	392	570	127	1	148	-2	1	522	668	[04010hsa:MAPK signaling pathway][04070:Phosphatidylinositol signaling system][04210hsa:Apoptosis][04310hsa:Wnt signaling pathway][04350hsa:TGF-beta signaling pathway][04620hsa:Toll-like receptor signaling pathway][04630hsa:Jak-STAT signaling pathway][04710dme:Circadian rhythm][04810hsa:Regulation of actin cytoskeleton][05010hsa:Alzheimer's disease]
L12_94_Sh_CT_P1_C09.ab1 1 177		O23325	177	harsha_cont_siglets_may-19_vitis_846.xml	[GO:0005554]		O23325 (O23325) Light induced protein like	gnl|BL_ORD_ID|441815	318	1	56	95.9005	1.2227e-19		81	136	45	1	51	-2	9	176	237
L12_94_Sh_CT_P1_D09.ab1 1 277	[2.3.1.75]	Q84XY7	277	harsha_cont_siglets_may-19_vitis_849.xml	[GO:0008415][GO:0016740][GO:0047196]	[2.3.1.75]	Q84XY7 (Q84XY7) Wax synthase isoform 3 (EC 2.3.1.75)	gnl|BL_ORD_ID|485413	364	1	78	91.6633	2.05939e-18		175	252	41	1	56	-1	2	235	226
L12_94_Sh_CT_P1_D10.ab1 1 245		Q9FLN5	245	harsha_cont_siglets_may-19_vitis_850.xml	[GO:0015986][GO:0016021][GO:0016469][GO:0046933][GO:0046961]	[3.6.3.14][3.6.3.14]	Q9FLN5 (Q9FLN5) Arabidopsis thaliana genomic DNA, chromosome 5, P1 clone:MCO15 (AT5g55290/MCO15_24)	gnl|BL_ORD_ID|493057	70	1	43	75.0998	2.06704e-13		1	43	34	1	37	-2	2	130	183	[00190:Oxidative phosphorylation][00193:ATP synthesis][00195:Photosynthesis][02040:Flagellar assembly][03070:Type III secretion system]
L12_94_Sh_CT_P1_E11.ab1 1 686	[1.14.11.9]	P41090	686	harsha_cont_siglets_may-19_vitis_854.xml	[GO:0009813][GO:0016491][GO:0016702][GO:0045486]	[1.14.11.9]	FL3H_VITVI (P41090) Naringenin,2-oxoglutarate 3-dioxygenase (EC 1.14.11.9) (Flavonone-3-hydroxylase) (F3H) (FHT)	gnl|BL_ORD_ID|37576	364	1	203	355.14	3.7303e-97		162	364	199	1	200	-3	76	684	910	[00941:Flavonoid biosynthesis]
L12_94_Sh_CT_P1_F05.ab1 1 373		Q9ZV42	373	harsha_cont_siglets_may-19_vitis_855.xml	[GO:0004872]		Q9ZV42 (Q9ZV42) Putative signal recognition particle receptor beta subunit	gnl|BL_ORD_ID|509123	260	1	105	168.318	1.53032e-41		156	260	79	1	92	3	3	317	425
L12_94_Sh_CT_P1_F07.ab1 1 419		Q9CZV8	419	harsha_cont_siglets_may-19_vitis_857.xml	[GO:0006512]		FXLK_MOUSE (Q9CZV8) F-box/LRR-repeat protein 20 (F-box and leucine-rich repeat protein 20) (F-box/LRR-repeat protein 2-like)	gnl|BL_ORD_ID|39996	436	1	109	46.595	6.27453e-05	3	234	333	34	1	59	1	67	384	109
L12_94_Sh_CT_P1_F08.ab1 1 782		Q84MC0	782	harsha_cont_siglets_may-19_vitis_858.xml	[GO:0016020]		UGP4_ARATH (Q84MC0) Putative GPI-anchored protein At3g06035 precursor	gnl|BL_ORD_ID|131150	200	1	149	204.142	1.34151e-51	1	18	166	98	1	120	1	112	555	518
L12_94_Sh_CT_P1_G11.ab1 1 185	[3.6.1.1]	P21216	185	harsha_cont_siglets_may-19_vitis_860.xml	[GO:0000287][GO:0004427][GO:0005737][GO:0008152][GO:0016462][GO:0016787]	[3.6.1.1]	IPYR_ARATH (P21216) Soluble inorganic pyrophosphatase (EC 3.6.1.1) (Pyrophosphate phospho-hydrolase) (PPase)	gnl|BL_ORD_ID|58007	218	1	59	88.9669	1.48012e-17		144	202	50	1	56	2	8	184	219	[00190:Oxidative phosphorylation]
L12_94_Sh_CT_P1_G12.ab1 1 287	[5.4.99.5]	Q9STB2	287	harsha_cont_siglets_may-19_vitis_861.xml	[GO:0004106][GO:0009073][GO:0016853]	[5.4.99.5]	Q9STB2 (Q9STB2) Chorimate mutase (EC 5.4.99.5)	gnl|BL_ORD_ID|505290	255	1	93	97.0561	4.83056e-20		164	255	63	1	75	-2	8	286	240	[00400:Phenylalanine, tyrosine and tryptophan biosynthesis]
L12_94_Sh_CT_P1_H07.ab1 1 640		Q8GS72	640	harsha_cont_siglets_may-19_vitis_862.xml	[GO:0005743][GO:0006118][GO:0016651]		Q8GS72 (Q8GS72) Hypothetical protein P0524G08.101 (Hypothetical protein OJ1340_C08.134)	gnl|BL_ORD_ID|486177	131	1	120	166.777	1.63228e-40		5	123	83	1	97	3	45	404	421
L12_94_Sh_CT_P1_H09.ab1 1 592	[2.3.1.50]	Q9XGB0	592	harsha_cont_siglets_may-19_vitis_863.xml	[GO:0003824][GO:0004758][GO:0008415][GO:0009058][GO:0016740]	[2.3.1.50]	Q9XGB0 (Q9XGB0) Serine palmitoyltransferase (EC 2.3.1.50) (Fragment)	gnl|BL_ORD_ID|507191	489	1	196	375.941	1.49842e-103		136	331	182	1	190	-1	2	589	964	[00600:Glycosphingolipid metabolism]
L12_94_Sh_CT_P2_A01.ab1 1 308		Q9FLF7	308	harsha_cont_siglets_may-19_vitis_865.xml	[GO:0000785][GO:0003676][GO:0003677][GO:0003682][GO:0005634][GO:0006333][GO:0008270][GO:0016740]		Q9FLF7 (Q9FLF7) Histone acetyltransferase	gnl|BL_ORD_ID|493026	445	1	73	139.043	1.07991e-32		46	118	62	1	69	2	38	256	349
L12_94_Sh_CT_P2_A05.ab1 1 537		Q6V8Q6	537	harsha_cont_siglets_may-19_vitis_867.xml	[GO:0004672][GO:0004674][GO:0004713][GO:0005524][GO:0006468][GO:0016301]	[2.7.1.37][2.7.1.112]	Q6V8Q6 (Q6V8Q6) Protein kinase (Fragment)	gnl|BL_ORD_ID|472059	142	1	83	132.109	3.04146e-30		62	142	65	1	71	-3	287	535	331	[04010hsa:MAPK signaling pathway][04070:Phosphatidylinositol signaling system][04210hsa:Apoptosis][04310hsa:Wnt signaling pathway][04350hsa:TGF-beta signaling pathway][04620hsa:Toll-like receptor signaling pathway][04630hsa:Jak-STAT signaling pathway][04710dme:Circadian rhythm][04810hsa:Regulation of actin cytoskeleton][05010hsa:Alzheimer's disease][05050hsa:Dentatorubropallidoluysian atrophy (DR…
L12_94_Sh_CT_P2_A10.ab1 1 564		Q6EPN8	564	harsha_cont_siglets_may-19_vitis_869.xml	[GO:0004222][GO:0006508][GO:0008233][GO:0008237][GO:0016020][GO:0016787]		Q6EPN8 (Q6EPN8) Putative Ste24p	gnl|BL_ORD_ID|466683	425	1	59	111.309	6.22284e-24		358	416	53	1	55	-3	380	556	277
L12_94_Sh_CT_P2_B06.ab1 1 427		Q9FRW7	427	harsha_cont_siglets_may-19_vitis_872.xml	[GO:0004190][GO:0004194][GO:0005764][GO:0006508][GO:0006629][GO:0006665]	[3.4.23.1]	Q9FRW7 (Q9FRW7) Aspartic proteinase 3	gnl|BL_ORD_ID|494172	507	1	122	177.948	1.78871e-44		3	124	84	1	101	1	61	426	450
L12_94_Sh_CT_P2_B09.ab1 1 478		Q8W464	478	harsha_cont_siglets_may-19_vitis_874.xml	[GO:0003735][GO:0005622][GO:0005840][GO:0006412]	[3.6.5.3]	Q8W464 (Q8W464) Hypothetical protein (Ribosomal protein L36-like)	gnl|BL_ORD_ID|455434	103	1	74	74.3294	5.45677e-13	3	26	99	36	1	53	-2	265	477	181
L12_94_Sh_CT_P2_C01.ab1 1 504		Q6W2J5	504	harsha_cont_siglets_may-19_vitis_875.xml	[GO:0005741][GO:0006820][GO:0008308][GO:0015288][GO:0016020][GO:0016021][GO:0019867]		Q6W2J5 (Q6W2J5) VDAC1.1	gnl|BL_ORD_ID|472278	276	1	133	234.572	3.68747e-61		1	133	112	1	125	-1	1	399	597
L12_94_Sh_CT_P2_E03.ab1 1 225		Q6K6C1	225	harsha_cont_siglets_may-19_vitis_879.xml	[GO:0004024][GO:0008270][GO:0016491]		Q6K6C1 (Q6K6C1) Alcohol dehydrogenase class III	gnl|BL_ORD_ID|468717	381	1	74	153.68	4.685e-37		259	332	72	1	74	2	2	223	387
L12_94_Sh_CT_P2_E10.ab1 1 302		Q9SXT7	302	harsha_cont_siglets_may-19_vitis_882.xml	[GO:0005525][GO:0007264][GO:0016020]		Q9SXT7 (Q9SXT7) Rac-type small GTP-binding protein	gnl|BL_ORD_ID|506217	197	1	97	191.43	1.84738e-48		4	100	91	1	94	-1	3	293	485
L12_94_Sh_CT_P2_F05.ab1 1 316		Q941B9	316	harsha_cont_siglets_may-19_vitis_883.xml	[GO:0000036][GO:0006633][GO:0008610][GO:0048037]		Q941B9 (Q941B9) At2g44620/F16B22.11	gnl|BL_ORD_ID|456943	122	1	51	100.138	5.51714e-21		70	120	46	1	49	-2	163	315	248
L12_94_Sh_CT_P2_G10.ab1 1 435		Q94CJ5	435	harsha_cont_siglets_may-19_vitis_887.xml	[GO:0009706]		Q94CJ5 (Q94CJ5) Hypothetical protein At5g12470	gnl|BL_ORD_ID|458780	386	1	77	136.346	2.92969e-60		141	217	66	1	72	3	3	233	342
L12_94_Sh_CT_P2_H01.ab1 1 845		O04056	845	harsha_cont_siglets_may-19_vitis_888.xml	[GO:0005524][GO:0006457][GO:0006986]		O04056 (O04056) Heat shock protein 70 precursor	gnl|BL_ORD_ID|440674	705	1	178	266.544	2.50413e-70		529	705	154	1	164	-1	312	845	680
L12_94_Sh_CT_P2_H03.ab1 1 774		Q6E6S6	774	harsha_cont_siglets_may-19_vitis_889.xml	[GO:0003677][GO:0003700][GO:0005634][GO:0006350][GO:0006355]		Q6E6S6 (Q6E6S6) FUL-like protein	gnl|BL_ORD_ID|466507	247	1	187	313.923	1.17638e-84		61	247	182	1	183	-3	212	772	803
L12_94_Sh_CT_P2_H05.ab1 1 401		P12301	401	harsha_cont_siglets_may-19_vitis_890.xml	[GO:0005509][GO:0009507][GO:0009523][GO:0009579][GO:0009654][GO:0015979][GO:0016020][GO:0019898]		PSBQ_SPIOL (P12301) Oxygen-evolving enhancer protein 3, chloroplast precursor (OEE3) (16 kDa subunit of oxygen evolving system of photosystem II) (OEC 16 kDa subunit)	gnl|BL_ORD_ID|92126	232	1	90	80.4925	4.02434e-15	1	1	90	66	1	74	3	99	365	197
L12_94_Sh_CT_P3_A07.ab1 1 451	[1.17.4.1]	Q7U5L1	451	harsha_cont_siglets_may-19_vitis_893.xml	[GO:0004748][GO:0016491]	[1.17.4.1]	Q7U5L1 (Q7U5L1) Ribonucleotide reductase (Class II) (EC 1.17.4.1)	gnl|BL_ORD_ID|717823	92	1	81	53.5286	8.26986e-07	3	6	76	35	1	49	2	2	235	127	[00230:Purine metabolism][00240:Pyrimidine metabolism]
L12_94_Sh_CT_P3_B12.ab1 1 133		Q9M8Y5	133	harsha_cont_siglets_may-19_vitis_897.xml	[GO:0003824][GO:0016787]		Q9M8Y5 (Q9M8Y5) Putative GDSL-motif lipase/acylhydrolase	gnl|BL_ORD_ID|501072	366	1	42	73.1738	8.89956e-13		310	351	31	1	39	1	1	126	178
L12_94_Sh_CT_P3_C03.ab1 1 418		Q7XAW5	418	harsha_cont_siglets_may-19_vitis_898.xml	[GO:0008168][GO:0008171][GO:0016740]		Q7XAW5 (Q7XAW5) O-methyltransferase-like protein (Fragment)	gnl|BL_ORD_ID|479026	158	1	60	78.1814	6.53844e-15		98	157	40	1	45	3	54	233	191
L12_94_Sh_CT_P3_C04.ab1 1 382		Q9C801	382	harsha_cont_siglets_may-19_vitis_899.xml	[GO:0003676][GO:0003723][GO:0003735][GO:0005622][GO:0030529]		Q9C801 (Q9C801) Hypothetical protein F10C21.16 (Hypothetical protein At1g33520)	gnl|BL_ORD_ID|491131	462	1	62	72.4034	1.12876e-12		27	87	36	1	43	-1	38	223	176
L12_94_Sh_CT_P3_C10.ab1 1 333		Q9FHY3	333	harsha_cont_siglets_may-19_vitis_901.xml	[GO:0016021]		Q9FHY3 (Q9FHY3) Arabidopsis thaliana genomic DNA, chromosome 5, P1 clone:MJC20 (At5g42000)	gnl|BL_ORD_ID|492456	154	1	43	81.6481	1.98425e-15		111	153	37	1	40	-3	203	331	200
L12_94_Sh_CT_P3_D12.ab1 1 260		Q7FS87	260	harsha_cont_siglets_may-19_vitis_903.xml	[GO:0003723][GO:0003964][GO:0005215][GO:0006278][GO:0006810][GO:0016021][GO:0016740]	[2.7.7.49]	Q7FS87 (Q7FS87) Putative glycerol 3-phosphate permease	gnl|BL_ORD_ID|477831	1279	1	83	127.872	2.64011e-29		1184	1265	68	1	75	-1	12	260	320
L12_94_Sh_CT_P3_E06.ab1 1 216	[4.2.3.5]	Q42884	216	harsha_cont_siglets_may-19_vitis_904.xml	[GO:0004107][GO:0009073][GO:0009507][GO:0016829]	[4.2.3.5]	ARC1_LYCES (Q42884) Chorismate synthase 1, chloroplast precursor (EC 4.2.3.5) (5-enolpyruvylshikimate-3-phosphate phospholyase 1)	gnl|BL_ORD_ID|6328	440	1	71	132.88	8.64563e-31		323	393	62	1	66	-2	3	215	333	[00400:Phenylalanine, tyrosine and tryptophan biosynthesis]
L12_94_Sh_CT_P3_F02.ab1 1 220		Q8VWN8	220	harsha_cont_siglets_may-19_vitis_906.xml	[GO:0005794][GO:0009505][GO:0030244][GO:0047210]	[2.4.1.112]	Q8VWN8 (Q8VWN8) Reversibly glycosylated polypeptide	gnl|BL_ORD_ID|453791	359	1	68	135.961	1.01782e-31		280	347	62	1	66	-3	15	218	341
L12_94_Sh_CT_P3_G04.ab1 1 194	[1.14.15.7]	Q7XB43	194	harsha_cont_siglets_may-19_vitis_908.xml	[GO:0004497][GO:0006118][GO:0016491][GO:0019133]	[1.14.14.1][1.14.15.7]	Q7XB43 (Q7XB43) Choline monooxygenase (EC 1.14.15.7)	gnl|BL_ORD_ID|479077	410	1	45	87.0409	5.56926e-17		363	407	39	1	41	2	2	136	214	[00071:Fatty acid metabolism][00361:gamma-Hexachlorocyclohexane degradation][00380:Tryptophan metabolism]
L12_94_Sh_CT_P3_G12.ab1 1 403		Q9FF57	403	harsha_cont_siglets_may-19_vitis_910.xml	[GO:0008152][GO:0008415][GO:0008654][GO:0016740]		Q9FF57 (Q9FF57) Similarity to lysophosphatidic acid acyltransferase	gnl|BL_ORD_ID|491968	359	1	134	262.307	7.46736e-70		199	332	122	1	132	-1	2	403	669
L12_94_Sh_CT_P3_H06.ab1 1 423		Q940M0	423	harsha_cont_siglets_may-19_vitis_914.xml	[GO:0003676][GO:0005622]		Q940M0 (Q940M0) At1g63980/F22C12_9	gnl|BL_ORD_ID|456856	391	1	46	51.9878	1.48688e-06		345	390	23	1	36	-2	285	422	123
L12_94_Sh_CT_P3_H08.ab1 1 855	[3.4.25.1]	Q9M4T8	855	harsha_cont_siglets_may-19_vitis_916.xml	[GO:0004175][GO:0005829][GO:0005839][GO:0006511][GO:0008233][GO:0016787]		PSA5_SOYBN (Q9M4T8) Proteasome subunit alpha type 5 (EC 3.4.25.1) (20S proteasome alpha subunit E) (20S proteasome subunit alpha-5)	gnl|BL_ORD_ID|91083	237	1	237	461.07	7.05713e-129		1	237	233	1	235	3	6	716	1185	[03050:Proteasome]
L12_94_Sh_CT_P3_H11.ab1 1 706		Q84W28	706	harsha_cont_siglets_may-19_vitis_919.xml			Q84W28 (Q84W28) Hypothetical protein At2g32910	gnl|BL_ORD_ID|485047	691	1	130	71.633	8.57411e-12	2	323	445	44	1	69	-3	321	704	174
L12_94_Sh_CT_P4_A07.ab1 1 272		Q6L565	272	harsha_cont_siglets_may-19_vitis_921.xml	[GO:0003677][GO:0003700][GO:0006352][GO:0006355][GO:0016987]		Q6L565 (Q6L565) Putative RNA polymerase sigma factor	gnl|BL_ORD_ID|469303	882	1	90	130.568	4.01506e-30		250	339	69	1	80	-3	1	270	327
L12_94_Sh_CT_P4_B01.ab1 1 413		Q9SUR4	413	harsha_cont_siglets_may-19_vitis_922.xml	[GO:0003735][GO:0005622][GO:0005840][GO:0006412][GO:0008097][GO:0030529]	[3.6.5.3]	Q9SUR4 (Q9SUR4) Hypothetical protein F9D16.90 (Hypothetical protein At4g23620)	gnl|BL_ORD_ID|505561	264	1	89	55.4546	1.36263e-07		53	134	27	1	51	-1	12	278	132
L12_94_Sh_CT_P4_B04.ab1 1 501		Q8RW16	501	harsha_cont_siglets_may-19_vitis_923.xml	[GO:0005634][GO:0006355][GO:0006445][GO:0045449][GO:0046983]		Q8RW16 (Q8RW16) Aux/IAA protein	gnl|BL_ORD_ID|451210	277	1	96	189.504	1.33517e-47		181	276	90	1	93	-3	212	499	480
L12_94_Sh_CT_P4_B05.ab1 1 90		Q9FHY3	90	harsha_cont_siglets_may-19_vitis_924.xml	[GO:0016021]		Q9FHY3 (Q9FHY3) Arabidopsis thaliana genomic DNA, chromosome 5, P1 clone:MJC20 (At5g42000)	gnl|BL_ORD_ID|492456	154	1	29	64.6994	3.30221e-10		81	109	29	1	29	-3	2	88	156
L12_94_Sh_CT_P4_B06.ab1 1 376	[3.3.2.3]	Q94F26	376	harsha_cont_siglets_may-19_vitis_925.xml	[GO:0003824][GO:0006725][GO:0016787]		Q94F26 (Q94F26) Lipase-like protein	gnl|BL_ORD_ID|459121	350	1	124	207.608	2.26684e-53		46	169	97	1	114	-3	3	374	527	[00625:Tetrachloroethene degradation]
L12_94_Sh_CT_P4_D02.ab1 1 468		Q8S234	468	harsha_cont_siglets_may-19_vitis_928.xml	[GO:0005515][GO:0006464][GO:0006915]		Q8S234 (Q8S234) P0446G04.18 protein	gnl|BL_ORD_ID|452060	280	1	93	68.9366	2.14308e-11	19	188	280	43	1	53	2	23	244	167
L12_94_Sh_CT_P4_D04.ab1 1 281		Q9AT47	281	harsha_cont_siglets_may-19_vitis_929.xml	[GO:0008271][GO:0008272][GO:0016020][GO:0016021]		Q9AT47 (Q9AT47) Sulfate transporter 2	gnl|BL_ORD_ID|489414	656	1	48	80.4925	4.71323e-15		608	655	39	1	43	1	76	219	197
L12_94_Sh_CT_P4_D11.ab1 1 481		Q9LEV3	481	harsha_cont_siglets_may-19_vitis_930.xml	[GO:0005739]		UMP3_ARATH (Q9LEV3) Protein At5g10860, mitochondrial precursor	gnl|BL_ORD_ID|131301	206	1	84	152.525	1.61094e-36		123	206	78	1	79	-2	229	480	384
L12_94_Sh_CT_P4_E01.ab1 1 374	[3.6.3.14]	Q9FT52	374	harsha_cont_siglets_may-19_vitis_932.xml	[GO:0005739][GO:0015078][GO:0015992][GO:0016787]		ATPQ_ARATH (Q9FT52) ATP synthase D chain, mitochondrial (EC 3.6.3.14)	gnl|BL_ORD_ID|9929	167	1	89	117.087	4.02929e-26		79	167	77	1	85	3	3	269	292	[00190:Oxidative phosphorylation][00193:ATP synthesis][00195:Photosynthesis][02040:Flagellar assembly][03070:Type III secretion system]
L12_94_Sh_CT_P4_E07.ab1 1 185		Q9M2U7	185	harsha_cont_siglets_may-19_vitis_935.xml	[GO:0003677][GO:0004194][GO:0006508]	[3.4.23.1]	Q9M2U7 (Q9M2U7) Nucleoid DNA-binding-like protein (AT3g54400/T12E18_90)	gnl|BL_ORD_ID|499702	425	1	60	85.1149	2.13729e-16		320	378	40	1	48	-3	4	183	209
L12_94_Sh_CT_P4_F11.ab1 1 529		Q9Y3E5	529	harsha_cont_siglets_may-19_vitis_939.xml	[GO:0004045][GO:0005739][GO:0006915][GO:0016787]	[3.1.1.29]	PTH2_HUMAN (Q9Y3E5) Peptidyl-tRNA hydrolase 2, mitochondrial precursor (EC 3.1.1.29) (PTH 2) (Bcl-2 inhibitor of transcription 1) (CGI-147)	gnl|BL_ORD_ID|92962	179	1	124	131.724	3.78607e-30	4	51	174	70	1	87	1	100	459	330
L12_94_Sh_CT_P4_F12.ab1 1 207		Q9FX83	207	harsha_cont_siglets_may-19_vitis_940.xml	[GO:0005489][GO:0005506][GO:0005739][GO:0006118][GO:0016491][GO:0016651]		Q9FX83 (Q9FX83) Putative NADH-ubiquinone oxidoreductase (NADH:ubiquinone oxidoreductase, putative)	gnl|BL_ORD_ID|495197	222	1	68	141.739	1.88009e-33		87	154	65	1	67	3	3	206	356
L12_94_Sh_CT_P4_G07.ab1 1 309		Q9XF97	309	harsha_cont_siglets_may-19_vitis_943.xml	[GO:0003735][GO:0005622][GO:0005840][GO:0006412]	[3.6.5.3]	RL4_PRUAR (Q9XF97) 60S ribosomal protein L4 (L1)	gnl|BL_ORD_ID|104195	408	1	100	161.77	1.55578e-39		285	384	82	1	91	-3	2	301	408
L12_94_Sh_CT_P4_G10.ab1 1 266		P36875	266	harsha_cont_siglets_may-19_vitis_944.xml	[GO:0004721][GO:0005488]	[3.1.3.16]	2AAA_PEA (P36875) Protein phosphatase PP2A regulatory subunit A (PR65) (Fragment)	gnl|BL_ORD_ID|303	395	1	55	99.3673	9.98404e-21		336	390	49	1	52	2	2	166	246	[04010hsa:MAPK signaling pathway][04210hsa:Apoptosis][04310hsa:Wnt signaling pathway][04350hsa:TGF-beta signaling pathway]
L12_94_Sh_CT_P4_H02.ab1 1 552		Q94IB9	552	harsha_cont_siglets_may-19_vitis_945.xml	[GO:0000139][GO:0005789][GO:0006672][GO:0016021][GO:0016811]		Q94IB9 (Q94IB9) Acyl-CoA independent ceramide synthase (Hypothetical protein At4g22330)	gnl|BL_ORD_ID|459717	255	1	145	221.09	5.26656e-57		31	175	112	1	134	-1	4	438	562
L12_94_Sh_CT_P4_H11.ab1 1 495		Q7M1N9	495	harsha_cont_siglets_may-19_vitis_948.xml	[GO:0003723]		Q7M1N9 (Q7M1N9) Transformer-2-like protein	gnl|BL_ORD_ID|478115	244	1	71	108.612	2.38638e-33		113	183	52	1	59	3	279	491	270
L12_94_Sh_CT_P5_A02.ab1 1 417		Q9ZTK8	417	harsha_cont_siglets_may-19_vitis_813.xml	[GO:0003677][GO:0005622][GO:0008270]		Q9ZTK8 (Q9ZTK8) CONSTANS-like protein 1	gnl|BL_ORD_ID|508865	340	1	105	129.798	5.66048e-30		243	340	67	1	80	-2	99	413	325
L12_94_Sh_CT_P5_A11.ab1 1 309		O65059	309	harsha_cont_siglets_may-19_vitis_817.xml	[GO:0003735][GO:0005622][GO:0005840][GO:0006412][GO:0015935]	[3.6.5.3]	RS15_PICMA (O65059) 40S ribosomal protein S15	gnl|BL_ORD_ID|109781	151	1	48	103.219	6.56682e-22		104	151	48	1	48	-3	164	307	256
L12_94_Sh_CT_P5_B10.ab1 1 321		O23283	321	harsha_cont_siglets_may-19_vitis_819.xml	[GO:0003735][GO:0005622][GO:0005840][GO:0006412][GO:0030529]	[3.6.5.3]	O23283 (O23283) Hypothetical protein AT4g14250	gnl|BL_ORD_ID|441796	724	1	59	78.9518	1.3062e-14		323	381	35	1	46	-1	145	321	193
L12_94_Sh_CT_P5_C05.ab1 1 328		Q9LFW3	328	harsha_cont_siglets_may-19_vitis_820.xml	[GO:0016020]		CBL4_ARATH (Q9LFW3) COBRA-like protein 4 precursor	gnl|BL_ORD_ID|14757	431	1	108	198.749	1.12241e-50		158	265	88	1	99	-3	3	326	504
L12_94_Sh_CT_P5_D02.ab1 1 329	[5.3.1.8]	Q9M884	329	harsha_cont_siglets_may-19_vitis_822.xml	[GO:0004476][GO:0005975][GO:0008270][GO:0016853]	[5.3.1.8]	Q9M884 (Q9M884) Putative mannose-6-phosphate isomerase	gnl|BL_ORD_ID|501019	432	1	81	100.908	3.17288e-21		347	427	48	1	57	3	3	245	250	[00051:Fructose and mannose metabolism]
L12_94_Sh_CT_P5_D04.ab1 1 357		Q9ASS4	357	harsha_cont_siglets_may-19_vitis_824.xml	[GO:0004672][GO:0004872][GO:0005524][GO:0006468][GO:0016301]	[2.7.1.37]	Q9ASS4 (Q9ASS4) AT5g48380/MJE7_1 (Putative receptor protein kinase)	gnl|BL_ORD_ID|489342	620	1	54	74.3294	3.06917e-13	1	567	620	37	1	44	1	4	162	181	[04010hsa:MAPK signaling pathway][04070:Phosphatidylinositol signaling system][04210hsa:Apoptosis][04310hsa:Wnt signaling pathway][04350hsa:TGF-beta signaling pathway][04620hsa:Toll-like receptor signaling pathway][04630hsa:Jak-STAT signaling pathway][04710dme:Circadian rhythm][04810hsa:Regulation of actin cytoskeleton][05010hsa:Alzheimer's disease]
L12_94_Sh_CT_P5_D06.ab1 1 484		Q9SCZ4	484	harsha_cont_siglets_may-19_vitis_825.xml	[GO:0004672][GO:0004674][GO:0004872][GO:0005524][GO:0006468][GO:0016301]	[2.7.1.37]	Q9SCZ4 (Q9SCZ4) Receptor-protein kinase-like protein	gnl|BL_ORD_ID|502704	895	1	68	83.9593	7.18627e-16		752	819	39	1	49	-2	268	471	206	[04010hsa:MAPK signaling pathway][04070:Phosphatidylinositol signaling system][04210hsa:Apoptosis][04310hsa:Wnt signaling pathway][04350hsa:TGF-beta signaling pathway][04620hsa:Toll-like receptor signaling pathway][04630hsa:Jak-STAT signaling pathway][04710dme:Circadian rhythm][04810hsa:Regulation of actin cytoskeleton][05010hsa:Alzheimer's disease]
L12_94_Sh_CT_P5_E05.ab1 1 540		Q9FE62	540	harsha_cont_siglets_may-19_vitis_830.xml	[GO:0005489][GO:0005681][GO:0006118][GO:0007067]		Q9FE62 (Q9FE62) Hypothetical protein At5g08290 (Hypothetical protein F8L15_20) (Dim1 homolog) (AT5g08290/F8L15_20)	gnl|BL_ORD_ID|491744	142	1	139	281.182	4.11719e-75		1	139	136	1	138	-3	2	418	718
L12_94_Sh_CT_P5_F03.ab1 1 485		Q9SZN7	485	harsha_cont_siglets_may-19_vitis_833.xml	[GO:0030001][GO:0046872]		Q9SZN7 (Q9SZN7) Putative farnesylated protein ATFP6 (ATFP6) (AT4g38580/F20M13_140) (AT4g38580)	gnl|BL_ORD_ID|506556	153	1	116	198.749	2.04354e-50		1	115	94	1	103	-2	2	349	504
L12_94_Sh_CT_P5_F12.ab1 1 301		Q9XI36	301	harsha_cont_siglets_may-19_vitis_835.xml	[GO:0003677]		Q9XI36 (Q9XI36) F9L1.28 protein (At1g15340/F9L1_28)	gnl|BL_ORD_ID|507547	384	1	53	83.9593	4.16947e-16	1	1	53	41	1	47	-1	2	157	206
L12_94_Sh_CT_P5_G02.ab1 1 567		Q41387	567	harsha_cont_siglets_may-19_vitis_836.xml	[GO:0009507][GO:0009523][GO:0009579][GO:0015979][GO:0016021]		PSBW_SPIOL (Q41387) Photosystem II reaction center W protein, chloroplast precursor (PSII 6.1 kDa protein)	gnl|BL_ORD_ID|92188	137	1	125	121.709	4.66821e-27	2	1	125	71	1	83	1	43	411	304
L12_94_Sh_CT_P5_G10.ab1 1 475		Q9CUV9	475	harsha_cont_siglets_may-19_vitis_837.xml	[GO:0003743][GO:0016301]		Q9CUV9 (Q9CUV9) Mus musculus adult male hippocampus cDNA, RIKEN full-length enriched library, clone:2900069K12 product:eukaryotic translation initiation factor 2 alpha kinase 4, full insert sequence. (Fragment)	gnl|BL_ORD_ID|852822	187	1	119	55.4546	2.56605e-07		21	136	34	1	57	-1	35	391	132
L2_67_L_TC_P1-E03-SP6.ab1 1 360		Q9AT33	360	harsha_cont_siglets_may-19_vitis_19.xml	[GO:0004553][GO:0005618][GO:0005975][GO:0016740][GO:0048046]		Q9AT33 (Q9AT33) Endoxyloglucan transferase	gnl|BL_ORD_ID|489404	330	1	119	216.468	4.98053e-56		35	153	99	1	108	-3	2	358	550
L2_67_L_TC_P1-E09-SP6.ab1 1 301	[1.2.1.44]	Q9FUM0	301	harsha_cont_siglets_may-19_vitis_22.xml	[GO:0016491][GO:0016621]	[1.2.1.44]	Q9FUM0 (Q9FUM0) Cinnamoyl-CoA reductase (EC 1.2.1.44)	gnl|BL_ORD_ID|494684	336	1	47	83.1889	7.11204e-16		289	335	37	1	44	3	3	143	204	[00940:Stilbene, coumarine and lignin biosynthesis]
L2_67_L_TC_P1-G01-SP6.ab1 1 611		Q13442	611	harsha_cont_siglets_may-19_vitis_24.xml	[GO:0007165][GO:0008283]		HP28_HUMAN (Q13442) 28 kDa heat- and acid-stable phosphoprotein (PDGF-associated protein) (PAP) (PDGFA-associated protein 1) (PAP1)	gnl|BL_ORD_ID|52394	181	1	77	71.633	6.46927e-12		73	149	48	1	59	-1	291	521	174
L2_67_L_TC_P1-G02-SP6.ab1 1 479		Q8W3J2	479	harsha_cont_siglets_may-19_vitis_25.xml	[GO:0000160][GO:0003677][GO:0005525][GO:0006355][GO:0007264][GO:0015031]		Q8W3J2 (Q8W3J2) Ras-related protein RAB8-5	gnl|BL_ORD_ID|455251	216	1	121	214.157	4.50838e-55		96	216	106	1	112	-3	115	477	544
L2_67_L_TC_P2-A05-SP6.ab1 1 385	[1.1.1.85]	P29102	385	harsha_cont_siglets_may-19_vitis_31.xml	[GO:0003862][GO:0005737][GO:0008152][GO:0009098][GO:0009507][GO:0016491]	[1.1.1.85]	LEU3_BRANA (P29102) 3-isopropylmalate dehydrogenase, chloroplast precursor (EC 1.1.1.85) (Beta-IPM dehydrogenase) (IMDH) (3-IPM-DH)	gnl|BL_ORD_ID|63921	406	1	116	139.813	5.73304e-33	1	3	118	74	1	89	3	21	365	351	[00290:Valine, leucine and isoleucine biosynthesis]
L2_67_L_TC_P2-A07-SP6.ab1 1 494		Q7X864	494	harsha_cont_siglets_may-19_vitis_32.xml	[GO:0005525][GO:0006412]	[3.6.5.3]	Q7X864 (Q7X864) OSJNBa0093F12.4 protein	gnl|BL_ORD_ID|478542	799	1	114	148.673	2.51323e-35		681	794	75	1	97	-3	25	366	374
L2_67_L_TC_P2-F07-SP6.ab1 1 286		Q7XBP8	286	harsha_cont_siglets_may-19_vitis_41.xml	[GO:0003774][GO:0005200][GO:0005884][GO:0006464][GO:0006512][GO:0015629]		Q7XBP8 (Q7XBP8) Ubiquitin/actin fusion protein 2	gnl|BL_ORD_ID|479218	459	1	33	68.5514	1.84665e-11		48	80	33	1	33	2	8	106	166
L2_67_L_TC_P2-G01-SP6.ab1 1 538		Q9FJP3	538	harsha_cont_siglets_may-19_vitis_42.xml	[GO:0003735][GO:0005622][GO:0005840][GO:0006412][GO:0009507]	[3.6.5.3]	RK29_ARATH (Q9FJP3) 50S ribosomal protein L29, chloroplast precursor	gnl|BL_ORD_ID|100693	173	1	158	183.341	1.1504e-45	8	1	158	105	1	121	2	50	499	464
L2_67_L_TC_P2-G07-SP6.ab1 1 377	[3.6.3.14]	P80497	377	harsha_cont_siglets_may-19_vitis_44.xml	[GO:0005739][GO:0015078][GO:0015992]		ATPY_SOLTU (P80497) ATP synthase 6 kDa subunit, mitochondrial (EC 3.6.3.14) (Fragment)	gnl|BL_ORD_ID|9965	25	1	23	48.9062	1.34202e-05		1	23	19	1	21	3	51	119	115	[00190:Oxidative phosphorylation][00193:ATP synthesis][00195:Photosynthesis][02040:Flagellar assembly][03070:Type III secretion system]
L2_67_L_TC_P2-H09-SP6.ab1 1 534		Q6ZIF9	534	harsha_cont_siglets_may-19_vitis_45.xml	[GO:0016787]		Q6ZIF9 (Q6ZIF9) Metal-dependent hydrolase-like protein	gnl|BL_ORD_ID|474873	274	1	165	135.961	2.07337e-31	4	1	164	78	1	99	-2	3	485	341
L2_67_L_TC_P3-A12-SP6.ab1 1 369		Q6T708	369	harsha_cont_siglets_may-19_vitis_47.xml	[GO:0003746]		Q6T708 (Q6T708) Rubber elongation factor	gnl|BL_ORD_ID|471268	175	1	71	83.1889	6.50094e-16		58	128	40	1	53	3	3	215	204
L2_67_L_TC_P3-C10-SP6.ab1 1 311		Q42475	311	harsha_cont_siglets_may-19_vitis_51.xml	[GO:0006457][GO:0006950][GO:0006986]		Q42475 (Q42475) Heat shock protein (Lycopersicum esculentum mRNA sequence)	gnl|BL_ORD_ID|462713	97	1	66	73.559	5.551e-13	1	34	94	38	1	49	3	9	203	179
L2_67_L_TC_P3-C12-SP6.ab1 1 346		Q8RXH0	346	harsha_cont_siglets_may-19_vitis_52.xml	[GO:0004351][GO:0006520][GO:0006536][GO:0016829][GO:0016831][GO:0030170]	[4.1.1.15]	Q8RXH0 (Q8RXH0) Glutamate decarboxylase, putative	gnl|BL_ORD_ID|451523	419	1	77	125.176	1.54055e-28		20	96	72	1	74	-1	2	232	313	[00251:Glutamate metabolism][00252:Alanine and aspartate metabolism][00410:beta-Alanine metabolism][00430:Taurine and hypotaurine metabolism][00650:Butanoate metabolism]
L2_67_L_TC_P3-D07-SP6.ab1 1 497	[3.4.21.92]	Q9SXJ6	497	harsha_cont_siglets_may-19_vitis_53.xml	[GO:0004252][GO:0006508][GO:0008233][GO:0008462][GO:0009507][GO:0016787]	[3.4.21.92]	Q9SXJ6 (Q9SXJ6) NClpP3 (ATP-dependent Clp protease proteolytic subunit ClpP3)	gnl|BL_ORD_ID|506139	309	1	94	158.688	2.47624e-38		212	305	71	1	80	-3	214	495	400
L2_67_L_TC_P3-E02-SP6.ab1 1 503		Q948P6	503	harsha_cont_siglets_may-19_vitis_54.xml	[GO:0005488][GO:0006826][GO:0006879][GO:0008199][GO:0009507]		FRI3_SOYBN (Q948P6) Ferritin 3, chloroplast precursor (SFerH-3)	gnl|BL_ORD_ID|39080	256	1	97	159.458	1.50754e-38		160	256	81	1	88	-3	205	495	402
L2_67_L_TC_P4-B02-SP6.ab1 1 365		Q8S234	365	harsha_cont_siglets_may-19_vitis_59.xml	[GO:0005515][GO:0006464][GO:0006915]		Q8S234 (Q8S234) P0446G04.18 protein	gnl|BL_ORD_ID|452060	280	1	38	48.521	1.78174e-05		243	280	21	1	28	-1	246	359	114
L2_67_L_TC_P4-C06-SP6.ab1 1 435	[4.2.1.96]	Q7USG1	435	harsha_cont_siglets_may-19_vitis_62.xml	[GO:0008124][GO:0016829]	[4.2.1.96]	Q7USG1 (Q7USG1) Probable pterin-4-alpha-carbinolamine dehydratase (EC 4.2.1.96)	gnl|BL_ORD_ID|720966	117	1	59	54.6842	2.25345e-07		57	115	27	1	37	-2	228	404	130
L2_67_L_TC_P4-C12-SP6.ab1 1 535		Q94KT8	535	harsha_cont_siglets_may-19_vitis_64.xml	[GO:0016020]		COBR_ARATH (Q94KT8) COBRA protein precursor (Cell expansion protein)	gnl|BL_ORD_ID|20079	456	1	180	315.464	1.90936e-85	2	114	293	143	1	157	-2	1	534	807
L2_67_L_TC_P4-D03-SP6.ab1 1 525		Q6VMQ2	525	harsha_cont_siglets_may-19_vitis_65.xml	[GO:0005634][GO:0006355][GO:0006445][GO:0045449][GO:0046983]		Q6VMQ2 (Q6VMQ2) Gbiaa-Re	gnl|BL_ORD_ID|472179	190	1	151	196.052	1.60788e-49	3	1	146	97	1	119	-2	3	446	497
L2_67_L_TC_P4-E01-SP6.ab1 1 623		Q9FND5	623	harsha_cont_siglets_may-19_vitis_67.xml	[GO:0006457][GO:0006986]		Q9FND5 (Q9FND5) Similarity to heat shock protein	gnl|BL_ORD_ID|493343	2910	1	56	68.1662	7.4853e-11	1	2854	2909	35	1	44	2	224	388	165
L2_67_L_TC_P4-E10-SP6.ab1 1 367		O65759	367	harsha_cont_siglets_may-19_vitis_69.xml	[GO:0000786][GO:0003677][GO:0005634][GO:0005694][GO:0006334][GO:0007001]		H2A_CICAR (O65759) Histone H2A	gnl|BL_ORD_ID|47721	139	1	77	100.523	3.95093e-21		63	139	60	1	62	-2	130	360	249
L2_67_L_TC_P4-F09-SP6.ab1 1 570		Q9UBF2	570	harsha_cont_siglets_may-19_vitis_70.xml	[GO:0005215][GO:0005488][GO:0005794][GO:0006810][GO:0015031][GO:0016020]		CPG2_HUMAN (Q9UBF2) Coatomer gamma-2 subunit (Gamma-2 coat protein) (Gamma-2 COP)	gnl|BL_ORD_ID|21737	871	1	96	71.2478	7.33462e-12	1	774	866	37	1	59	1	10	294	173
L2_67_L_TC_P4-G02-SP6.ab1 1 286		Q6RXX3	286	harsha_cont_siglets_may-19_vitis_71.xml	[GO:0004840][GO:0006464][GO:0006512][GO:0016874]		Q6RXX3 (Q6RXX3) Ubiquitin-conjugating protein	gnl|BL_ORD_ID|470763	119	1	21	46.9802	5.7538e-05		99	119	20	1	21	-3	222	284	110
L2_67_L_TC_P5-A08-SP6.ab1 1 482	[6.3.2.19]	P35135	482	harsha_cont_siglets_may-19_vitis_76.xml	[GO:0004840][GO:0004842][GO:0006464][GO:0006512][GO:0016874]	[6.3.2.19]	UBC4_LYCES (P35135) Ubiquitin-conjugating enzyme E2-17 kDa (EC 6.3.2.19) (Ubiquitin-protein ligase) (Ubiquitin carrier protein)	gnl|BL_ORD_ID|130486	148	1	126	263.848	5.06709e-70		1	126	125	1	125	-2	2	379	673	[04120:Ubiquitin mediated proteolysis][05020hsa:Parkinson's disease][05040hsa:Huntington's disease]
L2_67_L_TC_P5-C06-SP6.ab1 1 662		Q9FFB3	662	harsha_cont_siglets_may-19_vitis_78.xml	[GO:0005554]		Q9FFB3 (Q9FFB3) Similarity to unknown protein (Hypothetical protein At5g22950; MRN17.18) (Hypothetical protein At5g22950)	gnl|BL_ORD_ID|491999	229	1	95	140.584	1.33904e-32		102	196	81	1	90	-1	378	662	353
L2_67_L_TC_P5-E08-SP6.ab1 1 485		Q9M2F9	485	harsha_cont_siglets_may-19_vitis_83.xml	[GO:0003676][GO:0004386][GO:0005524][GO:0008026]		Q9M2F9 (Q9M2F9) ATP-dependent RNA helicase-like protein (AT3g58570/F14P22_160)	gnl|BL_ORD_ID|499653	646	1	161	290.041	6.74005e-78		370	530	142	1	153	-1	3	485	741
L2_67_L_TC_P5-E11-SP6.ab1 1 804		Q947H2	804	harsha_cont_siglets_may-19_vitis_85.xml	[GO:0003723][GO:0003735][GO:0005622][GO:0005840][GO:0006412][GO:0015934][GO:0019843][GO:0030529]	[3.6.5.3]	Q947H2 (Q947H2) Ribosomal protein	gnl|BL_ORD_ID|457874	175	1	172	325.479	4.19223e-88		1	172	158	1	166	-3	233	748	833
L2_67_L_TC_P5-F02-SP6.ab1 1 452		Q9CX30	452	harsha_cont_siglets_may-19_vitis_86.xml	[GO:0016021]		Q9CX30 (Q9CX30) Mus musculus 12 days embryo embryonic body between diaphragm region and neck cDNA, RIKEN full-length enriched library, clone:9430029K10 product:weakly similar to PUTATIVE TRANSMEMBRANE PROTEIN	gnl|BL_ORD_ID|853085	311	1	110	58.151	3.44587e-08	3	163	271	32	1	60	-1	132	452	139
L2_67_L_TC_P5-G12-SP6.ab1 1 438		Q9XH46	438	harsha_cont_siglets_may-19_vitis_89.xml	[GO:0006605][GO:0008565][GO:0009306][GO:0009507][GO:0009579][GO:0015031][GO:0015450][GO:0016020][GO:0016021]		Q9XH46 (Q9XH46) THA4 protein precursor	gnl|BL_ORD_ID|507343	137	1	83	120.553	3.32897e-27		37	119	62	1	68	-1	55	303	301
L2_67_L_TC_P5-H06-SP6.ab1 1 577		Q9M560	577	harsha_cont_siglets_may-19_vitis_90.xml	[GO:0003677][GO:0008168][GO:0008171][GO:0008757][GO:0016740]		Q9M560 (Q9M560) Caffeic acid O-methyltransferase	gnl|BL_ORD_ID|500225	386	1	121	250.366	8.90151e-66		265	385	116	1	119	-1	173	535	638
L2_67_L_TC_P6-D06-SP6.ab1 1 358		Q7DLK8	358	harsha_cont_siglets_may-19_vitis_92.xml	[GO:0000160][GO:0003677][GO:0005525][GO:0006355][GO:0006886][GO:0007264][GO:0015031]		Q7DLK8 (Q7DLK8) Guanine nucleotide regulatory protein	gnl|BL_ORD_ID|477284	217	1	117	212.616	7.22091e-55		76	192	107	1	112	-3	6	356	540
L2_67_L_TC_P6-E03-SP6.ab1 1 715		Q93YI3	715	harsha_cont_siglets_may-19_vitis_94.xml	[GO:0004672][GO:0004674][GO:0005509][GO:0005524][GO:0006468][GO:0016301][GO:0016740]	[2.7.1.37]	Q93YI3 (Q93YI3) Calcium dependent calmodulin independent protein kinase (Fragment)	gnl|BL_ORD_ID|456530	413	1	79	135.961	3.79854e-31		335	413	65	1	71	-1	479	715	341	[04010hsa:MAPK signaling pathway][04070:Phosphatidylinositol signaling system][04210hsa:Apoptosis][04310hsa:Wnt signaling pathway][04350hsa:TGF-beta signaling pathway][04620hsa:Toll-like receptor signaling pathway][04630hsa:Jak-STAT signaling pathway][04710dme:Circadian rhythm][04810hsa:Regulation of actin cytoskeleton][05010hsa:Alzheimer's disease]
L2_67_L_TC_P6-F08-SP6.ab1 1 479		Q43216	479	harsha_cont_siglets_may-19_vitis_95.xml	[GO:0000786][GO:0003677][GO:0005634][GO:0005694][GO:0006334][GO:0007001]		Q43216 (Q43216) Protein H2B-6	gnl|BL_ORD_ID|463126	136	1	37	70.8626	6.16432e-12		100	136	36	1	37	2	215	325	172
L2_67_L_TC_P6-G05-SP6.ab1 1 389		Q9LY66	389	harsha_cont_siglets_may-19_vitis_97.xml	[GO:0003723][GO:0003735][GO:0005622][GO:0005840][GO:0006412][GO:0015934][GO:0030529]	[3.6.5.3]	Q9LY66 (Q9LY66) Chloroplast ribosomal L1-like protein (AT3g63490/MAA21_120)	gnl|BL_ORD_ID|498985	346	1	36	62.7734	8.83224e-10		108	143	31	1	33	-3	1	108	151
L2_67_L_TC_P7-A12-SP6.ab1 1 616		Q9LDF5	616	harsha_cont_siglets_may-19_vitis_98.xml	[GO:0006631][GO:0016491]		Q9LDF5 (Q9LDF5) Putative 3-hydroxybutyryl-CoA dehydrogenase	gnl|BL_ORD_ID|495790	294	1	98	180.644	1.00035e-44		190	287	84	1	91	3	9	302	457
L2_67_L_TC_P7-B05-SP6.ab1 1 448		Q9M8Y0	448	harsha_cont_siglets_may-19_vitis_99.xml	[GO:0005488][GO:0009507][GO:0016020][GO:0016740]		Q9M8Y0 (Q9M8Y0) Putative O-linked GlcNAc transferase (O-linked N-acetyl glucosamine transferase)	gnl|BL_ORD_ID|501069	977	1	59	101.679	2.57833e-21		916	974	42	1	52	-3	264	440	252
L2_67_L_TC_P7-B12-SP6.ab1 1 275		O23947	275	harsha_cont_siglets_may-19_vitis_100.xml	[GO:0006099][GO:0008964][GO:0015977][GO:0015979][GO:0016829]	[4.1.1.31]	O23947 (O23947) Phosphoenolpyruvate carboxylase 2 (Fragment)	gnl|BL_ORD_ID|442161	192	1	90	177.948	2.18501e-44		42	131	85	1	90	-3	4	273	450	[00620:Pyruvate metabolism][00710:Carbon fixation][00720:Reductive carboxylate cycle (CO2 fixation)]
L2_67_L_TC_P7-E10-SP6.ab1 1 500		Q6K4B1	500	harsha_cont_siglets_may-19_vitis_104.xml	[GO:0003677]		Q6K4B1 (Q6K4B1) Helix-loop-helix DNA-binding protein-like	gnl|BL_ORD_ID|468571	351	1	96	123.25	1.1751e-27		250	345	59	1	77	-3	172	459	308
L2_67_L_TC_P7-E11-SP6.ab1 1 598		Q9SZL0	598	harsha_cont_siglets_may-19_vitis_105.xml	[GO:0004175][GO:0005829][GO:0005839][GO:0006511]		Q9SZL0 (Q9SZL0) Hypothetical protein F20D10.220 (Hypothetical protein AT4g38100)	gnl|BL_ORD_ID|506543	153	1	53	68.9366	4.01594e-11		99	151	29	1	42	-2	109	267	167
L2_67_L_TC_P7-G11-SP6.ab1 1 304		Q9LXZ4	304	harsha_cont_siglets_may-19_vitis_108.xml	[GO:0003960][GO:0004024][GO:0008270]	[1.6.5.5]	Q9LXZ4 (Q9LXZ4) Putative quinone reductase	gnl|BL_ORD_ID|498951	348	1	42	56.6102	7.10193e-08		307	348	27	1	33	-2	154	279	135
L2_67_L_TC_P8-A11-SP6.ab1 1 414		Q69IK6	414	harsha_cont_siglets_may-19_vitis_111.xml	[GO:0005829]		Q69IK6 (Q69IK6) Proteasome maturation factor-like	gnl|BL_ORD_ID|464864	141	1	87	137.117	3.561e-32		54	140	65	1	74	-3	152	412	344
L2_67_L_TC_P8-B03-SP6.ab1 1 272	[3.1.3.11]	P46267	272	harsha_cont_siglets_may-19_vitis_112.xml	[GO:0005975][GO:0016787][GO:0042132][GO:0042578]	[3.1.3.11]	F16Q_BRANA (P46267) Fructose-1,6-bisphosphatase, cytosolic (EC 3.1.3.11) (D-fructose-1,6-bisphosphate 1-phosphohydrolase) (FBPase)	gnl|BL_ORD_ID|35672	339	1	73	142.51	1.02102e-33		266	338	69	1	71	3	21	239	358	[00010:Glycolysis / Gluconeogenesis][00030:Pentose phosphate pathway][00051:Fructose and mannose metabolism][00710:Carbon fixation]
L2_67_L_TC_P8-D10-SP6.ab1 1 467		Q9SD88	467	harsha_cont_siglets_may-19_vitis_116.xml	[GO:0005554][GO:0016021]		U139_ARATH (Q9SD88) Hypothetical UPF0139 protein At5g07960	gnl|BL_ORD_ID|130261	107	1	79	132.88	1.20848e-30		30	106	64	1	71	-2	227	463	333
L2_67_L_TC_P8-E01-SP6.ab1 1 149		Q653H7	149	harsha_cont_siglets_may-19_vitis_117.xml	[GO:0003677][GO:0006355]		Q653H7 (Q653H7) Putative auxin response factor 10	gnl|BL_ORD_ID|509724	700	1	33	49.6766	1.03418e-05		662	694	22	1	25	-2	47	145	117
L2_67_L_TC_P8-G09-SP6.ab1 1 261		Q8RZH1	261	harsha_cont_siglets_may-19_vitis_123.xml			Q8RZH1 (Q8RZH1) OSJNBb0006H05.27 protein	gnl|BL_ORD_ID|451809	428	1	78	139.813	6.71377e-33		317	394	67	1	72	-1	19	252	351
L3_67_L_TC_P10_B10-SP6.ab1 1 320		Q949P5	320	harsha_cont_siglets_may-19_vitis_129.xml	[GO:0008168][GO:0008757][GO:0016740]		Q949P5 (Q949P5) Hypothetical protein At3g17365	gnl|BL_ORD_ID|458239	239	1	106	152.91	7.11765e-37		91	196	70	1	88	-3	1	318	385
L3_67_L_TC_P10_C07-SP6.ab1 1 191		Q8LAY4	191	harsha_cont_siglets_may-19_vitis_131.xml	[GO:0016021][GO:0043066]		Q8LAY4 (Q8LAY4) Bax inhibitor-1 like	gnl|BL_ORD_ID|447997	247	1	63	94.7449	2.67977e-19		82	144	45	1	56	2	2	190	234
L3_67_L_TC_P10_C09-SP6.ab1 1 351		Q8W2X5	351	harsha_cont_siglets_may-19_vitis_132.xml	[GO:0016491]		Q8W2X5 (Q8W2X5) Putative flavanone 3-hydroxylase (Hypothetical protein OSJNBa0040D23.1)	gnl|BL_ORD_ID|455153	342	1	99	160.999	2.51338e-39		243	341	67	1	84	-1	52	348	406
L3_67_L_TC_P2-C09-SP6.ab1 1 502		Q6KBB0	502	harsha_cont_siglets_may-19_vitis_136.xml	[GO:0000287][GO:0004427][GO:0005737][GO:0008152][GO:0016462][GO:0016787]	[3.6.1.1]	Q6KBB0 (Q6KBB0) Putative inorganic pyrophosphatase	gnl|BL_ORD_ID|469009	216	1	151	276.944	6.35889e-74		1	151	132	1	139	1	49	501	707	[00190:Oxidative phosphorylation]
L3_67_L_TC_P2-F10-SP6.ab1 1 253		Q9C7X3	253	harsha_cont_siglets_may-19_vitis_137.xml	[GO:0004175][GO:0005829][GO:0005839][GO:0006511]		Q9C7X3 (Q9C7X3) 20S proteasome beta subunit (PBG1) (At1g56450/F13N6_3)	gnl|BL_ORD_ID|491120	246	1	81	152.91	7.74566e-37		40	120	71	1	78	-3	9	251	385
L3_67_L_TC_P5-G10-SP6.ab1 1 480		Q9M1R2	480	harsha_cont_siglets_may-19_vitis_144.xml	[GO:0004812][GO:0004827][GO:0005524][GO:0005737][GO:0006412][GO:0006418][GO:0006433][GO:0016874]	[6.1.1.15][3.6.5.3]	Q9M1R2 (Q9M1R2) Multifunctional aminoacyl-tRNA ligase-like protein	gnl|BL_ORD_ID|499568	530	1	159	322.398	1.17546e-87		74	232	147	1	156	-3	2	478	825	[00330:Arginine and proline metabolism][00970:Aminoacyl-tRNA biosynthesis]
L3_67_L_TC_P5-H10-SP6.ab1 1 210		Q39311	210	harsha_cont_siglets_may-19_vitis_145.xml	[GO:0004190][GO:0004194][GO:0005764][GO:0006508][GO:0006629][GO:0006665][GO:0008233]	[3.4.23.1]	Q39311 (Q39311) Aspartic protease	gnl|BL_ORD_ID|460880	506	1	69	133.265	6.66451e-31		208	276	58	1	64	-3	2	208	334
L3_67_L_TC_P8-G06-SP6.ab1 1 100		Q93X29	100	harsha_cont_siglets_may-19_vitis_149.xml	[GO:0004175][GO:0005829][GO:0005839][GO:0006511][GO:0008233][GO:0016787]		Q93X29 (Q93X29) Putative beta7 proteasome subunit (Fragment)	gnl|BL_ORD_ID|456139	129	1	32	70.4774	5.96457e-12		72	103	32	1	32	-3	3	98	171
L4_67_L_TC_P10-A10-SP6.ab1 1 507	[2.1.1.104]	Q43237	507	harsha_cont_siglets_may-19_vitis_159.xml	[GO:0008168][GO:0008171][GO:0008757][GO:0009809][GO:0016740][GO:0042409]	[2.1.1.104]	CAMT_VITVI (Q43237) Caffeoyl-CoA O-methyltransferase (EC 2.1.1.104) (Trans-caffeoyl-CoA 3-O-methyltransferase) (CCOAMT) (CCOAOMT)	gnl|BL_ORD_ID|13538	242	1	168	343.969	4.39557e-94		35	202	168	1	168	3	3	506	881	[00940:Stilbene, coumarine and lignin biosynthesis]
L4_67_L_TC_P10-D11-SP6.ab1 1 293		O80919	293	harsha_cont_siglets_may-19_vitis_161.xml	[GO:0005554]		O80919 (O80919) Expressed protein (Hypothetical protein At2g38320)	gnl|BL_ORD_ID|444628	410	1	97	131.724	1.75668e-30		257	353	62	1	77	-2	2	292	330
L4_67_L_TC_P10-H11-SP6.ab1 1 121		Q94CS6	121	harsha_cont_siglets_may-19_vitis_163.xml	[GO:0045735]		Q94CS6 (Q94CS6) Putative legumin-like protein	gnl|BL_ORD_ID|458812	377	1	37	68.5514	2.21913e-11		305	341	30	1	33	-3	9	119	166
L4_67_L_TC_P11_H05-SP6.ab1 1 155		Q9M9P3	155	harsha_cont_siglets_may-19_vitis_154.xml	[GO:0008152][GO:0016779]		Q9M9P3 (Q9M9P3) Putative UDP-glucose pyrophosphorylase	gnl|BL_ORD_ID|501141	469	1	51	100.138	6.63034e-21		96	146	48	1	50	-1	3	155	248
L4_67_l_TC_P1-B04-SP6.ab1 1 267		O81821	267	harsha_cont_siglets_may-19_vitis_156.xml	[GO:0003677][GO:0003700][GO:0005634][GO:0006355][GO:0006457][GO:0006986]		HSF3_ARATH (O81821) Heat shock factor protein 3 (HSF 3) (Heat shock transcription factor 3) (HSTF 3)	gnl|BL_ORD_ID|53221	481	1	70	74.3294	3.43944e-13		134	203	62	1	66	-2	3	212	181
L4_67_L_TC_P6-E05-SP6.ab1 1 441		Q8H0H0	441	harsha_cont_siglets_may-19_vitis_173.xml	[GO:0003677][GO:0005634][GO:0006355]		Q8H0H0 (Q8H0H0) Myb-like protein	gnl|BL_ORD_ID|487720	329	1	107	193.356	4.02294e-49		29	133	90	1	99	3	6	326	490
L4_67_L_TC_P8-D08-SP6.ab1 1 296		Q9M674	296	harsha_cont_siglets_may-19_vitis_175.xml	[GO:0045735]		Q9M674 (Q9M674) Globulin-like protein (Fragment)	gnl|BL_ORD_ID|500507	181	1	98	117.472	3.41566e-26		5	101	53	1	72	-2	2	295	293
L4_67_L_TC_P8-H08-SP6.ab1 1 182		Q9XIL0	182	harsha_cont_siglets_may-19_vitis_177.xml	[GO:0005489][GO:0005507][GO:0006118]		Q9XIL0 (Q9XIL0) Hypothetical protein At2g15770 (Auxin response factor 30)	gnl|BL_ORD_ID|507631	301	1	36	47.7506	3.79381e-05		146	181	19	1	27	1	73	180	112
L5_67_L_TC_P10_B06-SP6.ab1 1 200		Q93YV6	200	harsha_cont_siglets_may-19_vitis_180.xml	[GO:0000159][GO:0007165][GO:0008601]		Q93YV6 (Q93YV6) Putative AtBgamma protein	gnl|BL_ORD_ID|456604	500	1	55	49.6766	9.78838e-06		447	500	22	1	34	2	2	166	117
L5_67_L_TC_P10_B07-SP6.ab1 1 386		Q9C523	386	harsha_cont_siglets_may-19_vitis_181.xml	[GO:0009621]		Q9C523 (Q9C523) Dirigent protein, putative (Hypothetical protein T15M6.17) (Hypothetical protein At1g58170/68103_m00125) (At1g58170)	gnl|BL_ORD_ID|490667	185	1	61	96.6709	5.54257e-20		125	185	46	1	51	3	3	185	239
L5_67_L_TC_P10_F03-SP6.ab1 1 386		O49636	386	harsha_cont_siglets_may-19_vitis_185.xml	[GO:0005554]		O49636 (O49636) Hypothetical protein AT4g22310	gnl|BL_ORD_ID|443205	108	1	32	67.0106	4.70296e-11		66	97	30	1	31	-1	288	383	162
L5_67_L_TC_P10_G04-SP6.ab1 1 230		Q8S062	230	harsha_cont_siglets_may-19_vitis_187.xml	[GO:0000151][GO:0004842][GO:0008270][GO:0016567]	[6.3.2.19]	Q8S062 (Q8S062) P0678F11.16 protein	gnl|BL_ORD_ID|451868	531	1	72	87.8113	3.13556e-17	2	400	471	38	1	49	-1	6	215	216	[04120:Ubiquitin mediated proteolysis][05020hsa:Parkinson's disease][05040hsa:Huntington's disease]
L5_67_l_TC_P1-C02-SP6.ab1 1 107		Q659H8	107	harsha_cont_siglets_may-19_vitis_188.xml	[GO:0000155][GO:0000160][GO:0007600]		Q659H8 (Q659H8) Putative Histidine-containing phosphotransfer domain	gnl|BL_ORD_ID|509972	154	1	35	62.7734	1.23254e-09		88	122	26	1	30	-2	2	106	151
L5_67_l_TC_P1-F12-SP6.ab1 1 413		Q700A4	413	harsha_cont_siglets_may-19_vitis_194.xml			Q700A4 (Q700A4) Hypothetical protein (Fragment)	gnl|BL_ORD_ID|475233	139	1	36	68.1662	2.03146e-11		104	139	29	1	33	3	3	110	165
L5_67_l_TC_P2-A10-SP6.ab1 1 120		P40691	120	harsha_cont_siglets_may-19_vitis_197.xml	[GO:0016491]		A115_TOBAC (P40691) Auxin-induced protein PCNT115	gnl|BL_ORD_ID|743	307	1	31	56.225	1.13971e-07		109	139	24	1	28	2	20	112	134
L5_67_l_TC_P2-A11-SP6.ab1 1 232		Q944K2	232	harsha_cont_siglets_may-19_vitis_198.xml	[GO:0004579][GO:0005789][GO:0016740][GO:0018279]	[2.4.1.119]	Q944K2 (Q944K2) AT5g66680/MSN2_7 (Putative dolichyl-di-phosphooligosaccharide glycotransferase) (Oligosaccharyltransferase)	gnl|BL_ORD_ID|457296	437	1	70	135.576	1.31127e-31		312	381	62	1	68	-3	21	230	340	[00510:N-Glycan biosynthesis]
L5_67_l_TC_P2-D11-SP6.ab1 1 203		Q7X9I9	203	harsha_cont_siglets_may-19_vitis_203.xml	[GO:0003677][GO:0008168][GO:0008171][GO:0008757][GO:0016740]		Q7X9I9 (Q7X9I9) Caffeic acid O-methyltransferase	gnl|BL_ORD_ID|478739	359	1	61	57.7658	3.58241e-08		175	235	42	1	48	-1	21	203	138
L5_67_l_TC_P2-E05-SP6.ab1 1 278		Q93ZW3	278	harsha_cont_siglets_may-19_vitis_204.xml	[GO:0003702][GO:0005673][GO:0006367]		Q93ZW3 (Q93ZW3) Hypothetical protein At1g03280 (TFIIE-alpha 1)	gnl|BL_ORD_ID|456784	479	1	66	85.8853	1.12593e-16	1	325	390	40	1	53	-3	76	270	211
L5_67_l_TC_P2-G05-SP6.ab1 1 239		P28493	239	harsha_cont_siglets_may-19_vitis_205.xml	[GO:0006952][GO:0009607][GO:0048046]		PR5_ARATH (P28493) Pathogenesis-related protein 5 precursor (PR-5)	gnl|BL_ORD_ID|89792	239	1	50	62.003	1.82349e-09		190	239	26	1	32	1	4	153	149
L5_67_l_TC_P2-G06-SP6.ab1 1 328		Q9M7B0	328	harsha_cont_siglets_may-19_vitis_206.xml	[GO:0005215][GO:0006810][GO:0015288][GO:0016020][GO:0016021][GO:0019867]		Q9M7B0 (Q9M7B0) Putative aquaporin PIP2-2	gnl|BL_ORD_ID|500857	279	1	79	164.081	3.06372e-40		9	87	78	1	79	-1	2	238	414
L5_67_l_TC_P3-B04-SP6.ab1 1 344		Q6K4B1	344	harsha_cont_siglets_may-19_vitis_208.xml	[GO:0003677]		Q6K4B1 (Q6K4B1) Helix-loop-helix DNA-binding protein-like	gnl|BL_ORD_ID|468571	351	1	142	114.39	2.71933e-25	28	77	218	85	1	98	2	2	343	285
L5_67_l_TC_P3-C03-SP6.ab1 1 189	[1.10.3.2]	Q9FSD0	189	harsha_cont_siglets_may-19_vitis_210.xml	[GO:0005507][GO:0008471][GO:0016491]	[1.10.3.2]	Q9FSD0 (Q9FSD0) Laccase (EC 1.10.3.2) (Fragment)	gnl|BL_ORD_ID|494295	396	1	61	82.0333	1.80341e-15		116	176	48	1	56	3	3	185	201
L5_67_l_TC_P3-D06-SP6.ab1 1 232	[1.1.1.195]	P42495	232	harsha_cont_siglets_may-19_vitis_211.xml	[GO:0004024][GO:0008270][GO:0009809][GO:0016491][GO:0045551]	[1.1.1.195]	CAD1_ARACO (P42495) Cinnamyl-alcohol dehydrogenase 1 (EC 1.1.1.195) (CAD)	gnl|BL_ORD_ID|13056	360	1	34	66.6254	7.48048e-11		325	358	31	1	33	3	27	128	161	[00940:Stilbene, coumarine and lignin biosynthesis]
L5_67_l_TC_P3-H05-SP6.ab1 1 377		Q94DM8	377	harsha_cont_siglets_may-19_vitis_214.xml	[GO:0005554]		U185_ORYSA (Q94DM8) Hypothetical UPF0185 protein P0483G10.15	gnl|BL_ORD_ID|130289	102	1	61	124.02	3.28258e-28		37	97	61	1	61	-2	194	376	310
L5_67_l_TC_P3-H08-SP6.ab1 1 242		Q8LGR3	242	harsha_cont_siglets_may-19_vitis_215.xml	[GO:0005529]		Q8LGR3 (Q8LGR3) Mannose-binding lectin	gnl|BL_ORD_ID|448958	161	1	83	78.5666	1.8761e-14	3	57	139	41	1	54	-3	1	240	192
L5_67_l_TC_P4-B08-SP6.ab1 1 243		Q9N6C5	243	harsha_cont_siglets_may-19_vitis_216.xml	[GO:0016021]		Q9N6C5 (Q9N6C5) Conserved hypothetical transmembrane protein L2185.05 (Conserved hypothetical transmembrane protein L2185.03)	gnl|BL_ORD_ID|281435	321	1	77	61.2326	3.09959e-09		107	183	30	1	46	3	12	242	147
L5_67_l_TC_P4-C11-SP6.ab1 1 387		Q67G17	387	harsha_cont_siglets_may-19_vitis_217.xml	[GO:0003824][GO:0008152][GO:0016874]		Q67G17 (Q67G17) 4-coumarate:coenzyme A ligase 2	gnl|BL_ORD_ID|463802	540	1	77	131.724	1.55474e-30		10	86	59	1	70	-1	4	234	330
L5_67_l_TC_P4-F10-SP6.ab1 1 372		O22126	372	harsha_cont_siglets_may-19_vitis_220.xml	[GO:0007155][GO:0016020]		FLA8_ARATH (O22126) Fasciclin-like arabinogalactan protein 8 precursor (AtAGP8)	gnl|BL_ORD_ID|37642	420	1	123	195.282	1.16901e-49		162	284	99	1	113	3	3	371	495
L5_67_l_TC_P4-G12-SP6.ab1 1 419		P49249	419	harsha_cont_siglets_may-19_vitis_221.xml	[GO:0016491]		IN22_MAIZE (P49249) IN2-2 protein	gnl|BL_ORD_ID|57243	306	1	92	113.235	5.45864e-25		6	97	53	1	68	-2	50	325	282
L5_67_L_TC_P6-H02-SP6.ab1 1 304		Q9HCT3	304	harsha_cont_siglets_may-19_vitis_229.xml	[GO:0000004][GO:0005554][GO:0008372][GO:0005554][GO:0000004][GO:0008372]		Q9HCT3 (Q9HCT3) RP42 protein	gnl|BL_ORD_ID|221149	259	1	100	98.9821	1.24781e-20		147	245	45	1	65	-1	2	301	245
L5_67_L_TC_P6-H04-SP6.ab1 1 211		Q84W04	211	harsha_cont_siglets_may-19_vitis_230.xml	[GO:0007242][GO:0016020]		Q84W04 (Q84W04) At1g12390	gnl|BL_ORD_ID|485035	137	1	50	83.9593	4.63678e-16		88	137	36	1	46	-3	57	206	206
L5_67_L_TC_P7-C12-SP6.ab1 1 237	[1.11.1.9]	O48646	237	harsha_cont_siglets_may-19_vitis_231.xml	[GO:0004601][GO:0004602][GO:0005739][GO:0006979][GO:0016491][GO:0047066]	[1.11.1.7][1.11.1.9][1.11.1.12]	GPX4_ARATH (O48646) Probable phospholipid hydroperoxide glutathione peroxidase, mitochondrial precursor (EC 1.11.1.12) (PHGPx) (AtGPX1)	gnl|BL_ORD_ID|45629	232	1	62	92.8189	9.68011e-19		62	121	46	1	54	3	51	236	229	[00480:Glutathione metabolism][00360:Phenylalanine metabolism][00590:Prostaglandin and leukotriene metabolism][00680:Methane metabolism][00940:Stilbene, coumarine and lignin biosynthesis]
L5_67_L_TC_P7-D07-SP6.ab1 1 180		Q9FH92	180	harsha_cont_siglets_may-19_vitis_233.xml	[GO:0003676][GO:0004522]	[3.1.27.5]	Q9FH92 (Q9FH92) Emb|CAB62301.1 (At5g67210)	gnl|BL_ORD_ID|492331	317	1	58	101.293	2.9008e-21		168	225	44	1	50	-3	5	178	251
L5_67_L_TC_P7-F04-SP6.ab1 1 85	[4.2.1.11]	Q43321	85	harsha_cont_siglets_may-19_vitis_237.xml	[GO:0000015][GO:0000287][GO:0004634][GO:0006096][GO:0016829]	[4.2.1.11]	ENO_ALNGL (Q43321) Enolase (EC 4.2.1.11) (2-phosphoglycerate dehydratase) (2-phospho-D-glycerate hydro-lyase)	gnl|BL_ORD_ID|33940	440	1	27	56.6102	9.04603e-08		292	318	24	1	25	-3	3	83	135	[00010:Glycolysis / Gluconeogenesis][00400:Phenylalanine, tyrosine and tryptophan biosynthesis]
L5_67_L_TC_P8-A09-SP6.ab1 1 285	[3.1.1.11]	O04887	285	harsha_cont_siglets_may-19_vitis_242.xml	[GO:0004857][GO:0005618][GO:0016787][GO:0030599][GO:0042545][GO:0045330]	[3.1.1.11]	PME2_CITSI (O04887) Pectinesterase 2 precursor (EC 3.1.1.11) (Pectin methylesterase) (PE)	gnl|BL_ORD_ID|87975	510	1	94	180.259	4.35474e-45		327	420	82	1	90	3	3	284	456	[00040:Pentose and glucuronate interconversions][00500:Starch and sucrose metabolism]
L5_67_L_TC_P8-B03-SP6.ab1 1 372		O22465	372	harsha_cont_siglets_may-19_vitis_244.xml	[GO:0005634][GO:0006355][GO:0006445][GO:0045449][GO:0046983]		O22465 (O22465) GH1 protein (Fragment)	gnl|BL_ORD_ID|441427	339	1	110	168.318	1.53032e-41	1	177	286	83	1	96	-3	2	328	425
L5_67_L_TC_P8-F07-SP6.ab1 1 320		Q653F4	320	harsha_cont_siglets_may-19_vitis_246.xml	[GO:0015018][GO:0016020][GO:0016740]	[2.4.1.135]	Q653F4 (Q653F4) Putative UDP-glucuronyltransferase-l	gnl|BL_ORD_ID|509712	524	1	112	106.686	5.84968e-23	6	112	223	58	1	71	-1	3	320	265	[00532:Chondroitin / Heparan sulfate biosynthesis]
L5_67_L_TC_P8-G07-SP6.ab1 1 257		Q9SWS9	257	harsha_cont_siglets_may-19_vitis_247.xml	[GO:0003735][GO:0005622][GO:0005840][GO:0006412][GO:0030529]	[3.6.5.3]	Q9SWS9 (Q9SWS9) Ribosomal protein S26	gnl|BL_ORD_ID|505960	130	1	67	103.99	4.09711e-22		1	67	64	1	66	-1	18	218	258
L5_67_L_TC_P9-B03-SP6.ab1 1 452		Q6EIX8	452	harsha_cont_siglets_may-19_vitis_250.xml	[GO:0006457][GO:0051082]		Q6EIX8 (Q6EIX8) Potyviral capsid protein interacting protein 2a	gnl|BL_ORD_ID|466568	305	1	178	185.652	1.43105e-46	31	24	200	103	1	119	1	10	450	470
L5_67_L_TC_P9-E01-SP6.ab1 1 416		Q9SQJ3	416	harsha_cont_siglets_may-19_vitis_253.xml	[GO:0008152][GO:0016491]		Q9SQJ3 (Q9SQJ3) Short-chain alcohol dehydrogenase	gnl|BL_ORD_ID|504879	268	1	112	107.457	3.00841e-23		151	261	63	1	75	1	1	336	267
L5_67_L_TC_P9-F02-SP6.ab1 1 308		P46516	308	harsha_cont_siglets_may-19_vitis_255.xml	[GO:0006457][GO:0006986]		HS21_HELAN (P46516) 17.9 kDa class II heat shock protein	gnl|BL_ORD_ID|52878	160	1	34	66.6254	6.81137e-11		104	137	30	1	33	-3	205	306	161
L5_67_L_TC_P9-G05-SP6.ab1 1 266		Q8VZ19	266	harsha_cont_siglets_may-19_vitis_257.xml	[GO:0003735][GO:0005622][GO:0005840][GO:0006412][GO:0030529]	[3.6.5.3]	Q8VZ19 (Q8VZ19) Ribosomal protein L30, putative (At1g77940)	gnl|BL_ORD_ID|454333	112	1	43	91.6633	2.0818e-18		70	112	39	1	42	-2	131	259	226
L5_67_L_TC_P9-G06-SP6.ab1 1 186	[1.10.3.2]	Q9FSD0	186	harsha_cont_siglets_may-19_vitis_258.xml	[GO:0005507][GO:0008471][GO:0016491]	[1.10.3.2]	Q9FSD0 (Q9FSD0) Laccase (EC 1.10.3.2) (Fragment)	gnl|BL_ORD_ID|494295	396	1	61	112.079	1.63268e-24		179	239	53	1	56	-3	2	184	279
L6_67_L_TC_P08_B02-SP6.ab1 1 462		Q8S2S3	462	harsha_cont_siglets_may-19_vitis_260.xml	[GO:0000151][GO:0004842][GO:0008270][GO:0016567]	[6.3.2.19]	Q8S2S3 (Q8S2S3) Putative RING zinc finger protein-like protein	gnl|BL_ORD_ID|452139	164	1	133	160.614	5.30911e-39	6	16	148	79	1	103	-3	80	460	405	[04120:Ubiquitin mediated proteolysis][05020hsa:Parkinson's disease][05040hsa:Huntington's disease]
L6_67_L_TC_P08_B04-SP6.ab1 1 485		Q8L5C7	485	harsha_cont_siglets_may-19_vitis_261.xml	[GO:0008152][GO:0016740][GO:0016757][GO:0016758]		Q8L5C7 (Q8L5C7) UDP-glucuronosyltransferase	gnl|BL_ORD_ID|446890	347	1	116	136.346	1.24554e-31		233	347	84	1	97	-1	138	485	342
L6_67_L_TC_P08_B07-SP6.ab1 1 641		Q9FMN4	641	harsha_cont_siglets_may-19_vitis_262.xml	[GO:0005489][GO:0006118]		Q9FMN4 (Q9FMN4) Arabidopsis thaliana genomic DNA, chromosome 5, P1 clone:MBD2 (Hypothetical protein At5g42850/MBD2_4) (Hypothetical protein At5g42850)	gnl|BL_ORD_ID|493215	134	1	131	176.022	2.71883e-43	1	1	131	84	1	99	-3	184	573	445
L6_67_L_TC_P08_B08-SP6.ab1 1 116		Q67EX8	116	harsha_cont_siglets_may-19_vitis_263.xml	[GO:0005509][GO:0005544]		Q67EX8 (Q67EX8) Annexin	gnl|BL_ORD_ID|463798	317	1	38	60.4622	6.06171e-09		112	149	29	1	33	-1	3	116	145
L6_67_L_TC_P08_B11-SP6.ab1 1 501		Q9CQ45	501	harsha_cont_siglets_may-19_vitis_264.xml	[GO:0005615]		SPUF_MOUSE (Q9CQ45) SPUF protein precursor (Secreted protein of unknown function)	gnl|BL_ORD_ID|117936	171	1	118	97.0561	9.01833e-20	2	41	156	53	1	75	-1	121	468	240
L6_67_L_TC_P08_C11-SP6.ab1 1 462		Q9UNS2	462	harsha_cont_siglets_may-19_vitis_266.xml	[GO:0005634][GO:0008180]		uniprot|Q9UNS2|Q9UNS2 COP9 complex subunit 3 (COP9 constitutive photomorphogenic homolog subunit 3).	gnl|BL_ORD_ID|1097022	423	1	152	113.235	9.72045e-25	6	86	237	58	1	87	-3	23	460	282
L6_67_L_TC_P08_D10-SP6.ab1 1 474		Q99KI3	474	harsha_cont_siglets_may-19_vitis_269.xml	[GO:0016021]		Q99KI3 (Q99KI3) RIKEN cDNA 0610039A15 (Mus musculus adult male kidney cDNA, RIKEN full-length enriched library, clone:0610039A15 product:weakly similar to CG6750 PROTEIN)	gnl|BL_ORD_ID|835449	261	1	71	56.9954	8.81939e-08	5	173	243	29	1	45	-3	275	472	136
L6_67_L_TC_P08_D11-SP6.ab1 1 324		Q7Y029	324	harsha_cont_siglets_may-19_vitis_270.xml	[GO:0003735][GO:0005622][GO:0005840][GO:0006412][GO:0030529]	[3.6.5.3]	Q7Y029 (Q7Y029) Putative ribosomal protein CtrL6e, 5'-partial (Fragment)	gnl|BL_ORD_ID|482496	111	1	67	119.013	1.13462e-26		36	102	53	1	61	2	2	202	297
L6_67_L_TC_P08_F02-SP6.ab1 1 369		P16181	369	harsha_cont_siglets_may-19_vitis_271.xml	[GO:0003735][GO:0005622][GO:0005840][GO:0006412][GO:0019843]	[3.6.5.3]	R11A_ARATH (P16181) 40S ribosomal protein S11-1	gnl|BL_ORD_ID|95603	160	1	81	135.191	1.44156e-31		80	160	70	1	74	-3	125	367	339
L6_67_L_TC_P08_F03-SP6.ab1 1 309	[1.1.1.224]	P92923	309	harsha_cont_siglets_may-19_vitis_272.xml	[GO:0016491][GO:0050088]	[1.1.1.224]	P92923 (P92923) NADPH-dependent mannose 6-phosphate reductase (EC 1.1.1.224)	gnl|BL_ORD_ID|445904	309	1	65	100.138	5.55914e-21		245	309	43	1	56	-2	111	305	248
L6_67_L_TC_P08_F08-SP6.ab1 1 267		Q69UJ1	267	harsha_cont_siglets_may-19_vitis_273.xml	[GO:0003723][GO:0030529]		Q69UJ1 (Q69UJ1) Putative RNA-binding protein RBP37	gnl|BL_ORD_ID|510262	302	1	84	153.295	5.82611e-37		219	302	74	1	79	1	1	252	386
L6_67_L_TC_P1-B02-SP6.ab1 1 552		Q07090	552	harsha_cont_siglets_may-19_vitis_281.xml	[GO:0005489][GO:0006118]		THH2_TOBAC (Q07090) Thioredoxin H-type 2 (TRX-H2)	gnl|BL_ORD_ID|124829	118	1	114	192.2	2.61983e-48		1	114	93	1	102	-3	152	493	487
L6_67_L_TC_P1-C09-SP6.ab1 1 459		Q8S642	459	harsha_cont_siglets_may-19_vitis_283.xml	[GO:0004519][GO:0005509][GO:0016787]		Q8S642 (Q8S642) Putative endonuclease	gnl|BL_ORD_ID|452872	483	1	152	245.358	1.59992e-64		110	260	121	1	133	-3	2	457	625
L6_67_L_TC_P1-D06-SP6.ab1 1 380		Q93VA1	380	harsha_cont_siglets_may-19_vitis_284.xml	[GO:0008430]		Q93VA1 (Q93VA1) Selenium binding protein	gnl|BL_ORD_ID|455785	487	1	126	237.654	2.02866e-62		80	205	103	1	116	-2	2	379	605
L6_67_L_TC_P1-D11-SP6.ab1 1 380		Q9SGI3	380	harsha_cont_siglets_may-19_vitis_287.xml	[GO:0005554]		Q9SGI3 (Q9SGI3) F28J7.25 protein (At3g1920/F28J7.25)	gnl|BL_ORD_ID|503298	307	1	107	181.03	2.25338e-45		188	294	83	1	93	-1	54	374	458
L6_67_L_TC_P1-E10-SP6.ab1 1 258		Q6EPN6	258	harsha_cont_siglets_may-19_vitis_289.xml	[GO:0008299][GO:0008685][GO:0016114][GO:0016829]	[4.6.1.12]	Q6EPN6 (Q6EPN6) Putative 2C-methyl-D-erythritol 2,4-cyclodiphosphate synthase	gnl|BL_ORD_ID|466682	222	1	37	74.7146	2.66183e-13		186	222	37	1	37	1	7	117	182	[00100:Biosynthesis of steroids]
L6_67_L_TC_P1-F03-SP6.ab1 1 228		Q6R0J1	228	harsha_cont_siglets_may-19_vitis_291.xml	[GO:0005524][GO:0006457][GO:0006986][GO:0051082]		Q6R0J1 (Q6R0J1) Heat shock protein 90	gnl|BL_ORD_ID|470415	699	1	76	152.14	1.35847e-36		96	171	75	1	76	1	1	228	383
L6_67_L_TC_P1-G02-SP6.ab1 1 501		Q8GSA7	501	harsha_cont_siglets_may-19_vitis_294.xml	[GO:0005516]		Q8GSA7 (Q8GSA7) Calmodulin-binding transcription factor SR1 (Hypothetical protein) (Ethylene-induced calmodulin-binding protein 1)	gnl|BL_ORD_ID|486187	1032	1	130	164.851	3.52176e-40		10	139	76	1	93	-1	109	498	416
L6_67_L_TC_P2-A07-SP6.ab1 1 422		Q93X33	422	harsha_cont_siglets_may-19_vitis_297.xml	[GO:0004175][GO:0005829][GO:0005839][GO:0006511][GO:0008233][GO:0016787]		Q93X33 (Q93X33) Putative beta 3 proteasome subunit (Fragment)	gnl|BL_ORD_ID|456143	178	1	136	254.988	1.15647e-67		7	142	122	1	132	-3	13	420	650
L6_67_L_TC_P2-A11-SP6.ab1 1 541		Q9M4H8	541	harsha_cont_siglets_may-19_vitis_298.xml	[GO:0004857][GO:0030599]	[3.1.1.11]	Q9M4H8 (Q9M4H8) Putative ripening-related protein	gnl|BL_ORD_ID|500043	198	1	146	175.637	2.43622e-43		22	167	95	1	117	1	103	540	444	[00040:Pentose and glucuronate interconversions][00500:Starch and sucrose metabolism]
L6_67_L_TC_P2-B05-SP6.ab1 1 297		Q9SXC8	297	harsha_cont_siglets_may-19_vitis_302.xml			Q9SXC8 (Q9SXC8) T17H3.3 protein (Similar to CGI-126 protein) (Hypothetical protein)	gnl|BL_ORD_ID|506087	174	1	61	125.946	9.60347e-29		114	174	57	1	60	-3	113	295	315
L6_67_L_TC_P2-D02-SP6.ab1 1 415		Q8GYC3	415	harsha_cont_siglets_may-19_vitis_306.xml	[GO:0045449]		Q8GYC3 (Q8GYC3) Putative bHLH transcription factor bHLH027 (At4g29930) (BHLH transcription factor (BHLH027)-like protein)	gnl|BL_ORD_ID|487294	254	1	114	129.798	5.68523e-30	3	3	115	78	1	99	-1	29	361	325
L6_67_L_TC_P2-H03-SP6.ab1 1 329		Q9C7U8	329	harsha_cont_siglets_may-19_vitis_312.xml	[GO:0004252][GO:0004289][GO:0006508][GO:0008233][GO:0016787][GO:0042802][GO:0043086]		Q9C7U8 (Q9C7U8) Subtilisin-like protein; 10849-13974	gnl|BL_ORD_ID|491109	753	1	55	62.7734	9.57547e-10		61	115	30	1	41	-1	162	326	151
L6_67_L_TC_P2-H08-SP6.ab1 1 324	[3.4.-.-]	P58684	324	harsha_cont_siglets_may-19_vitis_315.xml	[GO:0005783][GO:0005787][GO:0005792][GO:0006465][GO:0008233][GO:0009003][GO:0016021][GO:0016787]		SP25_ARATH (P58684) Probable microsomal signal peptidase 25 kDa subunit (EC 3.4.-.-) (SPase 25 kDa subunit) (SPC25)	gnl|BL_ORD_ID|117254	192	1	53	87.8113	2.80116e-17		18	70	41	1	50	1	166	324	216	[00310:Lysine degradation][00550:Peptidoglycan biosynthesis][00780:Biotin metabolism]
L6_67_L_TC_P2-H10-SP6.ab1 1 425		Q9SID1	425	harsha_cont_siglets_may-19_vitis_316.xml	[GO:0003677][GO:0005622][GO:0005634][GO:0008270]		STH_ARATH (Q9SID1) Salt tolerance-like protein	gnl|BL_ORD_ID|119051	238	1	112	108.997	1.02041e-23	3	127	238	56	1	74	1	1	327	271
L6_67_L_TC_P3-A01-SP6.ab1 1 401	[5.1.3.1]	Q43843	401	harsha_cont_siglets_may-19_vitis_317.xml	[GO:0004750][GO:0005975][GO:0006098][GO:0009507][GO:0016853][GO:0019253]	[5.1.3.1]	RPE_SOLTU (Q43843) Ribulose-phosphate 3-epimerase, chloroplast precursor (EC 5.1.3.1) (Pentose-5-phosphate 3-epimerase) (PPE) (RPE) (R5P3E) (Fragment)	gnl|BL_ORD_ID|106901	280	1	101	188.734	1.04926e-47		180	280	95	1	98	1	4	306	478	[00030:Pentose phosphate pathway][00040:Pentose and glucuronate interconversions][00710:Carbon fixation]
L6_67_L_TC_P3-A04-SP6.ab1 1 429		Q9LT08	429	harsha_cont_siglets_may-19_vitis_318.xml	[GO:0005829]		PSDE_ARATH (Q9LT08) 26S proteasome non-ATPase regulatory subunit 14 (26S proteasome regulatory subunit rpn11)	gnl|BL_ORD_ID|92314	308	1	142	245.358	9.08241e-65		112	253	138	1	140	-3	2	427	625
L6_67_L_TC_P3-C04-SP6.ab1 1 308		Q9M8K1	308	harsha_cont_siglets_may-19_vitis_322.xml	[GO:0016020]		Q9M8K1 (Q9M8K1) F28L1.11 protein	gnl|BL_ORD_ID|501033	315	1	102	173.326	5.16712e-43		84	184	83	1	90	3	3	308	438
L6_67_L_TC_P3-G09-SP6.ab1 1 436	[1.1.1.1]	Q43690	436	harsha_cont_siglets_may-19_vitis_334.xml	[GO:0004022][GO:0004024][GO:0008270][GO:0016491]	[1.1.1.1]	Q43690 (Q43690) Alcohol dehydrogenase 1 (EC 1.1.1.1)	gnl|BL_ORD_ID|463406	380	1	144	233.032	4.62306e-61		154	297	144	1	144	-3	3	434	593	[00010:Glycolysis / Gluconeogenesis][00071:Fatty acid metabolism][00120:Bile acid biosynthesis][00350:Tyrosine metabolism][00561:Glycerolipid metabolism]
L6_67_L_TC_P3-H01-SP6.ab1 1 111		Q9ST88	111	harsha_cont_siglets_may-19_vitis_335.xml	[GO:0004672][GO:0005524][GO:0006468][GO:0016301][GO:0016740]	[2.7.1.37]	Q9ST88 (Q9ST88) CAA30379.1 protein	gnl|BL_ORD_ID|505275	835	1	36	46.9802	6.97769e-05		721	756	20	1	28	2	2	109	110	[04010hsa:MAPK signaling pathway][04070:Phosphatidylinositol signaling system][04210hsa:Apoptosis][04310hsa:Wnt signaling pathway][04350hsa:TGF-beta signaling pathway][04620hsa:Toll-like receptor signaling pathway][04630hsa:Jak-STAT signaling pathway][04710dme:Circadian rhythm][04810hsa:Regulation of actin cytoskeleton][05010hsa:Alzheimer's disease]
L6_67_l_TC_P4-A11-SP6.ab1 1 318		Q8GV05	318	harsha_cont_siglets_may-19_vitis_339.xml	[GO:0003677][GO:0005634][GO:0006355][GO:0045449]		Q8GV05 (Q8GV05) TRIPTYCHON (MYB transcription factor)	gnl|BL_ORD_ID|486786	106	1	40	72.7886	9.39675e-13		46	85	29	1	38	-3	197	316	177
L6_67_l_TC_P4-C04-SP6.ab1 1 299		Q9FUL5	299	harsha_cont_siglets_may-19_vitis_341.xml	[GO:0003735][GO:0005622][GO:0005840][GO:0006412][GO:0006464]	[3.6.5.3]	Q9FUL5 (Q9FUL5) Ubiquitin/ribosomal protein 27a	gnl|BL_ORD_ID|494680	156	1	27	66.2402	8.99676e-11		130	156	27	1	27	-1	219	299	160
L6_67_l_TC_P4-D02-SP6.ab1 1 608		P28493	608	harsha_cont_siglets_may-19_vitis_342.xml	[GO:0006952][GO:0009607][GO:0048046]		PR5_ARATH (P28493) Pathogenesis-related protein 5 precursor (PR-5)	gnl|BL_ORD_ID|89792	239	1	25	48.9062	4.51042e-05		214	238	19	1	22	1	13	87	115
L6_67_l_TC_P4-F08-SP6.ab1 1 75		Q9SDN3	75	harsha_cont_siglets_may-19_vitis_350.xml	[GO:0008152][GO:0008415][GO:0016740]		Q9SDN3 (Q9SDN3) 1-acyl-sn-glycerol-3-phosphate acyltransferase	gnl|BL_ORD_ID|502804	306	1	25	48.521	2.48523e-05		99	123	23	1	24	-1	1	75	114
L6_67_l_TC_P4-G07-SP6.ab1 1 392		Q8RYZ1	392	harsha_cont_siglets_may-19_vitis_351.xml	[GO:0006886][GO:0008320][GO:0016020]		Q8RYZ1 (Q8RYZ1) P0648C09.9 protein (P0698A10.6 protein)	gnl|BL_ORD_ID|451747	613	1	39	59.6918	7.44548e-09		557	595	25	1	33	3	3	119	143
L6_67_l_TC_P4-G09-SP6.ab1 1 195		Q9ST43	195	harsha_cont_siglets_may-19_vitis_352.xml	[GO:0008289]		PH1_ARATH (Q9ST43) Pleckstrin homology domain-containing protein 1 (AtPH1)	gnl|BL_ORD_ID|86298	145	1	66	94.3597	3.48836e-19	2	40	105	46	1	51	-3	2	193	233
L6_67_l_TC_P4-G10-SP6.ab1 1 805		Q8SA58	805	harsha_cont_siglets_may-19_vitis_353.xml	[GO:0005215][GO:0005488][GO:0005739][GO:0005743][GO:0006810][GO:0006839][GO:0016020][GO:0016021]		Q8SA58 (Q8SA58) Putative uncoupling protein	gnl|BL_ORD_ID|453449	306	1	222	408.683	3.76543e-113	15	84	305	196	1	211	2	2	667	1049
L6_67_l_TC_P5-B06-SP6.ab1 1 431		Q9SU25	431	harsha_cont_siglets_may-19_vitis_361.xml	[GO:0003677][GO:0005634][GO:0016563][GO:0045941]		Q9SU25 (Q9SU25) Hypothetical protein AT4g12610	gnl|BL_ORD_ID|505442	649	1	80	123.635	3.96787e-28		1	80	56	1	64	3	186	425	309
L6_67_l_TC_P5-B11-SP6.ab1 1 222		Q941M4	222	harsha_cont_siglets_may-19_vitis_363.xml	[GO:0003824][GO:0008152][GO:0016874]		Q941M4 (Q941M4) 4-coumarate:CoA ligase	gnl|BL_ORD_ID|457024	536	1	73	107.842	2.95822e-23		112	184	49	1	59	-3	2	220	268
L6_67_l_TC_P5-E01-SP6.ab1 1 707		Q8LDP1	707	harsha_cont_siglets_may-19_vitis_364.xml	[GO:0006810][GO:0006869][GO:0008289]		Q8LDP1 (Q8LDP1) Hypothetical protein	gnl|BL_ORD_ID|448455	166	1	87	50.447	2.06331e-05	2	24	105	31	1	51	1	7	261	119
L6_67_l_TC_P5-G02-SP6.ab1 1 451		Q9ZSU8	451	harsha_cont_siglets_may-19_vitis_366.xml	[GO:0003735][GO:0005622][GO:0005840][GO:0006412]	[3.6.5.3]	Q9ZSU8 (Q9ZSU8) 60S ribosomal protein L21	gnl|BL_ORD_ID|508689	164	1	64	115.546	1.77207e-25		102	164	55	1	61	-1	260	451	288
L6_67_l_TC_P5-G04-SP6.ab1 1 447		Q8BG09	447	harsha_cont_siglets_may-19_vitis_367.xml	[GO:0016021]		Q8BG09 (Q8BG09) Mus musculus 10 days embryo whole body cDNA, RIKEN full-length enriched library, clone:2610507A11 product:DJ5O6.2 (NOVEL PROTEIN SIMILAR TO C. ELEGANS F40E10.6 (ISOFORM 1)) homolog (4732495E13Rik protein) (Mus musculus 10 days neonate ski	gnl|BL_ORD_ID|845649	407	1	164	108.227	2.7547e-23	16	194	357	70	1	95	2	2	445	269
L6_67_l_TC_P5-G12-SP6.ab1 1 636		Q8LD89	636	harsha_cont_siglets_may-19_vitis_369.xml	[GO:0004872][GO:0005783][GO:0006810][GO:0015031][GO:0016021]		Q8LD89 (Q8LD89) Putative ER lumen protein retaining receptor	gnl|BL_ORD_ID|448378	273	1	179	326.635	1.21955e-88		95	273	155	1	167	3	3	539	836
L6_67_l_TC_P5-H08-SP6.ab1 1 346	[1.1.1.219]	P51103	346	harsha_cont_siglets_may-19_vitis_370.xml	[GO:0009813][GO:0016491][GO:0045552]	[1.1.1.219]	DFRA_CALCH (P51103) Dihydroflavonol-4-reductase (EC 1.1.1.219) (DFR) (Dihydrokaempferol 4-reductase)	gnl|BL_ORD_ID|28024	364	1	37	52.7582	9.71678e-07		290	326	24	1	28	3	57	167	125	[00941:Flavonoid biosynthesis]
L6_67_L_TC_P6-D10-SP6.ab1 1 240		Q94AC9	240	harsha_cont_siglets_may-19_vitis_378.xml	[GO:0003824][GO:0005975][GO:0009225][GO:0016853]		Q94AC9 (Q94AC9) At1g53500/F22G10_13	gnl|BL_ORD_ID|458342	498	1	78	135.191	1.6949e-31		242	319	62	1	70	-3	2	235	339
L6_67_L_TC_P6-E06-SP6.ab1 1 662		Q7XNS7	662	harsha_cont_siglets_may-19_vitis_379.xml	[GO:0006355][GO:0009086][GO:0016491][GO:0016702]		Q7XNS7 (Q7XNS7) OSJNBb0085H11.10 protein	gnl|BL_ORD_ID|480718	284	1	198	258.07	5.75468e-68	15	68	265	123	1	149	-1	69	617	658
L6_67_L_TC_P6-E11-SP6.ab1 1 302		P59231	302	harsha_cont_siglets_may-19_vitis_380.xml	[GO:0003735][GO:0005622][GO:0005840][GO:0006412]	[3.6.5.3]	R10C_ARATH (P59231) 60S ribosomal protein L10a-3	gnl|BL_ORD_ID|95597	217	1	38	62.3882	1.29428e-09		180	217	30	1	32	-1	168	281	150
L6_67_L_TC_P6-F08-SP6.ab1 1 430		Q6DV45	430	harsha_cont_siglets_may-19_vitis_382.xml	[GO:0016491]		Q6DV45 (Q6DV45) Flavanone 3-hydroxylase	gnl|BL_ORD_ID|466332	368	1	142	273.478	3.11435e-73		33	174	130	1	135	-3	3	428	698
L6_67_L_TC_P6-F12-SP6.ab1 1 740		Q9SEI4	740	harsha_cont_siglets_may-19_vitis_383.xml	[GO:0005524][GO:0005634][GO:0005737][GO:0005829][GO:0016787][GO:0030163]		PRS6_ARATH (Q9SEI4) 26S protease regulatory subunit 6B homolog (26S proteasome AAA-ATPase subunit RPT3) (Regulatory particle triple-A ATPase subunit 3)	gnl|BL_ORD_ID|90736	408	1	185	365.54	3.1724e-100		224	408	183	1	184	-2	185	739	937
L6_67_L_TC_P6-G04-SP6.ab1 1 430		Q9M8S0	430	harsha_cont_siglets_may-19_vitis_384.xml	[GO:0003676][GO:0005634][GO:0008270][GO:0045449]		Q9M8S0 (Q9M8S0) F13E7.27 protein (AT3g02790/F13E7_27)	gnl|BL_ORD_ID|501053	105	1	51	68.9366	1.16503e-11	1	55	105	31	1	40	2	17	166	167
L6_67_L_TC_P6-G08-SP6.ab1 1 350		Q8H8S2	350	harsha_cont_siglets_may-19_vitis_385.xml	[GO:0015035][GO:0030288]		Q8H8S2 (Q8H8S2) Putative polyketide synthase	gnl|BL_ORD_ID|488897	263	1	35	50.447	4.78422e-06		224	258	23	1	27	-3	244	348	119
L6_67_L_TC_P7-B10-SP6.ab1 1 624		Q7X9K1	624	harsha_cont_siglets_may-19_vitis_392.xml	[GO:0003735][GO:0005622][GO:0005840][GO:0006412][GO:0030529]	[3.6.5.3]	Q7X9K1 (Q7X9K1) Ribosomal Pr 117 (Fragment)	gnl|BL_ORD_ID|478747	147	1	43	51.2174	9.46893e-06		105	147	24	1	26	-1	193	321	121
L6_67_L_TC_P7-C02-SP6.ab1 1 426		Q9FLM8	426	harsha_cont_siglets_may-19_vitis_393.xml	[GO:0003677][GO:0003899][GO:0005634][GO:0006350]	[2.7.7.6]	Q9FLM8 (Q9FLM8) Similarity to metallothionein-I gene transcription activator (Hypothetical protein At5g41010) (DNA directed RNA polymerase II polypeptide K)	gnl|BL_ORD_ID|493055	51	1	51	103.219	5.59919e-22		1	51	45	1	48	-1	190	342	256	[00230:Purine metabolism][00240:Pyrimidine metabolism][03020:RNA polymerase]
L6_67_L_TC_P7-C11-SP6.ab1 1 386		Q9FHM0	386	harsha_cont_siglets_may-19_vitis_395.xml	[GO:0005554]		Q9FHM0 (Q9FHM0) Arabidopsis thaliana genomic DNA, chromosome 5, TAC clone:K17N15 (Leaf-senescence-related protein) (Hypothetical protein At5g51640)	gnl|BL_ORD_ID|492401	501	1	43	90.5077	3.97207e-18		458	500	36	1	40	-2	251	379	223
L6_67_L_TC_P7-D04-SP6.ab1 1 293		Q8W0W5	293	harsha_cont_siglets_may-19_vitis_396.xml	[GO:0003677][GO:0005634]		Q8W0W5 (Q8W0W5) Repressor protein	gnl|BL_ORD_ID|454651	156	1	69	107.071	4.63358e-23	1	88	156	56	1	59	3	3	206	266
L6_67_L_TC_P7-D06-SP6.ab1 1 339		Q9ZT46	339	harsha_cont_siglets_may-19_vitis_397.xml	[GO:0003723][GO:0006810]		P16B_CUCMA (Q9ZT46) 16 kDa phloem protein 2	gnl|BL_ORD_ID|82593	137	1	109	106.686	5.71503e-23		25	133	50	1	68	-2	12	338	265
L6_67_L_TC_P7-F01-SP6.ab1 1 171		Q75I90	171	harsha_cont_siglets_may-19_vitis_400.xml	[GO:0005737][GO:0006415][GO:0016149]		Q75I90 (Q75I90) Eukaryotic peptide chain release factor subunit 1-3 (ERF1-3) (Eukaryotic peptide chain release factor subunit 1-2, putative)	gnl|BL_ORD_ID|476379	437	1	57	119.398	1.03937e-26		98	154	56	1	57	-1	1	171	298
L6_67_L_TC_P7-F09-SP6.ab1 1 263		O82179	263	harsha_cont_siglets_may-19_vitis_401.xml	[GO:0005739][GO:0005960][GO:0006546]		O82179 (O82179) Glycine decarboxylase complex H-protein (At2g35120/T4C15.21)	gnl|BL_ORD_ID|445412	156	1	87	139.813	6.68985e-33		58	144	68	1	75	-2	2	262	351
L6_67_L_TC_P7-F10-SP6.ab1 1 432		Q9ZNT3	432	harsha_cont_siglets_may-19_vitis_402.xml	[GO:0003779][GO:0005622]		ADF5_ARATH (Q9ZNT3) Actin-depolymerizing factor 5 (ADF-5) (AtADF5)	gnl|BL_ORD_ID|3028	143	1	110	185.267	1.11045e-46		34	143	88	1	99	3	3	332	469
L6_67_L_TC_P7-F12-SP6.ab1 1 159	[1.6.5.3][1.6.99.3]	Q03015	159	harsha_cont_siglets_may-19_vitis_403.xml	[GO:0003954][GO:0005739][GO:0016491]	[1.6.99.3]	NUMM_NEUCR (Q03015) NADH-ubiquinone oxidoreductase 12 kDa subunit, mitochondrial precursor (EC 1.6.5.3) (EC 1.6.99.3) (Complex I-12KD) (CI-12KD)	gnl|BL_ORD_ID|79627	104	1	36	46.595	8.67219e-05		39	74	17	1	27	3	42	149	109	[00130:Ubiquinone biosynthesis][00190:Oxidative phosphorylation]
L6_67_L_TC_P7-G04-SP6.ab1 1 372		Q9FQ21	372	harsha_cont_siglets_may-19_vitis_404.xml	[GO:0004872]		Q9FQ21 (Q9FQ21) Putative Hs1pro-1-like receptor	gnl|BL_ORD_ID|493677	455	1	121	164.081	2.88606e-40	1	244	364	78	1	100	-3	2	361	414
L6_67_L_TC_P7-G05-SP6.ab1 1 494		Q8H156	494	harsha_cont_siglets_may-19_vitis_405.xml	[GO:0005525][GO:0005634][GO:0006810][GO:0006886][GO:0007264][GO:0015031]		Q8H156 (Q8H156) Putative small Ras GTP-binding protein	gnl|BL_ORD_ID|487874	221	1	55	112.079	2.60682e-24		150	204	54	1	55	3	3	167	279
L6_67_L_TC_P7-G07-SP6.ab1 1 301	[1.4.4.2]	O80988	301	harsha_cont_siglets_may-19_vitis_406.xml	[GO:0004375][GO:0005739][GO:0005961][GO:0006544][GO:0016491]	[1.4.4.2]	GCSP_ARATH (O80988) Glycine dehydrogenase [decarboxylating], mitochondrial precursor (EC 1.4.4.2) (Glycine decarboxylase) (Glycine cleavage system P-protein)	gnl|BL_ORD_ID|42440	1044	1	100	192.2	1.0871e-48		929	1028	89	1	93	-2	1	300	487	[00260:Glycine, serine and threonine metabolism]
L7_67_L_TC_P1-D03-SP6.ab1 1 141	[1.8.4.6]	P54153	141	harsha_cont_siglets_may-19_vitis_410.xml	[GO:0006464][GO:0008113][GO:0016491]	[1.8.4.6]	MSRA_LYCES (P54153) Peptide methionine sulfoxide reductase (EC 1.8.4.6) (Protein-methionine-S-oxide reductase) (Peptide Met(O) reductase) (Fruit-ripening protein E4) (Fragment)	gnl|BL_ORD_ID|71922	196	1	46	81.6481	2.47901e-15		121	166	40	1	42	-3	2	139	200
L7_67_L_TC_P1-F12-SP6.ab1 1 445		Q9LN25	445	harsha_cont_siglets_may-19_vitis_411.xml	[GO:0008168][GO:0008757][GO:0016740]		Q9LN25 (Q9LN25) F14O10.7 protein (Putative sterol-C-methyltransferase)	gnl|BL_ORD_ID|497422	361	1	113	172.17	8.72213e-50	5	225	331	85	1	93	-3	120	443	435
L7_67_L_TC_P2-C07-SP6.ab1 1 217		Q7XEH1	217	harsha_cont_siglets_may-19_vitis_413.xml	[GO:0004672][GO:0004674][GO:0005524][GO:0006468][GO:0016301][GO:0016740]	[2.7.1.37]	Q7XEH1 (Q7XEH1) Putative endopeptidase	gnl|BL_ORD_ID|479501	679	1	71	106.301	8.66571e-23		509	579	48	1	62	-2	4	216	264	[04010hsa:MAPK signaling pathway][04070:Phosphatidylinositol signaling system][04210hsa:Apoptosis][04310hsa:Wnt signaling pathway][04350hsa:TGF-beta signaling pathway][04620hsa:Toll-like receptor signaling pathway][04630hsa:Jak-STAT signaling pathway][04710dme:Circadian rhythm][04810hsa:Regulation of actin cytoskeleton][05010hsa:Alzheimer's disease]
L7_67_L_TC_P2-E06-SP6.ab1 1 129		P27521	129	harsha_cont_siglets_may-19_vitis_414.xml	[GO:0009507][GO:0009522][GO:0009523][GO:0009579][GO:0009765][GO:0015979][GO:0016020][GO:0016021]		CB24_ARATH (P27521) Chlorophyll a-b binding protein 4, chloroplast precursor (LHCI type III CAB-4) (LHCP)	gnl|BL_ORD_ID|14510	251	1	42	81.2629	3.27808e-15		93	134	37	1	39	3	3	128	199
L7_67_L_TC_P2-G12-SP6.ab1 1 674		Q8X685	674	harsha_cont_siglets_may-19_vitis_417.xml	[GO:0004553][GO:0004565][GO:0005975][GO:0009341]	[3.2.1.23]	Q8X685 (Q8X685) Beta-D-galactosidase	gnl|BL_ORD_ID|827987	1024	1	48	49.6766	3.23044e-05	1	8	55	25	1	30	3	378	518	117	[00052:Galactose metabolism][00511:N-Glycan degradation][00531:Glycosaminoglycan degradation][00561:Glycerolipid metabolism][00600:Glycosphingolipid metabolism]
L7_67_L_TC_P3-A08-SP6.ab1 1 487		Q9SUT9	487	harsha_cont_siglets_may-19_vitis_418.xml	[GO:0005554][GO:0005783]		Q9SUT9 (Q9SUT9) Hypothetical protein AT4g11220 (AT4g11220/F8L21_10)	gnl|BL_ORD_ID|505569	271	1	99	133.265	4.95869e-50		102	200	72	1	87	-2	187	483	334
L7_67_L_TC_P3-A10-SP6.ab1 1 339		P16149	339	harsha_cont_siglets_may-19_vitis_419.xml	[GO:0003735][GO:0005622][GO:0005840][GO:0006412]	[3.6.5.3]	RS16_LUPPO (P16149) 40S ribosomal protein S16	gnl|BL_ORD_ID|109869	145	1	47	98.2117	2.03266e-20		99	145	47	1	47	-3	197	337	243
L7_67_L_TC_P3-D11-SP6.ab1 1 447	[3.2.1.23]	Q93X58	447	harsha_cont_siglets_may-19_vitis_420.xml	[GO:0004565][GO:0005529][GO:0005975][GO:0009341][GO:0016787][GO:0016798]	[3.2.1.23]	Q93X58 (Q93X58) Beta-galactosidase (EC 3.2.1.23)	gnl|BL_ORD_ID|456162	843	1	147	222.246	1.30892e-57		478	624	124	1	134	3	6	446	565	[00052:Galactose metabolism][00511:N-Glycan degradation][00531:Glycosaminoglycan degradation][00561:Glycerolipid metabolism][00600:Glycosphingolipid metabolism]
L7_67_L_TC_P4-B09-SP6.ab1 1 182		Q9ZT04	182	harsha_cont_siglets_may-19_vitis_422.xml	[GO:0003735][GO:0005622][GO:0005840][GO:0006412][GO:0030529]	[3.6.5.3]	Q9ZT04 (Q9ZT04) Clone MS51 unknown mRNA. (Fragment)	gnl|BL_ORD_ID|508723	133	1	58	111.694	2.13932e-24		53	110	52	1	54	-1	3	176	278
L7_67_L_TC_P4-B11-SP6.ab1 1 512		Q93X34	512	harsha_cont_siglets_may-19_vitis_423.xml	[GO:0004175][GO:0005829][GO:0005839][GO:0006511][GO:0008233][GO:0016787]		Q93X34 (Q93X34) Putative alpha7 proteasome subunit	gnl|BL_ORD_ID|456144	249	1	70	135.576	2.40702e-31		159	228	64	1	68	-3	286	495	340
L7_67_L_TC_P4-E07-SP6.ab1 1 291		Q6T7D1	291	harsha_cont_siglets_may-19_vitis_424.xml	[GO:0006950]		Q6T7D1 (Q6T7D1) Fiber protein Fb19 (Fragment)	gnl|BL_ORD_ID|471275	151	1	82	138.272	1.88381e-32		70	151	65	1	72	-3	44	289	347
L7_67_L_TC_P5-A10-SP6.ab1 1 150		Q7XZG6	150	harsha_cont_siglets_may-19_vitis_428.xml	[GO:0003723][GO:0030529]		Q7XZG6 (Q7XZG6) Putative RNA binding protein	gnl|BL_ORD_ID|482379	130	1	48	92.4337	1.39127e-18		38	85	44	1	45	3	6	149	228
L7_67_L_TC_P6-C10-SP6.ab1 1 289	[1.8.4.6]	P54153	289	harsha_cont_siglets_may-19_vitis_434.xml	[GO:0006464][GO:0008113][GO:0016491]	[1.8.4.6]	MSRA_LYCES (P54153) Peptide methionine sulfoxide reductase (EC 1.8.4.6) (Protein-methionine-S-oxide reductase) (Peptide Met(O) reductase) (Fruit-ripening protein E4) (Fragment)	gnl|BL_ORD_ID|71922	196	1	29	57.3806	4.24161e-08		168	196	24	1	25	-3	201	287	137
L7_67_L_TC_P7-B06-SP6.ab1 1 109		Q93X34	109	harsha_cont_siglets_may-19_vitis_438.xml	[GO:0004175][GO:0005829][GO:0005839][GO:0006511][GO:0008233][GO:0016787]		Q93X34 (Q93X34) Putative alpha7 proteasome subunit	gnl|BL_ORD_ID|456144	249	1	36	85.1149	2.31909e-16		124	159	36	1	36	-1	2	109	209
L7_67_L_TC_P7-F03-SP6.ab1 1 666		Q8GZC3	666	harsha_cont_siglets_may-19_vitis_439.xml	[GO:0006633][GO:0006636][GO:0008610][GO:0016020][GO:0016491][GO:0016717]		Q8GZC3 (Q8GZC3) Delta 12 oleic acid desaturase FAD2	gnl|BL_ORD_ID|487449	383	1	158	310.071	1.82487e-94	1	194	351	138	1	151	3	3	476	793
L8_67_L_TC_P1-F09-SP6.ab1 1 388		Q852H9	388	harsha_cont_siglets_may-19_vitis_452.xml	[GO:0003676][GO:0005634][GO:0008270]		Q852H9 (Q852H9) Putative splicing factor	gnl|BL_ORD_ID|486022	507	1	44	93.5893	4.69207e-19		464	507	41	1	44	-2	256	387	231
L8_67_L_TC_P2-A07-SP6.ab1 1 401		Q6K989	401	harsha_cont_siglets_may-19_vitis_461.xml	[GO:0000166][GO:0005524][GO:0006810][GO:0016887][GO:0017111]	[3.6.1.15]	Q6K989 (Q6K989) Putative ATP-dependent transporter	gnl|BL_ORD_ID|468925	292	1	101	122.094	1.20609e-27		193	292	71	1	87	1	4	306	305	[00230:Purine metabolism][00730:Thiamine metabolism]
L8_67_L_TC_P2-G02-SP6.ab1 1 505		Q6Y1C9	505	harsha_cont_siglets_may-19_vitis_473.xml	[GO:0003723][GO:0003735][GO:0005622][GO:0005840][GO:0006412][GO:0015935][GO:0030529]	[3.6.5.3]	Q6Y1C9 (Q6Y1C9) 40S ribosomal protein S9 (Fragment)	gnl|BL_ORD_ID|472891	143	1	82	154.066	6.33378e-37		48	129	75	1	80	-2	259	504	388
L8_67_L_TC_P2-H10-SP6.ab1 1 340		Q9SHP0	340	harsha_cont_siglets_may-19_vitis_480.xml	[GO:0006564][GO:0008152][GO:0008483][GO:0016740]		Q9SHP0 (Q9SHP0) Putative phosphoserine aminotransferase	gnl|BL_ORD_ID|503448	422	1	39	80.8777	3.35825e-15		384	422	39	1	39	2	2	118	198
L8_67_L_TC_P3-D08-SP6.ab1 1 522		Q84QE6	522	harsha_cont_siglets_may-19_vitis_493.xml	[GO:0009522][GO:0015979][GO:0016020]		Q84QE6 (Q84QE6) Photosystem I reaction center subunit X psaK	gnl|BL_ORD_ID|484098	130	1	85	162.925	1.48328e-39		26	110	81	1	83	2	2	256	411
L8_67_L_TC_P3-E02-SP6.ab1 1 196		Q7FNS9	196	harsha_cont_siglets_may-19_vitis_494.xml	[GO:0006118][GO:0006120][GO:0008137][GO:0009507][GO:0009523][GO:0016491][GO:0016655]	[1.6.5.3]	Q7FNS9 (Q7FNS9) NADH dehydrogenase 19kD subunit	gnl|BL_ORD_ID|389124	158	1	45	102.449	1.28095e-21		114	158	45	1	45	1	4	138	254	[00130:Ubiquinone biosynthesis][00190:Oxidative phosphorylation]
L8_67_L_TC_P3-E03-SP6.ab1 1 318		Q7XF83	318	harsha_cont_siglets_may-19_vitis_495.xml	[GO:0004733][GO:0005554][GO:0008615]	[1.4.3.5]	Q7XF83 (Q7XF83) Putative pyridoxamine 5-phosphate oxidase	gnl|BL_ORD_ID|479611	473	1	73	120.168	5.13231e-27		398	470	53	1	60	-1	100	318	300	[00750:Vitamin B6 metabolism]
L8_67_L_TC_P3-E07-SP6.ab1 1 333	[1.10.99.1]	P30361	333	harsha_cont_siglets_may-19_vitis_497.xml	[GO:0006118][GO:0008121][GO:0009496][GO:0009507][GO:0016020][GO:0016021][GO:0016491][GO:0019866][GO:0045285]	[1.10.2.2][1.10.99.1]	UCRA_TOBAC (P30361) Cytochrome B6-F complex iron-sulfur subunit 1, chloroplast precursor (EC 1.10.99.1) (Rieske iron-sulfur protein) (RISP)	gnl|BL_ORD_ID|130936	228	1	46	102.064	1.41872e-21		183	228	45	1	46	3	3	140	253	[00195:Photosynthesis][00190:Oxidative phosphorylation]
L8_67_L_TC_P4-A10-SP6.ab1 1 332		Q7DMP7	332	harsha_cont_siglets_may-19_vitis_509.xml	[GO:0000786][GO:0003677][GO:0005634][GO:0005694][GO:0006334][GO:0007001]		Q7DMP7 (Q7DMP7) Histone H3.2 (Fragment)	gnl|BL_ORD_ID|477366	124	1	39	80.4925	4.42045e-15		86	124	39	1	39	-2	209	325	197
L8_67_L_TC_P4-A12-SP6.ab1 1 291		Q9FN48	291	harsha_cont_siglets_may-19_vitis_510.xml	[GO:0004872]		Q9FN48 (Q9FN48) Emb|CAB75797.1 (Hypothetical protein At5g23060) (Extracellular calcium sensing receptor)	gnl|BL_ORD_ID|493291	387	1	87	137.502	3.21329e-32		215	301	65	1	79	-2	27	287	345
L8_67_L_TC_P4-D03-SP6.ab1 1 530		Q6NNN0	530	harsha_cont_siglets_may-19_vitis_520.xml	[GO:0003677][GO:0005634][GO:0006355]		Q6NNN0 (Q6NNN0) At4g36570	gnl|BL_ORD_ID|469594	81	1	75	119.783	1.51323e-26		1	75	55	1	64	2	116	340	299
L8_67_L_TC_P4-E09-SP6.ab1 1 162		Q6R5L6	162	harsha_cont_siglets_may-19_vitis_523.xml	[GO:0004553][GO:0005975]		Q6R5L6 (Q6R5L6) Sadtomato protein (Fragment)	gnl|BL_ORD_ID|470514	201	1	38	82.4185	1.42161e-15		159	196	32	1	36	-3	47	160	202
L8_67_L_TC_P4-F04-SP6.ab1 1 429		Q9XQB4	429	harsha_cont_siglets_may-19_vitis_525.xml	[GO:0009538][GO:0015979]		Q9XQB4 (Q9XQB4) Photosystem I reaction center subunit III	gnl|BL_ORD_ID|507755	223	1	61	119.013	9.8169e-27		162	222	55	1	58	3	3	185	297
L8_67_L_TC_P4-G06-SP6.ab1 1 420		Q9SXX5	420	harsha_cont_siglets_may-19_vitis_529.xml	[GO:0004332][GO:0006096][GO:0016829]	[4.1.2.13]	Q9SXX5 (Q9SXX5) Plastidic aldolase	gnl|BL_ORD_ID|506250	398	1	75	50.8322	6.6286e-08		326	398	36	1	49	-2	126	350	120	[00010:Glycolysis / Gluconeogenesis][00030:Pentose phosphate pathway][00031:Inositol metabolism][00051:Fructose and mannose metabolism][00710:Carbon fixation]
L8_67_L_TC_P4-H07-SP6.ab1 1 426		Q6Y0E5	426	harsha_cont_siglets_may-19_vitis_536.xml	[GO:0009507][GO:0009765][GO:0016020]		Q6Y0E5 (Q6Y0E5) Chlorophyll a/b binding protein (Fragment)	gnl|BL_ORD_ID|472869	166	1	90	120.939	2.5949e-27		77	166	89	1	90	3	3	272	302
L8_67_L_TC_P5-A02-SP6.ab1 1 220		Q646H3	220	harsha_cont_siglets_may-19_vitis_539.xml	[GO:0009522][GO:0015979][GO:0016020]		Q646H3 (Q646H3) Chloroplast photosystem I reaction center V (Fragment)	gnl|BL_ORD_ID|509452	145	1	45	95.9005	1.16724e-19		101	145	45	1	45	3	3	137	237
L8_67_L_TC_P5-D04-SP6.ab1 1 447		Q9ZSU0	447	harsha_cont_siglets_may-19_vitis_549.xml	[GO:0009507][GO:0009579][GO:0009765][GO:0015979][GO:0016020][GO:0018298]		Q9ZSU0 (Q9ZSU0) Chlorophyll a/b-binding protein	gnl|BL_ORD_ID|508682	241	1	77	155.221	1.96502e-37		165	241	69	1	76	-3	215	445	391
L8_67_L_TC_P5-G08-SP6.ab1 1 316		Q7XSC9	316	harsha_cont_siglets_may-19_vitis_559.xml	[GO:0000151][GO:0004842][GO:0005634][GO:0008270][GO:0016567]	[6.3.2.19]	Q7XSC9 (Q7XSC9) OSJNBb0118P14.4 protein	gnl|BL_ORD_ID|481224	347	1	36	57.3806	4.10109e-08		311	346	21	1	29	2	2	109	137	[04120:Ubiquitin mediated proteolysis][05020hsa:Parkinson's disease][05040hsa:Huntington's disease]
L8_67_L_TC_P6-A01-SP6.ab1 1 151		Q9CAN3	151	harsha_cont_siglets_may-19_vitis_563.xml	[GO:0045449]		Q9CAN3 (Q9CAN3) Transcription factor SCARECROW, putative; 52594-50618	gnl|BL_ORD_ID|491614	658	1	50	58.151	2.90771e-08	1	520	569	31	1	38	-1	2	148	139
L8_67_L_TC_P6-B04-SP6.ab1 1 422		P23525	422	harsha_cont_siglets_may-19_vitis_566.xml	[GO:0008168][GO:0008757][GO:0009507][GO:0019866]		IN37_SPIOL (P23525) 37 kDa inner envelope membrane protein, chloroplast precursor (E37)	gnl|BL_ORD_ID|57246	344	1	76	125.946	8.10222e-29		269	344	57	1	66	-3	193	420	315
L8_67_L_TC_P6-B11-SP6.ab1 1 330		Q9XQB2	330	harsha_cont_siglets_may-19_vitis_568.xml	[GO:0009507][GO:0009579][GO:0009765][GO:0015979][GO:0016020][GO:0018298]		Q9XQB2 (Q9XQB2) Chlorophyll a/b binding protein CP29	gnl|BL_ORD_ID|507753	290	1	68	133.65	4.41714e-31		217	284	62	1	65	3	3	206	335
L8_67_L_TC_P6-C08-SP6.ab1 1 302		P00297	302	harsha_cont_siglets_may-19_vitis_569.xml	[GO:0005489][GO:0005507][GO:0006118][GO:0009507][GO:0009579][GO:0016020]		PLAS_SOLCR (P00297) Plastocyanin	gnl|BL_ORD_ID|87523	99	1	21	49.6766	8.68151e-06		79	99	21	1	21	1	1	63	117
L8_67_L_TC_P6-D01-SP6.ab1 1 541		O22543	541	harsha_cont_siglets_may-19_vitis_570.xml	[GO:0009507][GO:0009579][GO:0009765][GO:0015979][GO:0016020][GO:0018298]		O22543 (O22543) Chlorophyll a-b binding protein	gnl|BL_ORD_ID|441476	263	1	103	62.003	3.92574e-09		150	252	51	1	60	-1	197	505	149
L8_67_L_TC_P6-F04-SP6.ab1 1 217		Q91WS0	217	harsha_cont_siglets_may-19_vitis_575.xml	[GO:0005615][GO:0005739]		MD29_MOUSE (Q91WS0) Uncharacterized hematopoietic stem/progenitor cells protein MDS029 homolog	gnl|BL_ORD_ID|68138	108	1	39	55.4546	1.7542e-07		67	105	23	1	27	-2	91	207	132
L8_67_L_TC_P7-G03-SP6.ab1 1 295	[1.2.1.13]	P19866	295	harsha_cont_siglets_may-19_vitis_593.xml	[GO:0004365][GO:0006006][GO:0006096][GO:0008943][GO:0009507][GO:0016491][GO:0019253][GO:0047100]	[1.2.1.12][1.2.1.13]	G3PA_SPIOL (P19866) Glyceraldehyde-3-phosphate dehydrogenase A, chloroplast precursor (EC 1.2.1.13) (NADP-dependent glyceraldehydephosphate dehydrogenase subunit A)	gnl|BL_ORD_ID|40275	401	1	29	53.5286	6.07978e-07		373	401	24	1	25	2	8	94	127	[00710:Carbon fixation][00010:Glycolysis / Gluconeogenesis]
L8_67_L_TC_P7-H03-SP6.ab1 1 255		Q9ZUU9	255	harsha_cont_siglets_may-19_vitis_598.xml	[GO:0000166][GO:0005524][GO:0006810][GO:0016887][GO:0017111]	[3.6.1.15]	Q9ZUU9 (Q9ZUU9) Putative ABC transporter	gnl|BL_ORD_ID|509079	705	1	78	88.9669	1.36875e-17		625	701	44	1	58	3	3	236	219	[00230:Purine metabolism][00730:Thiamine metabolism]
L8_67_L_TC_P7-H05-SP6.ab1 1 416		Q9FIB4	416	harsha_cont_siglets_may-19_vitis_600.xml	[GO:0000166][GO:0005524][GO:0006810][GO:0016887][GO:0017111]	[3.6.1.15]	Q9FIB4 (Q9FIB4) ABC transporter, ATP-binding protein-like	gnl|BL_ORD_ID|492510	674	1	103	83.5741	4.65209e-16		572	674	87	1	95	-3	106	414	205	[00230:Purine metabolism][00730:Thiamine metabolism]
L9_67_Sh_TC_P1_A08.ab1 1 73		Q9S7Q6	73	harsha_cont_siglets_may-19_vitis_609.xml	[GO:0003677][GO:0003899][GO:0005634][GO:0006350][GO:0006351][GO:0016740]	[2.7.7.6]	Q9S7Q6 (Q9S7Q6) DNA-directed RNA polymerase IIb (DNA-directed RNA polymerase IIa)	gnl|BL_ORD_ID|501651	143	1	23	47.3654	5.53651e-05		52	74	22	1	22	-2	1	69	111	[00230:Purine metabolism][00240:Pyrimidine metabolism][03020:RNA polymerase]
L9_67_Sh_TC_P1_B04.ab1 1 318		Q677G5	318	harsha_cont_siglets_may-19_vitis_610.xml	[GO:0003735][GO:0005622][GO:0005840][GO:0006412][GO:0030529]	[3.6.5.3]	Q677G5 (Q677G5) 40S ribosomal protein S23 (Fragment)	gnl|BL_ORD_ID|463766	71	1	58	120.168	5.13231e-27		14	71	58	1	58	2	2	175	300
L9_67_Sh_TC_P1_D02.ab1 1 477	[1.1.1.49]	Q42919	477	harsha_cont_siglets_may-19_vitis_613.xml	[GO:0004345][GO:0005975][GO:0006006][GO:0016491]	[1.1.1.49]	G6PD_MEDSA (Q42919) Glucose-6-phosphate 1-dehydrogenase, cytoplasmic isoform (EC 1.1.1.49) (G6PD)	gnl|BL_ORD_ID|40555	515	1	159	269.626	8.84965e-72	1	65	223	127	1	148	2	2	475	688	[00030:Pentose phosphate pathway][00480:Glutathione metabolism]
L9_67_Sh_TC_P1_F02.ab1 1 490		Q04960	490	harsha_cont_siglets_may-19_vitis_619.xml	[GO:0006457][GO:0006986][GO:0051082]		DNJH_CUCSA (Q04960) DnaJ protein homolog (DNAJ-1)	gnl|BL_ORD_ID|29752	413	1	81	123.25	1.08641e-27		334	413	69	1	76	-3	246	488	308
L9_67_Sh_TC_P1_H02.ab1 1 170		Q940B0	170	harsha_cont_siglets_may-19_vitis_621.xml	[GO:0003735][GO:0005622][GO:0005840][GO:0006412]	[3.6.5.3]	Q940B0 (Q940B0) Putative 60S ribosomal protein	gnl|BL_ORD_ID|456801	187	1	32	64.3142	3.96797e-10		1	32	30	1	32	-2	2	97	155
L9_67_Sh_TC_P2_G11.ab1 1 548		Q9M554	548	harsha_cont_siglets_may-19_vitis_627.xml	[GO:0006457][GO:0051082]		Q9M554 (Q9M554) DnaJ protein	gnl|BL_ORD_ID|500219	418	1	182	301.982	2.31314e-81		15	196	172	1	176	-3	1	546	772
L9_67_Sh_TC_P2_H02.ab1 1 204		Q68PF9	204	harsha_cont_siglets_may-19_vitis_628.xml	[GO:0003755][GO:0006457][GO:0009507][GO:0009579][GO:0016853]	[5.2.1.8]	Q68PF9 (Q68PF9) Peptidyl-prolyl cis-trans isomerase (EC 5.2.1.8)	gnl|BL_ORD_ID|464585	172	1	65	134.035	3.93335e-31		15	79	61	1	63	1	10	204	336
L9_67_Sh_TC_P3_C07.ab1 1 215		Q9M5L1	215	harsha_cont_siglets_may-19_vitis_630.xml	[GO:0003735][GO:0005622][GO:0005840][GO:0006412][GO:0030529]	[3.6.5.3]	Q9M5L1 (Q9M5L1) 40S ribosomal protein S16 (Fragment)	gnl|BL_ORD_ID|500333	144	1	70	130.954	3.28534e-30		29	98	64	1	68	1	1	210	328
L9_67_Sh_TC_P3_D01.ab1 1 276		Q8RWA9	276	harsha_cont_siglets_may-19_vitis_631.xml	[GO:0016773]		Q8RWA9 (Q8RWA9) Hypothetical protein At1g50030	gnl|BL_ORD_ID|451287	374	1	43	83.5741	5.60825e-16		332	374	35	1	39	1	4	132	205
L9_67_Sh_TC_P4_B05.ab1 1 155		Q6PWP6	155	harsha_cont_siglets_may-19_vitis_636.xml	[GO:0004784][GO:0006801][GO:0016491][GO:0046872]	[1.15.1.1]	Q6PWP6 (Q6PWP6) Mn superoxide dismutase	gnl|BL_ORD_ID|469830	232	1	51	88.9669	1.52854e-17		150	200	46	1	50	-2	2	154	219	[05030hsa:Amyotrophic lateral sclerosis (ALS)]
L9_67_Sh_TC_P4_B06.ab1 1 123		Q8H9E5	123	harsha_cont_siglets_may-19_vitis_637.xml	[GO:0016740]		Q8H9E5 (Q8H9E5) Glutathione S-transferase	gnl|BL_ORD_ID|489022	226	1	40	65.855	1.43401e-10		32	71	29	1	35	-3	2	121	159
L9_67_Sh_TC_P4_C04.ab1 1 277	[1.6.5.3][1.6.99.3]	P80269	277	harsha_cont_siglets_may-19_vitis_638.xml	[GO:0003954][GO:0005489][GO:0005506][GO:0005739][GO:0006118][GO:0016491][GO:0016651]	[1.6.99.3]	NUIM_SOLTU (P80269) NADH-ubiquinone oxidoreductase 23 kDa subunit, mitochondrial precursor (EC 1.6.5.3) (EC 1.6.99.3) (Complex I-23KD) (CI-23KD) (Complex I-28.5KD) (CI-28.5KD)	gnl|BL_ORD_ID|79476	229	1	48	85.8853	1.13002e-16		45	92	41	1	44	-1	2	145	211	[00130:Ubiquinone biosynthesis][00190:Oxidative phosphorylation]
L9_67_Sh_TC_P4_E08.ab1 1 274		Q40537	274	harsha_cont_siglets_may-19_vitis_640.xml	[GO:0003743][GO:0006413]		Q40537 (Q40537) Nicotiana tabacum (clone 12) activating factor DNA sequence. (Fragment)	gnl|BL_ORD_ID|461599	81	1	39	70.0922	6.43994e-12		22	60	32	1	36	-3	3	119	170
L9_67_Sh_TC_P5_D03.ab1 1 180		P56331	180	harsha_cont_siglets_may-19_vitis_603.xml	[GO:0003723][GO:0003743][GO:0006412][GO:0006413]	[3.6.5.3]	IF1A_ONOVI (P56331) Eukaryotic translation initiation factor 1A (EIF-1A) (EIF-4C)	gnl|BL_ORD_ID|55377	144	1	59	121.709	2.07404e-27		35	93	58	1	58	3	3	179	304
L9_67_Sh_TC_P5_D11.ab1 1 322		Q9LZV3	322	harsha_cont_siglets_may-19_vitis_606.xml	[GO:0004553][GO:0005975][GO:0016787]		Q9LZV3 (Q9LZV3) (1-4)-beta-mannan endohydrolase-like protein (At5g01930)	gnl|BL_ORD_ID|499262	448	1	105	174.096	2.98347e-43		224	328	76	1	94	1	4	318	440
L9_67_Sh_TC_P5_E03.ab1 1 372		Q8GUX5	372	harsha_cont_siglets_may-19_vitis_607.xml	[GO:0004672][GO:0005524][GO:0006468][GO:0016301]	[2.7.1.37]	Q8GUX5 (Q8GUX5) Mitogen-activated protein kinase (Fragment)	gnl|BL_ORD_ID|486766	528	1	125	80.8777	3.21319e-15	4	405	513	53	1	71	2	8	370	198	[04010hsa:MAPK signaling pathway][04070:Phosphatidylinositol signaling system][04210hsa:Apoptosis][04310hsa:Wnt signaling pathway][04350hsa:TGF-beta signaling pathway][04620hsa:Toll-like receptor signaling pathway][04630hsa:Jak-STAT signaling pathway][04710dme:Circadian rhythm][04810hsa:Regulation of actin cytoskeleton][05010hsa:Alzheimer's disease]
